# Supplementary material for: Quantitative Proteomic Analysis Reveals Unfolded-Protein Response Involved in Severe Fever with Thrombocytopenia Syndrome Virus Infection
Source: J Virol. 2019 May 1;93(10):e00308-19. doi: 10.1128/JVI.00308-19 (PMC6498065; doi:10.1128/JVI.00308-19)
Supplement: Supplemental file 1 [file JVI.00308-19-sd001.xlsx]

## Sheet: Protein quantified
Table S1.Proteins quantified in SFTSV infected HEK 293 cell
N:number of peptides quantified
%Cov(95): percent of protein sequence covered by peptides with confidence score > 95%
Names	Accessions	Gene Names	N	%Cov(95)	N	%Cov(95)	N	%Cov(95)	6 hp.i. (replicate 1)	6 hp.i. (replicate 2)	6 hp.i. (replicate 3)	6 h p.i.	P value	12 hp.i. (replicate 1)	12 hp.i. (replicate 2)	12 hp.i. (replicate 3)	12 h p.i.	P value	24 hp.i. (replicate 1)	24 hp.i. (replicate 2)	24 hp.i. (replicate 3)	24 h p.i.	P value	48 hp.i. (replicate 1)	48 hp.i. (replicate 2)	48 hp.i. (replicate 3)	48 h p.i.	P value
(E3-independent) E2 ubiquitin-conjugating enzyme OS=Homo sapiens GN=UBE2O PE=1 SV=3	UBE2O_HUMAN	UBE2O	38	28.1	31	26.01	32	20.28	0.930939	0.980498	0.924684	0.945048	0.0926414	0.978781	0.908841	0.829871	0.903777	0.168116	0.967361	0.910632	0.890823	0.922375	0.0817569	1.03793	1.14493	1.03204	1.0704	0.180918
[3-methyl-2-oxobutanoate dehydrogenase [lipoamide]] kinase, mitochondrial OS=Homo sapiens GN=BCKDK PE=1 SV=2	BCKD_HUMAN	BCKDK	2	5.583	1	13.11	3	11.65	0.934804	1.05329	0.975234	0.986565	0.735912	0.903804	0.897679	0.85674	0.885825	0.0186839	0.809145	1.13271	1.07401	0.994758	0.964427	0.924715	0.888487	1.11396	0.970903	0.712973
[Pyruvate dehydrogenase (acetyl-transferring)] kinase isozyme 1, mitochondrial OS=Homo sapiens GN=PDK1 PE=1 SV=1	PDK1_HUMAN	PDK1	3	8.028	9	14.45	6	14.91	0.883905	0.994967	0.89375	0.922876	0.167325	0.713067	0.893256	0.86956	0.821237	0.109218	1.08843	0.953022	1.01915	1.0187	0.67668	0.924866	0.969278	1.05358	0.981142	0.666881
[Pyruvate dehydrogenase (acetyl-transferring)] kinase isozyme 2, mitochondrial OS=Homo sapiens GN=PDK2 PE=1 SV=2	PDK2_HUMAN	PDK2	2	7.862	1	4.668			1.02038	1.06659		1.04323	0.306874	0.868232	0.623873		0.73598	0.314758	0.880405	0.734843		0.804338	0.250434	0.8607	1.09109		0.969073	0.835146
[Pyruvate dehydrogenase (acetyl-transferring)] kinase isozyme 3, mitochondrial OS=Homo sapiens GN=PDK3 PE=1 SV=1	PDK3_HUMAN	PDK3	4	9.852	6	12.56	4	8.621	0.906474	1.07511	0.87671	0.948903	0.493752	0.952374	0.798753	0.897821	0.88065	0.133154	0.965575	0.970217	0.866789	0.932945	0.199936	0.930084	1.00559	1.17654	1.0324	0.689843
[Pyruvate dehydrogenase [acetyl-transferring]]-phosphatase 1, mitochondrial OS=Homo sapiens GN=PDP1 PE=1 SV=3	PDP1_HUMAN	PDP1			1	2.607	1	1.676		1.0933	1.18945	1.14036	0.197665		0.609093	0.405238	0.496817	0.180433		0.71118	0.704169	0.707666	0.00911881		1.55065	0.570485	0.940542	0.922335
[Pyruvate dehydrogenase [acetyl-transferring]]-phosphatase 2, mitochondrial OS=Homo sapiens GN=PDP2 PE=2 SV=2	PDP2_HUMAN	PDP2	2	2.457	1	2.457			0.955952	1.88565		1.34261	0.545138	0.900259	1.5699		1.18883	0.645713	1.00817	0.834311		0.91713	0.528576	1.04606	0.601884		0.793477	0.556318
1,2-dihydroxy-3-keto-5-methylthiopentene dioxygenase OS=Homo sapiens GN=ADI1 PE=1 SV=1	MTND_HUMAN	ADI1	3	17.88	4	21.23	2	15.08	0.879506	0.981411	0.94111	0.933061	0.162286	0.859875	0.837852	0.621131	0.764884	0.124018	0.929372	0.899304	0.989293	0.938585	0.151646	0.866699	1.08807	0.793192	0.907754	0.41199
1,4-alpha-glucan-branching enzyme OS=Homo sapiens GN=GBE1 PE=1 SV=3	GLGB_HUMAN	GBE1	2	7.692			3	4.986	0.624974		0.941844	0.767221	0.419287	1.00562		1.08745	1.04574	0.457508	1.02409		1.17505	1.09697	0.406736	1.00606		0.909436	0.95653	0.540475
10 kDa heat shock protein, mitochondrial OS=Homo sapiens GN=HSPE1 PE=1 SV=2	CH10_HUMAN	HSPE1	69	76.47	98	76.47	65	76.47	0.784427	0.983799	0.882904	0.879949	0.189681	0.878979	0.762534	0.875684	0.837263	0.0628398	0.908242	0.971608	1.18252	1.0143	0.874152	1.0905	0.991524	1.31258	1.12379	0.292189
116 kDa U5 small nuclear ribonucleoprotein component OS=Homo sapiens GN=EFTUD2 PE=1 SV=1	U5S1_HUMAN	EFTUD2	178	58.64	162	56.07	136	55.86	1.00288	0.983217	0.970299	0.985375	0.264546	0.963571	0.90048	0.887815	0.916699	0.0750171	0.937835	0.899059	0.94542	0.927213	0.0400291	1.07973	1.10541	1.18233	1.12165	0.0518186
14 kDa phosphohistidine phosphatase OS=Homo sapiens GN=PHPT1 PE=1 SV=1	PHP14_HUMAN	PHPT1	19	43.2	13	34.4	14	41.6	0.92055	0.966407	0.954423	0.946926	0.0646033	0.963322	0.766966	0.673218	0.792321	0.156243	0.930117	0.784565	0.779477	0.828559	0.082988	0.947126	1.27685	1.05704	1.08529	0.447158
14-3-3 protein beta/alpha OS=Homo sapiens GN=YWHAB PE=1 SV=3	1433B_HUMAN	YWHAB	45	56.5	65	58.54	60	60.57	0.938716	1.03165	0.90136	0.955698	0.374727	0.934877	0.86139	0.86368	0.886004	0.045878	1.1182	0.811784	0.855578	0.919192	0.484952	0.837359	1.19435	1.12327	1.03954	0.757241
14-3-3 protein epsilon OS=Homo sapiens GN=YWHAE PE=1 SV=1	1433E_HUMAN	YWHAE	336	76.86	325	74.12	274	76.86	0.907538	0.946505	0.907643	0.920381	0.0272909	0.929067	0.980374	0.911637	0.939911	0.104449	0.919241	0.822704	0.848485	0.862526	0.0465236	1.09036	1.18215	1.05952	1.10947	0.0868239
14-3-3 protein eta OS=Homo sapiens GN=YWHAH PE=1 SV=4	1433F_HUMAN	YWHAH	35	69.92	38	71.95	34	71.95	0.967758	0.939836	0.879072	0.928142	0.119885	0.946269	0.922841	0.830034	0.898281	0.116254	0.915008	0.907023	0.85607	0.892313	0.0319998	1.14056	1.30478	1.16985	1.20299	0.0464135
14-3-3 protein gamma OS=Homo sapiens GN=YWHAG PE=1 SV=2	1433G_HUMAN	YWHAG	42	70.04	55	73.68	44	73.68	0.888848	0.99581	0.950233	0.943941	0.222254	0.889898	0.913073	0.886004	0.896246	0.00726223	0.950273	0.949612	0.934293	0.944697	0.00935285	1.0893	1.26187	1.10627	1.14994	0.0957756
14-3-3 protein theta OS=Homo sapiens GN=YWHAQ PE=1 SV=1	1433T_HUMAN	YWHAQ	129	61.22	114	61.22	118	61.22	0.939326	0.984624	0.859335	0.926296	0.195047	0.987941	0.873088	0.809288	0.887083	0.175416	0.916734	0.843531	0.777167	0.843891	0.0706472	1.02323	1.18692	1.04008	1.08098	0.239268
14-3-3 protein zeta/delta OS=Homo sapiens GN=YWHAZ PE=1 SV=1	1433Z_HUMAN	YWHAZ	169	71.02	175	66.94	143	66.94	0.981144	0.969655	0.925871	0.958592	0.13938	0.935543	1.06149	0.92593	0.972417	0.589422	0.949215	0.940496	0.918008	0.935814	0.0218389	1.09018	1.26403	1.15015	1.16593	0.0710282
15 kDa selenoprotein OS=Homo sapiens GN=SEP15 PE=1 SV=3	SEP15_HUMAN	SEP15	7	30.86	3	25.31	4	32.72	0.916274	1.02146	1.12077	1.01606	0.809981	0.897568	0.834952	0.861966	0.86445	0.0200193	1.01111	1.12826	0.943907	1.02497	0.681705	1.21797	1.08364	1.31528	1.20184	0.0824081
182 kDa tankyrase-1-binding protein OS=Homo sapiens GN=TNKS1BP1 PE=1 SV=4	TB182_HUMAN	TNKS1BP1	17	11.74	19	11.22	10	8.907	1.00931	1.08086	1.0214	1.03672	0.229906	1.03221	0.890038	1.04005	0.98494	0.792974	0.906913	0.936253	0.91607	0.919664	0.0123585	1.20081	1.17106	1.19752	1.18972	0.00208397
1-acyl-sn-glycerol-3-phosphate acyltransferase alpha OS=Homo sapiens GN=AGPAT1 PE=1 SV=2	PLCA_HUMAN	AGPAT1	4	18.02	5	18.37	2	10.6	0.842917	2.14018	1.20542	1.29556	0.440708	1.06371	1.23479	0.918208	1.06444	0.541204	1.16252	1.3114	0.984727	1.14503	0.244517	0.811211	0.958336	1.23851	0.987455	0.927655
1-acyl-sn-glycerol-3-phosphate acyltransferase beta OS=Homo sapiens GN=AGPAT2 PE=1 SV=1	PLCB_HUMAN	AGPAT2	4	10.43	6	12.95	4	19.06	1.0391	0.804509	0.85184	0.892995	0.281836	0.98806	0.930375	0.770844	0.89153	0.264423	1.01154	0.816777	1.08046	0.962862	0.697904	1.21158	1.16802	1.06918	1.14802	0.0652804
1-acyl-sn-glycerol-3-phosphate acyltransferase delta OS=Homo sapiens GN=AGPAT4 PE=1 SV=1	PLCD_HUMAN	AGPAT4			1	7.407	1	2.381		0.806035	0.874435	0.839539	0.14564		0.945841	0.851494	0.897429	0.287738		1.04851	0.882643	0.96201	0.730901		1.52555	1.40844	1.46583	0.0662452
1-acyl-sn-glycerol-3-phosphate acyltransferase epsilon OS=Homo sapiens GN=AGPAT5 PE=1 SV=3	PLCE_HUMAN	AGPAT5	3	5.769	1	4.396	2	3.571	1.03194	0.775307	0.811049	0.865748	0.245824	1.01831	0.853169	1.03153	0.964121	0.611307	0.889641	1.01743	0.771502	0.887194	0.272786	1.15679	1.33619	1.29174	1.25921	0.033863
1-aminocyclopropane-1-carboxylate synthase-like protein 1 OS=Homo sapiens GN=ACCS PE=1 SV=1	1A1L1_HUMAN	ACCS	2	1.597	2	1.597	2	1.597	1.01102	1.2321	1.21985	1.14966	0.162407	1.03388	0.801972	1.27464	1.0186	0.903156	0.960542	1.07779	0.638915	0.871294	0.476659	1.01072	1.57692	1.51306	1.34101	0.174549
1-phosphatidylinositol 4,5-bisphosphate phosphodiesterase beta-3 OS=Homo sapiens GN=PLCB3 PE=1 SV=2	PLCB3_HUMAN	PLCB3	23	20.66	37	23.82	31	20.58	1.04176	1.00424	0.895434	0.978469	0.680121	0.975339	0.949243	0.920726	0.948173	0.0854604	0.904939	0.908474	0.887339	0.900203	0.00476576	0.90941	1.05961	1.07673	1.01237	0.840609
1-phosphatidylinositol 4,5-bisphosphate phosphodiesterase gamma-1 OS=Homo sapiens GN=PLCG1 PE=1 SV=1	PLCG1_HUMAN	PLCG1	24	19.07	24	19.61	14	15.12	0.77273	0.900478	0.95104	0.871432	0.157176	0.871703	0.995631	0.972503	0.945045	0.3016	0.977327	0.928678	0.837638	0.912684	0.181599	1.08733	1.07775	1.03336	1.06589	0.0555669
1-phosphatidylinositol 4,5-bisphosphate phosphodiesterase gamma-2 OS=Homo sapiens GN=PLCG2 PE=1 SV=4	PLCG2_HUMAN	PLCG2			2	3.399	2	2.925		1.10536	0.987171	1.04459	0.581611		0.738616	1.09067	0.897542	0.677604		0.79274	1.14903	0.954402	0.843162		1.19771	1.16509	1.18129	0.0526283
2',3'-cyclic-nucleotide 3'-phosphodiesterase OS=Homo sapiens GN=CNP PE=1 SV=2	CN37_HUMAN	CNP	24	39.67	14	34.92	21	31.83	1.01618	0.983384	0.96462	0.987833	0.505122	0.882443	0.84403	0.867917	0.864651	0.00787878	0.832125	0.950114	0.926011	0.901281	0.124681	1.079	1.0111	1.0653	1.05139	0.127897
2',5'-phosphodiesterase 12 OS=Homo sapiens GN=PDE12 PE=1 SV=2	PDE12_HUMAN	PDE12	16	24.96	22	28.74	19	25.45	0.969161	1.01535	0.959665	0.981094	0.38697	0.947633	0.921756	0.956407	0.941817	0.0325567	1.02986	0.860312	0.893025	0.924909	0.290409	1.1079	1.23346	1.03633	1.12299	0.149496
26S protease regulatory subunit 10B OS=Homo sapiens GN=PSMC6 PE=1 SV=1	PRS10_HUMAN	PSMC6	80	68.12	88	69.15	83	62.72	0.885904	0.935562	0.913619	0.911468	0.0278042	0.919873	0.877498	0.927889	0.908148	0.030925	0.970147	0.825604	0.88128	0.890378	0.131483	1.02377	1.08971	0.991322	1.03413	0.350425
26S protease regulatory subunit 4 OS=Homo sapiens GN=PSMC1 PE=1 SV=1	PRS4_HUMAN	PSMC1	54	58.18	63	57.73	50	51.82	0.909121	0.919113	1.00343	0.942958	0.200832	0.924705	0.931402	0.882742	0.912693	0.0322414	0.912146	0.836746	0.866916	0.871388	0.0315248	1.11775	1.11783	1.12585	1.12047	0.000442949
26S protease regulatory subunit 6A OS=Homo sapiens GN=PSMC3 PE=1 SV=3	PRS6A_HUMAN	PSMC3	98	66.74	80	68.11	82	60.59	0.944678	0.926953	0.950617	0.940696	0.0150173	0.948289	0.846962	0.847293	0.879588	0.0762083	0.984356	0.873336	0.919984	0.924779	0.152571	1.0657	1.163	1.09417	1.10688	0.0592198
26S protease regulatory subunit 6B OS=Homo sapiens GN=PSMC4 PE=1 SV=2	PRS6B_HUMAN	PSMC4	68	64.11	63	47.85	56	59.81	0.960753	0.947868	0.953382	0.953986	0.00682204	0.963356	0.974194	0.80613	0.911197	0.268768	0.950519	0.835293	0.87766	0.886561	0.0854089	0.979356	1.15044	1.00365	1.04183	0.499245
26S protease regulatory subunit 7 OS=Homo sapiens GN=PSMC2 PE=1 SV=3	PRS7_HUMAN	PSMC2	113	74.6	101	68.13	90	69.98	0.890791	0.938445	0.90831	0.912304	0.0263585	0.966876	0.964238	0.943266	0.958068	0.031788	0.948603	0.89374	0.910927	0.917473	0.0391676	1.05614	1.18811	1.07361	1.10444	0.114305
26S protease regulatory subunit 8 OS=Homo sapiens GN=PSMC5 PE=1 SV=1	PRS8_HUMAN	PSMC5	68	60.34	57	59.11	56	67.24	0.911143	0.974849	1.01075	0.964693	0.358622	0.955432	0.916384	0.850298	0.906323	0.102125	0.919681	0.880971	0.901434	0.900557	0.0137773	1.0082	1.09164	1.0866	1.06145	0.146731
26S proteasome non-ATPase regulatory subunit 1 OS=Homo sapiens GN=PSMD1 PE=1 SV=2	PSMD1_HUMAN	PSMD1	119	44.7	112	43.86	113	45.75	0.919815	0.876197	0.885722	0.893717	0.0167457	0.979943	0.887318	0.894136	0.91952	0.11923	1.06935	0.851793	0.857462	0.920923	0.385283	1.00479	1.17544	1.03604	1.06959	0.2961
26S proteasome non-ATPase regulatory subunit 10 OS=Homo sapiens GN=PSMD10 PE=1 SV=1	PSD10_HUMAN	PSMD10	18	56.19	14	42.92	17	51.77	0.917026	1.00109	0.946733	0.954319	0.209667	0.967172	0.88095	0.814243	0.885257	0.133931	0.911717	1.0134	0.909599	0.943693	0.245443	0.996159	1.1794	1.00453	1.05678	0.420693
26S proteasome non-ATPase regulatory subunit 11 OS=Homo sapiens GN=PSMD11 PE=1 SV=3	PSD11_HUMAN	PSMD11	74	62.32	86	57.35	71	65.17	0.956915	1.02448	0.98721	0.98915	0.635701	1.00813	0.933409	0.859985	0.93188	0.264016	0.910476	0.891311	0.923499	0.908332	0.0113022	1.14223	1.17273	1.1461	1.15361	0.00333886
26S proteasome non-ATPase regulatory subunit 12 OS=Homo sapiens GN=PSMD12 PE=1 SV=3	PSD12_HUMAN	PSMD12	41	44.96	38	45.39	39	42.11	1.01919	1.01406	1.05227	1.02837	0.137005	1.05135	1.09195	0.912772	1.01571	0.801857	0.922806	0.793431	0.877227	0.862801	0.0797898	1.03739	1.07784	1.015	1.04309	0.138161
26S proteasome non-ATPase regulatory subunit 13 OS=Homo sapiens GN=PSMD13 PE=1 SV=2	PSD13_HUMAN	PSMD13	60	60.64	68	56.91	65	56.91	0.973365	0.961272	0.981365	0.971965	0.0419509	0.976488	0.919816	0.863717	0.918854	0.139505	0.922304	0.898494	0.880899	0.900406	0.015699	1.01714	1.0654	1.08072	1.05407	0.10256
26S proteasome non-ATPase regulatory subunit 14 OS=Homo sapiens GN=PSMD14 PE=1 SV=1	PSDE_HUMAN	PSMD14	18	28.06	22	35.81	19	31.94	0.977788	0.991135	1.0089	0.992526	0.49511	1.0283	0.952795	0.948487	0.975852	0.449448	0.930521	0.937323	0.975319	0.947518	0.0662457	1.05239	1.21595	1.08593	1.11591	0.129612
26S proteasome non-ATPase regulatory subunit 2 OS=Homo sapiens GN=PSMD2 PE=1 SV=3	PSMD2_HUMAN	PSMD2	97	49.78	95	50.22	82	47.14	0.997082	1.0303	0.978829	1.00184	0.913416	0.990506	0.94875	0.881764	0.939263	0.206182	0.897819	0.880144	0.893174	0.890348	0.00261806	1.11335	1.10164	1.12562	1.11349	0.00332632
26S proteasome non-ATPase regulatory subunit 3 OS=Homo sapiens GN=PSMD3 PE=1 SV=2	PSMD3_HUMAN	PSMD3	94	48.88	97	57.3	83	50.37	0.952364	0.992987	0.906013	0.949789	0.191295	0.968242	0.920734	0.878274	0.921686	0.101404	0.942255	0.92064	0.950787	0.937808	0.0216191	1.11343	1.15108	1.10703	1.12368	0.0107032
26S proteasome non-ATPase regulatory subunit 4 OS=Homo sapiens GN=PSMD4 PE=1 SV=1	PSMD4_HUMAN	PSMD4	31	48.81	39	48.81	31	48.28	0.966534	0.992499	0.908947	0.955349	0.221545	0.945134	0.915545	0.88096	0.913503	0.0469628	0.978972	0.869253	0.883215	0.909203	0.125069	1.03029	1.11533	0.983119	1.04149	0.384641
26S proteasome non-ATPase regulatory subunit 6 OS=Homo sapiens GN=PSMD6 PE=1 SV=1	PSMD6_HUMAN	PSMD6	83	58.1	75	54.76	56	53.21	1.03687	1.03957	0.973833	1.0163	0.528066	1.006	0.910027	0.912654	0.941859	0.210713	0.90276	0.885691	0.87931	0.889199	0.00443912	1.0873	1.05159	1.14607	1.0943	0.069287
26S proteasome non-ATPase regulatory subunit 7 OS=Homo sapiens GN=PSMD7 PE=1 SV=2	PSMD7_HUMAN	PSMD7	24	39.51	29	45.68	26	45.99	0.949	0.811107	0.906167	0.886851	0.123295	1.04035	0.872823	0.85948	0.92069	0.309779	1.03588	0.792574	0.802849	0.870283	0.252	1.04942	1.10014	1.07626	1.07507	0.0337013
26S proteasome non-ATPase regulatory subunit 8 OS=Homo sapiens GN=PSMD8 PE=1 SV=2	PSMD8_HUMAN	PSMD8	37	30.29	42	34	37	42.86	0.97586	0.992718	1.02354	0.997177	0.858163	0.935599	0.886074	0.825271	0.881154	0.0734735	0.963996	0.926777	0.858119	0.915235	0.122119	1.08394	0.976112	0.93421	0.99613	0.937948
26S proteasome non-ATPase regulatory subunit 9 OS=Homo sapiens GN=PSMD9 PE=1 SV=3	PSMD9_HUMAN	PSMD9	10	31.84	14	34.98	12	31.84	0.965419	1.03676	1.05331	1.01777	0.578508	0.965765	0.894984	0.896458	0.918485	0.0771953	1.02954	0.980535	0.933726	0.980487	0.557012	1.02391	1.13525	1.11589	1.09058	0.11305
28 kDa heat- and acid-stable phosphoprotein OS=Homo sapiens GN=PDAP1 PE=1 SV=1	HAP28_HUMAN	PDAP1	21	29.83	24	33.15	32	38.67	0.930009	0.91777	0.971811	0.939581	0.0691009	0.941106	0.881321	0.921475	0.914293	0.0435918	0.978503	0.962915	0.873587	0.937171	0.208529	1.08189	1.2068	1.07359	1.11914	0.0965593
28S ribosomal protein S10, mitochondrial OS=Homo sapiens GN=MRPS10 PE=1 SV=2	RT10_HUMAN	MRPS10	2	8.955	3	8.955	4	8.955	1.13975	0.916109	0.607636	0.859277	0.49721	0.679982	0.903106	1.02692	0.857545	0.334227	1.193	0.975622	0.945055	1.03227	0.705732	1.01028	1.20806	1.02066	1.07598	0.333788
28S ribosomal protein S11, mitochondrial OS=Homo sapiens GN=MRPS11 PE=1 SV=2	RT11_HUMAN	MRPS11	5	16.49	7	22.16	4	16.49	0.942697	0.946965	0.973327	0.954234	0.0426003	0.928099	0.803146	0.885441	0.870662	0.0829376	1.00945	1.07495	1.1009	1.06106	0.149028	1.04644	1.27422	1.57479	1.28054	0.171129
28S ribosomal protein S12, mitochondrial OS=Homo sapiens GN=MRPS12 PE=1 SV=1	RT12_HUMAN	MRPS12			4	30.43	3	24.64		1.02775	1.03529	1.03151	0.0746413		0.964283	1.00887	0.986324	0.651616		1.14814	1.16478	1.15643	0.0314947		0.97547	0.833671	0.901787	0.41362
28S ribosomal protein S14, mitochondrial OS=Homo sapiens GN=MRPS14 PE=1 SV=1	RT14_HUMAN	MRPS14	6	21.88	4	28.91	3	11.72	0.847282	0.98382	1.14744	0.985275	0.881028	0.948308	0.679506	1.0093	0.866405	0.363333	0.991356	0.997474	1.36103	1.10408	0.443886	0.872645	0.907079	1.10731	0.957012	0.611925
28S ribosomal protein S15, mitochondrial OS=Homo sapiens GN=MRPS15 PE=1 SV=1	RT15_HUMAN	MRPS15	5	17.12	6	25.68	8	23.74	0.837411	1.10423	0.767371	0.891937	0.406611	0.88151	0.880321	0.820114	0.860163	0.0241491	0.82187	0.867225	0.971739	0.884765	0.131366	0.901987	1.08845	1.26397	1.0746	0.537803
28S ribosomal protein S16, mitochondrial OS=Homo sapiens GN=MRPS16 PE=1 SV=1	RT16_HUMAN	MRPS16	4	21.9	5	29.93	7	16.79	0.887289	0.871627	1.02658	0.925968	0.276074	0.949501	0.780773	0.898725	0.873405	0.145804	1.02698	1.08334	1.00509	1.03795	0.236575	1.06623	1.04176	1.59816	1.21082	0.302421
28S ribosomal protein S17, mitochondrial OS=Homo sapiens GN=MRPS17 PE=1 SV=1	RT17_HUMAN	MRPS17	5	37.69	4	30.77	5	34.62	0.872526	0.992729	0.904431	0.921853	0.168629	1.02469	0.730507	1.0059	0.909754	0.479968	1.13927	1.04949	0.892754	1.02199	0.790086	0.942178	0.909914	1.00497	0.951542	0.230022
28S ribosomal protein S18a, mitochondrial OS=Homo sapiens GN=MRPS18A PE=1 SV=1	RT18A_HUMAN	MRPS18A	5	19.39	6	26.53	3	15.82	0.951066	0.963839	1.058	0.989846	0.789508	0.996266	0.971859	0.712554	0.88362	0.369917	1.03395	0.924324	1.25466	1.06239	0.567631	1.01915	1.10715	1.08227	1.06888	0.114437
28S ribosomal protein S18b, mitochondrial OS=Homo sapiens GN=MRPS18B PE=1 SV=1	RT18B_HUMAN	MRPS18B	8	22.48	8	20.16	10	28.68	0.806446	0.912025	0.790157	0.83451	0.0562042	0.951299	0.802805	0.861154	0.869633	0.105036	0.921341	0.881594	1.26426	1.00888	0.944992	0.962633	0.939091	1.20162	1.02796	0.758518
28S ribosomal protein S18c, mitochondrial OS=Homo sapiens GN=MRPS18C PE=1 SV=1	RT18C_HUMAN	MRPS18C	2	13.38	1	13.38			1.09107	1.47688		1.2694	0.360007	1.2571	1.59119		1.41431	0.208614	0.931727	1.27796		1.0912	0.678704	1.00923	1.70822		1.31301	0.489072
28S ribosomal protein S2, mitochondrial OS=Homo sapiens GN=MRPS2 PE=1 SV=1	RT02_HUMAN	MRPS2	13	26.01	13	23.65	8	21.28	0.865828	1.19987	0.889628	0.974074	0.825057	0.985825	0.935422	0.902948	0.940784	0.139116	0.854396	1.06525	0.93929	0.94908	0.49927	1.06868	1.08391	1.53717	1.21205	0.247136
28S ribosomal protein S21, mitochondrial OS=Homo sapiens GN=MRPS21 PE=1 SV=2	RT21_HUMAN	MRPS21	3	39.08	4	39.08	4	39.08	0.729966	0.907702	0.866653	0.831184	0.108078	0.766039	0.821961	0.882915	0.822256	0.0411809	0.919629	0.898285	0.916368	0.911379	0.00614497	0.929635	1.03022	1.27333	1.06839	0.549208
28S ribosomal protein S22, mitochondrial OS=Homo sapiens GN=MRPS22 PE=1 SV=1	RT22_HUMAN	MRPS22	17	35	18	26.94	9	23.33	0.812362	0.935711	1.06274	0.931335	0.456025	0.909976	0.885477	0.899581	0.898288	0.00539582	0.901702	0.915953	0.922375	0.913303	0.00541723	0.981778	1.0736	1.40644	1.14023	0.348465
28S ribosomal protein S23, mitochondrial OS=Homo sapiens GN=MRPS23 PE=1 SV=2	RT23_HUMAN	MRPS23	11	35.79	12	35.26	10	31.05	0.882077	1.05021	0.881731	0.934773	0.366279	1.04257	0.80998	0.859615	0.898728	0.296128	0.930354	0.898681	1.20014	1.00114	0.991164	0.969772	0.959955	1.1434	1.02103	0.748639
28S ribosomal protein S24, mitochondrial OS=Homo sapiens GN=MRPS24 PE=1 SV=1	RT24_HUMAN	MRPS24	4	4.79	1	4.79	3	4.79	0.820176	1.01556	0.968882	0.931026	0.385166	1.04762	0.785548	0.996606	0.936052	0.534404	0.929697	0.984035	1.20398	1.03274	0.721134	0.950684	0.873232	1.35115	1.03902	0.801462
28S ribosomal protein S25, mitochondrial OS=Homo sapiens GN=MRPS25 PE=1 SV=1	RT25_HUMAN	MRPS25	7	41.62	8	40.46	7	35.84	0.989648	1.11804	0.753609	0.941228	0.655208	0.938746	0.901013	0.905197	0.914831	0.0205827	0.970834	0.774917	0.89419	0.876214	0.182607	1.04197	1.12948	0.99786	1.05504	0.278022
28S ribosomal protein S26, mitochondrial OS=Homo sapiens GN=MRPS26 PE=1 SV=1	RT26_HUMAN	MRPS26	9	30.24	15	31.22	14	27.32	0.888008	0.983246	0.986045	0.951317	0.284356	1.02862	0.896882	0.876376	0.931596	0.292076	0.882483	0.953682	0.990153	0.941031	0.214826	1.01092	1.046	1.12122	1.05839	0.203563
28S ribosomal protein S27, mitochondrial OS=Homo sapiens GN=MRPS27 PE=1 SV=3	RT27_HUMAN	MRPS27	8	18.84	10	24.15	8	19.32	0.790639	0.940659	1.1567	0.951064	0.692973	0.882121	0.743496	0.796406	0.805342	0.0488144	0.881496	0.939513	1.10663	0.971348	0.709628	1.07305	1.07471	1.24461	1.12802	0.134002
28S ribosomal protein S28, mitochondrial OS=Homo sapiens GN=MRPS28 PE=1 SV=1	RT28_HUMAN	MRPS28	13	21.39	12	34.22	11	31.55	0.726182	0.93839	0.871908	0.840685	0.150529	0.949844	0.842918	0.838122	0.875484	0.0826137	0.906619	0.979457	1.09433	0.990497	0.877297	1.00825	0.959071	1.14028	1.0331	0.591296
28S ribosomal protein S29, mitochondrial OS=Homo sapiens GN=DAP3 PE=1 SV=1	RT29_HUMAN	DAP3	27	38.94	22	39.2	18	33.92	0.922119	1.03783	1.04417	0.999758	0.995773	0.966402	0.869421	0.872791	0.901778	0.0962377	0.888319	0.901122	1.15997	0.975587	0.802293	1.05281	1.10663	1.2524	1.13423	0.134751
28S ribosomal protein S30, mitochondrial OS=Homo sapiens GN=MRPS30 PE=1 SV=2	RT30_HUMAN	MRPS30	9	20.73	9	18	2	10.02	0.906587	0.945554	0.858799	0.902947	0.0670388	1.04484	0.80659	1.04705	0.959157	0.677754	0.988151	1.00535	1.11165	1.03364	0.462659	1.0015	0.871218	0.992607	0.953201	0.398747
28S ribosomal protein S31, mitochondrial OS=Homo sapiens GN=MRPS31 PE=1 SV=3	RT31_HUMAN	MRPS31	10	29.37	16	30.89	13	33.67	0.82999	1.06067	0.86932	0.914698	0.357678	1.01842	0.905917	0.98605	0.968958	0.461662	0.881899	0.961039	1.08458	0.972317	0.685912	1.05079	1.00719	1.21058	1.08611	0.275772
28S ribosomal protein S33, mitochondrial OS=Homo sapiens GN=MRPS33 PE=1 SV=1	RT33_HUMAN	MRPS33			2	14.15	2	14.15		1.26305	1.2818	1.27239	0.019459		0.882912	1.06019	0.967498	0.779359		0.868262	0.910786	0.88927	0.127941		1.14557	1.54275	1.32941	0.306623
28S ribosomal protein S34, mitochondrial OS=Homo sapiens GN=MRPS34 PE=1 SV=2	RT34_HUMAN	MRPS34	11	47.25	16	53.67	6	34.86	0.829093	1.01396	0.974916	0.935831	0.394283	0.888479	0.779747	0.837039	0.833903	0.0405433	1.01061	0.943706	1.05131	1.00089	0.980157	1.04589	0.886957	1.2219	1.04266	0.695789
28S ribosomal protein S35, mitochondrial OS=Homo sapiens GN=MRPS35 PE=1 SV=1	RT35_HUMAN	MRPS35	4	24.15	8	20.12	8	20.12	0.594353	0.874183	0.807023	0.748475	0.132681	0.921187	0.799363	1.06	0.920731	0.417394	1.08977	0.857724	1.03479	0.988959	0.892689	1.06435	1.10152	1.13712	1.1006	0.0374758
28S ribosomal protein S36, mitochondrial OS=Homo sapiens GN=MRPS36 PE=1 SV=2	RT36_HUMAN	MRPS36	3	41.75	3	42.72	2	41.75	0.814793	1.08067	0.861583	0.912038	0.397954	0.838088	0.982865	0.915145	0.910104	0.177637	1.19931	0.940204	0.853228	0.987202	0.910424	1.03953	1.15218	0.951082	1.04438	0.515377
28S ribosomal protein S5, mitochondrial OS=Homo sapiens GN=MRPS5 PE=1 SV=2	RT05_HUMAN	MRPS5	12	20.7	20	26.51	9	13.95	0.85327	1.10677	0.93102	0.958004	0.631107	0.917449	0.852087	0.734166	0.831036	0.105854	0.954256	0.922611	1.19894	1.01819	0.846952	1.01162	0.993278	1.2179	1.06963	0.40991
28S ribosomal protein S6, mitochondrial OS=Homo sapiens GN=MRPS6 PE=1 SV=3	RT06_HUMAN	MRPS6	5	16.8	4	15.2	4	16.8	0.897132	1.15417	1.02647	1.02053	0.806338	0.890364	0.840215	0.758216	0.827784	0.0565787	0.865268	1.166	1.05584	1.02129	0.832556	1.09107	1.12747	1.37978	1.19286	0.138209
28S ribosomal protein S7, mitochondrial OS=Homo sapiens GN=MRPS7 PE=1 SV=2	RT07_HUMAN	MRPS7	15	42.56	17	45.04	12	38.02	0.895162	1.01476	1.05437	0.985719	0.798474	1.03445	0.841965	0.920867	0.92911	0.34263	0.917899	0.817885	0.956434	0.895462	0.142477	1.16171	1.0498	1.18825	1.13163	0.0832195
28S ribosomal protein S9, mitochondrial OS=Homo sapiens GN=MRPS9 PE=1 SV=2	RT09_HUMAN	MRPS9	27	42.17	20	41.92	17	32.83	0.939812	0.990157	1.00204	0.97696	0.358056	1.01761	0.844296	0.825165	0.891673	0.226291	0.906291	1.00462	0.991051	0.966324	0.400134	0.992251	1.05521	1.09628	1.04703	0.254358
2-aminoethanethiol dioxygenase OS=Homo sapiens GN=ADO PE=1 SV=2	AEDO_HUMAN	ADO	4	11.48	4	3.333	3	15.93	0.961118	1.07632	0.876928	0.968042	0.638598	1.06052	0.905527	1.01429	0.991274	0.869361	0.791844	0.85794	0.78474	0.81085	0.017789	1.0442	1.3252	1.07212	1.14052	0.223409
2'-deoxynucleoside 5'-phosphate N-hydrolase 1 OS=Homo sapiens GN=DNPH1 PE=1 SV=1	DNPH1_HUMAN	DNPH1	21	36.78	16	36.21	17	32.76	1.03924	0.930299	0.982085	0.982871	0.643037	1.1099	1.01154	0.874767	0.994	0.938695	0.938345	0.746441	0.726177	0.79824	0.109116	1.00921	1.14837	1.07267	1.07525	0.191236
2-hydroxyacyl-CoA lyase 1 OS=Homo sapiens GN=HACL1 PE=1 SV=2	HACL1_HUMAN	HACL1	16	21.45	13	25.61	13	23.53	0.930467	1.00926	0.839782	0.923898	0.2751	0.941638	0.862045	0.871113	0.890901	0.0535265	1.03161	0.886795	0.895739	0.93578	0.307069	1.15233	1.10547	1.02484	1.09293	0.122383
2-hydroxyacylsphingosine 1-beta-galactosyltransferase OS=Homo sapiens GN=UGT8 PE=2 SV=2	CGT_HUMAN	UGT8	1	2.588			1	1.848	1.01443		0.815731	0.909669	0.544695	1.65331		0.822882	1.1664	0.735475	1.16083		1.15523	1.15803	0.0104985	1.50916		0.711032	1.03589	0.940524
2-methoxy-6-polyprenyl-1,4-benzoquinol methylase, mitochondrial OS=Homo sapiens GN=COQ5 PE=1 SV=2	COQ5_HUMAN	COQ5	4	7.034			3	13.46	0.882237		0.680814	0.775009	0.29944	0.865198		0.941102	0.902352	0.247279	0.892135		0.818163	0.854349	0.170803	0.749898		1.21846	0.955886	0.882993
2-oxoglutarate and iron-dependent oxygenase domain-containing protein 3 OS=Homo sapiens GN=OGFOD3 PE=1 SV=2	OGFD3_HUMAN	OGFOD3	2	5.329					0.920369			0.920369		1.05742			1.05742		0.820542			0.820542		1.25514			1.25514
2-oxoglutarate dehydrogenase, mitochondrial OS=Homo sapiens GN=OGDH PE=1 SV=3	ODO1_HUMAN	OGDH	27	15.84	21	16.42	23	15.05	0.733901	1.11453	0.884352	0.897674	0.465966	0.94498	0.909079	0.920463	0.92472	0.0206223	0.91537	0.944153	1.18619	1.00832	0.928511	0.859354	0.960294	1.13386	0.978089	0.809083
2-oxoisovalerate dehydrogenase subunit alpha, mitochondrial OS=Homo sapiens GN=BCKDHA PE=1 SV=2	ODBA_HUMAN	BCKDHA	4	12.58	7	19.78	4	8.539	0.837255	0.976879	1.03816	0.946936	0.484035	1.26882	0.929414	1.01891	1.06312	0.5756	0.823669	0.998667	0.918539	0.910801	0.23589	0.936423	0.933136	1.12155	0.993297	0.921925
2-oxoisovalerate dehydrogenase subunit beta, mitochondrial OS=Homo sapiens GN=BCKDHB PE=1 SV=2	ODBB_HUMAN	BCKDHB	6	10.97	5	13.52	6	9.184	0.796293	0.86116	0.963982	0.871114	0.130657	0.851123	0.735716	0.788497	0.790377	0.0305396	0.997431	0.858438	0.799431	0.881301	0.192284	1.00253	0.957409	1.10691	1.0204	0.683592
3'(2'),5'-bisphosphate nucleotidase 1 OS=Homo sapiens GN=BPNT1 PE=1 SV=1	BPNT1_HUMAN	BPNT1	19	45.78	22	38.64	20	45.45	1.03259	0.88609	0.955347	0.956143	0.416813	0.927734	0.959554	0.843971	0.90909	0.13123	0.888671	0.958292	0.947295	0.930911	0.0926653	1.09946	1.20808	1.20872	1.17093	0.037599
3'-5' exoribonuclease 1 OS=Homo sapiens GN=ERI1 PE=1 SV=3	ERI1_HUMAN	ERI1	4	11.75	4	10.89	2	10.32	1.00149	0.924233	1.432	1.09848	0.557468	0.999351	1.01035	0.732214	0.904223	0.440824	0.894204	0.9509	0.790181	0.875856	0.135291	1.09692	1.1889	1.21412	1.16554	0.0384534
39S ribosomal protein L1, mitochondrial OS=Homo sapiens GN=MRPL1 PE=1 SV=2	RM01_HUMAN	MRPL1	5	20.92	8	24.31	5	26.46	0.874437	0.871234	0.875198	0.873621	0.000106027	1.0077	0.788375	0.834591	0.871994	0.206058	0.94187	0.842999	1.22366	0.990437	0.938609	1.03694	0.956412	0.834156	0.938747	0.424451
39S ribosomal protein L10, mitochondrial OS=Homo sapiens GN=MRPL10 PE=1 SV=3	RM10_HUMAN	MRPL10	13	24.9	16	24.9	13	27.97	0.740636	0.926921	0.914826	0.856371	0.166564	1.02168	0.779326	0.804742	0.862112	0.224505	1.01904	0.886271	1.00396	0.967888	0.537604	0.827382	1.0617	0.928667	0.934379	0.445612
39S ribosomal protein L11, mitochondrial OS=Homo sapiens GN=MRPL11 PE=1 SV=1	RM11_HUMAN	MRPL11	16	44.79	15	46.35	8	43.23	0.914605	1.09153	0.929729	0.975459	0.702651	0.930971	0.871016	0.873092	0.891266	0.0340545	0.923215	1.03644	1.11428	1.0216	0.734091	1.21999	1.03444	1.23054	1.15803	0.12174
39S ribosomal protein L12, mitochondrial OS=Homo sapiens GN=MRPL12 PE=1 SV=2	RM12_HUMAN	MRPL12	26	37.88	30	40.91	29	23.74	0.890297	0.995286	0.921694	0.934738	0.177003	1.00434	0.79489	0.846683	0.877612	0.202591	0.94723	0.910855	0.996606	0.950918	0.193031	1.04594	1.08276	1.28388	1.13289	0.187697
39S ribosomal protein L13, mitochondrial OS=Homo sapiens GN=MRPL13 PE=1 SV=1	RM13_HUMAN	MRPL13	11	47.75	9	36.52	12	43.82	0.853268	0.982856	1.01753	0.948507	0.429715	1.01104	0.824328	0.984879	0.936303	0.412685	0.875254	0.92393	1.22178	0.995992	0.972532	1.0352	1.02223	1.17178	1.07434	0.241506
39S ribosomal protein L14, mitochondrial OS=Homo sapiens GN=MRPL14 PE=1 SV=1	RM14_HUMAN	MRPL14	8	26.21	5	26.21	4	26.21	0.927758	1.1376	0.908099	0.985944	0.861936	0.998821	0.861262	0.750812	0.864407	0.219082	0.851942	0.983359	1.7748	1.14136	0.615666	0.815523	0.893132	0.853739	0.853543	0.0263793
39S ribosomal protein L15, mitochondrial OS=Homo sapiens GN=MRPL15 PE=1 SV=1	RM15_HUMAN	MRPL15	12	32.77	10	28.72	8	23.31	0.905382	0.911149	0.989499	0.934571	0.14176	0.901978	0.891982	0.917068	0.903617	0.00626187	0.923307	1.00912	0.993408	0.974553	0.445934	1.10074	1.15694	1.34134	1.19539	0.0951078
39S ribosomal protein L16, mitochondrial OS=Homo sapiens GN=MRPL16 PE=1 SV=1	RM16_HUMAN	MRPL16	2	11.16	6	13.94	4	14.74	0.749992	1.09004	0.861402	0.889683	0.396275	0.984202	0.918766	0.969542	0.957088	0.170556	0.791745	0.872252	0.995987	0.882728	0.201591	1.31516	1.02597	1.1977	1.17351	0.157719
39S ribosomal protein L17, mitochondrial OS=Homo sapiens GN=MRPL17 PE=1 SV=1	RM17_HUMAN	MRPL17	16	33.14	15	27.43	9	24.57	0.991546	1.08925	1.05528	1.04456	0.254992	0.992399	0.883563	0.877282	0.916265	0.160126	0.867306	0.949022	0.960581	0.924686	0.135701	1.03558	0.934172	1.21335	1.05487	0.55515
39S ribosomal protein L18, mitochondrial OS=Homo sapiens GN=MRPL18 PE=1 SV=1	RM18_HUMAN	MRPL18	5	15	6	15	3	10.56	0.940528	1.01206	1.04252	0.997442	0.940912	0.980525	0.815805	0.553832	0.762326	0.248277	0.871069	0.977034	0.918258	0.921105	0.131563	1.12926	1.10563	1.50985	1.23532	0.170277
39S ribosomal protein L19, mitochondrial OS=Homo sapiens GN=MRPL19 PE=1 SV=2	RM19_HUMAN	MRPL19	23	34.93	23	30.14	17	26.03	0.853937	1.00838	0.804818	0.884944	0.211827	0.994654	0.89446	0.870264	0.918251	0.17136	0.861974	0.945741	1.08014	0.958479	0.5836	0.934853	0.977176	1.14983	1.01652	0.818909
39S ribosomal protein L2, mitochondrial OS=Homo sapiens GN=MRPL2 PE=1 SV=2	RM02_HUMAN	MRPL2	5	13.44	5	18.03	3	10.16	0.908841	1.16998	1.13471	1.06459	0.513952	1.03618	0.941289	0.938336	0.970894	0.459965	0.830134	0.983354	0.86324	0.889877	0.150343	0.973996	0.960875	0.944247	0.959628	0.0443326
39S ribosomal protein L20, mitochondrial OS=Homo sapiens GN=MRPL20 PE=1 SV=1	RM20_HUMAN	MRPL20	4	19.46	3	14.09	3	12.08	0.990354	1.05056	0.776453	0.931341	0.522407	1.07468	0.794173	0.915386	0.921014	0.445735	0.959629	0.885528	1.05415	0.963983	0.542179	1.05708	1.34916	1.27466	1.22045	0.113946
39S ribosomal protein L21, mitochondrial OS=Homo sapiens GN=MRPL21 PE=1 SV=2	RM21_HUMAN	MRPL21	7	28.78	6	35.61	6	26.34	0.939944	1.24213	1.1725	1.11035	0.343089	0.926347	0.904748	0.856645	0.895435	0.041292	0.94529	0.874547	1.07941	0.962746	0.599615	1.04109	0.926432	1.07284	1.01145	0.822913
39S ribosomal protein L22, mitochondrial OS=Homo sapiens GN=MRPL22 PE=1 SV=1	RM22_HUMAN	MRPL22	7	21.84	11	21.84	10	32.52	0.736535	0.925436	0.946314	0.864023	0.209531	0.836435	0.869082	1.01911	0.90484	0.240082	0.839059	0.990333	1.19056	0.996418	0.974895	0.963741	0.97087	1.18293	1.03441	0.664236
39S ribosomal protein L23, mitochondrial OS=Homo sapiens GN=MRPL23 PE=1 SV=1	RM23_HUMAN	MRPL23	5	30.07	4	30.07	5	30.07	0.927857	1.07868	1.00252	1.00112	0.981726	1.21294	0.826425	1.15032	1.04863	0.730645	0.851922	0.84089	1.0914	0.921244	0.435566	0.732521	0.895875	0.941714	0.851783	0.171874
39S ribosomal protein L24, mitochondrial OS=Homo sapiens GN=MRPL24 PE=1 SV=1	RM24_HUMAN	MRPL24	11	38.89	20	38.89	13	32.41	0.824457	0.965157	0.83643	0.873103	0.114278	0.969377	0.910851	0.934213	0.93784	0.0710245	0.907818	0.93295	0.918695	0.919764	0.00881381	1.04009	1.02074	1.1043	1.05445	0.15502
39S ribosomal protein L27, mitochondrial OS=Homo sapiens GN=MRPL27 PE=1 SV=1	RM27_HUMAN	MRPL27	5	14.19	7	29.73	4	19.59	0.869695	1.04322	0.917643	0.940747	0.375172	0.908539	0.791823	0.7755	0.823224	0.0594438	0.853687	0.916767	0.99704	0.92064	0.20662	1.0064	1.08769	1.42419	1.15953	0.294757
39S ribosomal protein L28, mitochondrial OS=Homo sapiens GN=MRPL28 PE=1 SV=4	RM28_HUMAN	MRPL28	3	28.13	4	20.31			0.850629	1.02442		0.93349	0.594251	1.00498	0.880912		0.940902	0.524919	1.0247	0.880094		0.94965	0.62018	0.857388	1.10912		0.975164	0.877156
39S ribosomal protein L3, mitochondrial OS=Homo sapiens GN=MRPL3 PE=1 SV=1	RM03_HUMAN	MRPL3	10	12.64	8	10.63	7	10.63	0.938113	0.864881	0.925734	0.909004	0.0630998	0.950025	0.904429	0.908281	0.920683	0.0343914	0.977238	0.873744	1.04217	0.961851	0.528927	1.00624	0.955412	1.11101	1.0222	0.668975
39S ribosomal protein L30, mitochondrial OS=Homo sapiens GN=MRPL30 PE=1 SV=1	RM30_HUMAN	MRPL30	4	18.01	3	13.04	1	4.969	1.07002	1.34707	0.977564	1.1211	0.353759	1.0508	0.938905	0.916633	0.967044	0.50958	0.92677	0.867647	1.07155	0.951574	0.509438	1.17452	1.02422	1.25701	1.14779	0.149318
39S ribosomal protein L32, mitochondrial OS=Homo sapiens GN=MRPL32 PE=1 SV=1	RM32_HUMAN	MRPL32	1	6.915	1	6.915	1	6.915	1.0481	0.874074	1.01685	0.976646	0.714839	0.983697	1.0512	0.777638	0.929911	0.510127	0.897688	1.08849	1.01587	0.997539	0.969106	1.07982	1.03818	1.1964	1.10281	0.146687
39S ribosomal protein L33, mitochondrial OS=Homo sapiens GN=MRPL33 PE=1 SV=1	RM33_HUMAN	MRPL33	1	16.92	2	26.15			0.875783	1.0716		0.968757	0.80596	0.999623	0.799182		0.893801	0.498928	1.29421	1.08525		1.18513	0.304449	1.18996	1.1173		1.15306	0.138585
39S ribosomal protein L34, mitochondrial OS=Homo sapiens GN=MRPL34 PE=1 SV=1	RM34_HUMAN	MRPL34	4	23.91	4	23.91	3	13.04	0.963538	0.833634	1.14415	0.972245	0.787473	1.02154	1.14742	0.885085	1.01233	0.885364	0.988199	0.869267	0.758308	0.866858	0.202577	1.01736	0.879079	1.29661	1.0506	0.705667
39S ribosomal protein L35, mitochondrial OS=Homo sapiens GN=MRPL35 PE=1 SV=3	RM35_HUMAN	MRPL35			1	5.319	1	4.255		1.12853	0.909796	1.01328	0.922447		1.08709	1.20243	1.1433	0.229236		1.26443	1.63031	1.43576	0.215091		0.699027	1.04201	0.853459	0.572843
39S ribosomal protein L37, mitochondrial OS=Homo sapiens GN=MRPL37 PE=1 SV=2	RM37_HUMAN	MRPL37	29	39.01	20	34.28	20	32.39	0.804032	0.966405	0.869568	0.877496	0.133742	1.00423	0.896796	0.896373	0.931118	0.199574	0.965043	0.928601	1.07513	0.987671	0.803858	1.0036	1.09016	1.04838	1.04678	0.195826
39S ribosomal protein L38, mitochondrial OS=Homo sapiens GN=MRPL38 PE=1 SV=2	RM38_HUMAN	MRPL38	21	37.11	18	36.58	13	33.42	0.977333	1.05895	0.912074	0.980954	0.699401	0.995462	0.848237	0.879365	0.905532	0.177226	0.956643	1.01719	1.06005	1.0104	0.761764	0.959959	1.02501	1.10755	1.02908	0.559735
39S ribosomal protein L39, mitochondrial OS=Homo sapiens GN=MRPL39 PE=1 SV=3	RM39_HUMAN	MRPL39	13	26.04	26	28.4	17	26.63	0.862403	0.9999	0.947697	0.934929	0.259962	0.930206	0.784236	0.87718	0.86173	0.0970144	0.99335	0.907152	1.02734	0.974612	0.560435	0.851713	1.03268	1.32435	1.05217	0.729072
39S ribosomal protein L4, mitochondrial OS=Homo sapiens GN=MRPL4 PE=1 SV=1	RM04_HUMAN	MRPL4	15	36.01	15	34.41	13	28.94	0.816987	0.897178	0.962151	0.890114	0.133314	0.952182	0.888633	0.887175	0.908832	0.0545992	0.995117	0.917942	1.02579	0.978549	0.580166	0.901839	0.996498	1.33848	1.0635	0.655245
39S ribosomal protein L40, mitochondrial OS=Homo sapiens GN=MRPL40 PE=1 SV=1	RM40_HUMAN	MRPL40	3	23.79	2	11.65	1	11.65	0.910958	1.18507	0.610132	0.870072	0.545763	1.04016	0.765144	0.939532	0.90765	0.395575	0.927115	1.23419	1.29531	1.14015	0.335701	1.06225	1.02005	0.951433	1.0102	0.782224
39S ribosomal protein L41, mitochondrial OS=Homo sapiens GN=MRPL41 PE=1 SV=1	RM41_HUMAN	MRPL41	7	33.58	9	38.69	6	31.39	0.613614	1.02757	0.930028	0.837016	0.376832	1.22544	0.889266	0.807238	0.958167	0.767056	0.800414	0.903067	0.970453	0.888525	0.170162	0.814032	0.969834	0.966817	0.913891	0.259947
39S ribosomal protein L42, mitochondrial OS=Homo sapiens GN=MRPL42 PE=1 SV=1	RM42_HUMAN	MRPL42	3	14.79	1	10.56			0.686427	0.85417		0.765719	0.247442	0.857626	0.815183		0.836135	0.0896777	0.938607	0.716401		0.820011	0.380484	0.913788	1.11944		1.0114	0.929191
39S ribosomal protein L43, mitochondrial OS=Homo sapiens GN=MRPL43 PE=1 SV=1	RM43_HUMAN	MRPL43	9	25.12	10	18.6	7	16.74	0.88451	1.06705	0.881664	0.940583	0.43397	0.991283	0.855596	0.85689	0.899078	0.16115	0.972697	0.993542	0.938791	0.968079	0.18878	0.992297	1.01679	1.27787	1.08839	0.403332
39S ribosomal protein L44, mitochondrial OS=Homo sapiens GN=MRPL44 PE=1 SV=1	RM44_HUMAN	MRPL44	11	26.2	10	27.71	11	29.22	0.815248	1.04783	0.85651	0.901095	0.307739	0.938163	0.800205	0.904829	0.879054	0.115723	0.989625	0.866325	0.911386	0.921053	0.16799	0.806963	0.718201	0.971272	0.825683	0.161139
39S ribosomal protein L45, mitochondrial OS=Homo sapiens GN=MRPL45 PE=1 SV=2	RM45_HUMAN	MRPL45	8	20.59	9	25.82	11	28.1	0.815127	0.987848	0.97705	0.923161	0.328052	0.939251	0.81884	0.838867	0.864088	0.0745355	0.887053	0.948187	0.881581	0.905111	0.050578	1.02761	1.05003	1.17959	1.08373	0.201299
39S ribosomal protein L46, mitochondrial OS=Homo sapiens GN=MRPL46 PE=1 SV=1	RM46_HUMAN	MRPL46	8	12.19	8	14.7	14	31.9	0.859141	1.01717	0.936663	0.935435	0.304415	1.12353	0.950147	1.01429	1.02686	0.641271	0.891356	0.869147	1.10451	0.949375	0.564935	1.06859	0.994661	1.13806	1.06549	0.244558
39S ribosomal protein L47, mitochondrial OS=Homo sapiens GN=MRPL47 PE=1 SV=2	RM47_HUMAN	MRPL47	10	28.4	8	23.2	6	20.4	0.826372	0.969609	0.966816	0.918414	0.24836	0.954177	0.859741	0.911019	0.907489	0.0844169	0.931095	0.788626	1.13865	0.942074	0.630753	0.960487	1.05136	1.40489	1.12364	0.416409
39S ribosomal protein L48, mitochondrial OS=Homo sapiens GN=MRPL48 PE=1 SV=2	RM48_HUMAN	MRPL48	5	22.17	7	16.98	5	13.68	1.01003	0.984423	0.807222	0.929329	0.409452	0.750607	0.867228	0.996837	0.865745	0.220442	0.963841	0.943334	1.00732	0.971134	0.268696	1.15103	1.11089	1.23783	1.1654	0.0406587
39S ribosomal protein L49, mitochondrial OS=Homo sapiens GN=MRPL49 PE=1 SV=1	RM49_HUMAN	MRPL49	5	15.06	13	28.31	8	28.31	0.829321	0.987822	0.959154	0.922777	0.27548	1.0594	0.901516	0.835881	0.927669	0.395091	1.13655	0.973395	1.25326	1.11508	0.276884	0.807628	0.979502	1.40087	1.03483	0.851592
39S ribosomal protein L50, mitochondrial OS=Homo sapiens GN=MRPL50 PE=1 SV=2	RM50_HUMAN	MRPL50	6	35.44	7	38.61	6	36.08	0.893411	1.0117	0.925054	0.942084	0.248485	0.818233	0.840762	1.05739	0.899349	0.321984	0.917607	0.880853	1.12952	0.970103	0.731442	1.11911	1.10428	1.93592	1.33745	0.256533
39S ribosomal protein L52, mitochondrial OS=Homo sapiens GN=MRPL52 PE=1 SV=2	RM52_HUMAN	MRPL52	2	14.63	2	14.63	1	14.63	0.554975	0.569608	1.05303	0.693049	0.221903	1.06276	0.544685	1.99083	1.04843	0.910993	0.69733	0.914346	1.33783	0.948383	0.80548	0.740046	0.689346	0.425626	0.601046	0.0994348
39S ribosomal protein L53, mitochondrial OS=Homo sapiens GN=MRPL53 PE=1 SV=1	RM53_HUMAN	MRPL53	6	42.86	7	42.86	7	56.25	0.819877	0.960778	0.849571	0.874696	0.108267	0.821071	0.849762	0.861601	0.843972	0.00705369	1.00339	0.901758	1.16449	1.01757	0.83614	1.04777	1.18971	1.33548	1.18517	0.136197
39S ribosomal protein L54, mitochondrial OS=Homo sapiens GN=MRPL54 PE=1 SV=1	RM54_HUMAN	MRPL54	3	7.246	3	7.246	2	7.246	0.901481	1.08386	1.17693	1.04768	0.614465	0.924711	0.712215	0.936408	0.851192	0.212637	1.07177	0.944647	1.14049	1.04911	0.478236	1.07529	1.08298	1.00015	1.05213	0.183622
39S ribosomal protein L55, mitochondrial OS=Homo sapiens GN=MRPL55 PE=1 SV=1	RM55_HUMAN	MRPL55	3	25.78	6	25.78	4	25.78	0.774674	0.948627	1.14943	0.94529	0.670292	1.16889	0.7857	0.812876	0.907162	0.523516	0.97519	1.11823	0.958871	1.01499	0.788816	1.06186	1.15116	1.12603	1.11237	0.0475733
39S ribosomal protein L9, mitochondrial OS=Homo sapiens GN=MRPL9 PE=1 SV=2	RM09_HUMAN	MRPL9	8	23.6	7	29.21	4	23.6	0.809317	0.997527	0.695585	0.82502	0.207078	1.03185	0.806877	0.841033	0.888	0.258576	1.1363	0.943561	0.824214	0.959624	0.701206	0.838057	0.935294	1.06651	0.942026	0.481704
3-beta-hydroxysteroid-Delta(8),Delta(7)-isomerase OS=Homo sapiens GN=EBP PE=1 SV=3	EBP_HUMAN	EBP	3	6.522	3	6.522	3	6.522	0.924288	1.16963	0.892562	0.988169	0.901356	1.02324	0.8465	0.746685	0.864796	0.253608	0.936839	1.06386	1.18488	1.057	0.499959	1.12254	1.12817	1.26017	1.16861	0.0539756
3-hydroxyacyl-CoA dehydrogenase type-2 OS=Homo sapiens GN=HSD17B10 PE=1 SV=3	HCD2_HUMAN	HSD17B10	67	78.93	59	81.23	52	74.33	0.856783	1.02093	0.946701	0.939061	0.341146	0.981465	0.816821	0.849041	0.879651	0.148717	0.878566	0.857518	1.02084	0.916203	0.249681	0.893262	1.03505	1.17917	1.02921	0.753952
3-hydroxybutyrate dehydrogenase type 2 OS=Homo sapiens GN=BDH2 PE=1 SV=2	BDH2_HUMAN	BDH2	1	4.898	1	13.88			1.26515	1.3783		1.32051	0.0973135	0.984197	1.24113		1.10522	0.546858	0.852198	0.74053		0.794404	0.188531	0.969111	0.862244		0.914117	0.367192
3-hydroxyisobutyrate dehydrogenase, mitochondrial OS=Homo sapiens GN=HIBADH PE=1 SV=2	3HIDH_HUMAN	HIBADH	8	22.62	6	22.62	5	17.26	0.812102	1.00557	1.13299	0.974427	0.815179	0.847698	0.822383	1.09834	0.914852	0.434658	0.830251	0.848244	1.23708	0.955087	0.756634	0.833468	1.04831	0.989191	0.952548	0.553262
3-hydroxyisobutyryl-CoA hydrolase, mitochondrial OS=Homo sapiens GN=HIBCH PE=1 SV=2	HIBCH_HUMAN	HIBCH	13	23.58	13	19.69	11	18.91	0.832907	1.00866	1.03226	0.953623	0.557249	0.972975	0.878534	1.01926	0.955099	0.405004	0.895492	0.778608	0.915591	0.861048	0.0983104	0.883001	0.873753	1.02419	0.924507	0.265549
3-ketoacyl-CoA thiolase, mitochondrial OS=Homo sapiens GN=ACAA2 PE=1 SV=2	THIM_HUMAN	ACAA2	27	52.9	25	45.84	20	43.83	0.898046	1.00366	0.959436	0.952725	0.272424	0.93844	0.821508	0.924439	0.893235	0.115351	0.903776	0.944851	1.02442	0.956389	0.348112	0.954737	0.967606	1.12569	1.01314	0.827895
3-ketoacyl-CoA thiolase, peroxisomal OS=Homo sapiens GN=ACAA1 PE=1 SV=2	THIK_HUMAN	ACAA1	22	45.99	28	50.24	20	42.22	1.07703	0.978927	0.961	1.00439	0.912733	1.04207	0.943566	1.02533	1.00272	0.937749	0.73065	0.962026	1.07666	0.911294	0.504513	1.09552	1.05021	1.04494	1.06332	0.0547616
3-ketodihydrosphingosine reductase OS=Homo sapiens GN=KDSR PE=1 SV=1	KDSR_HUMAN	KDSR	3	16.27	4	6.325	3	6.325	0.906877	1.07664	0.948156	0.974614	0.666565	0.958965	1.00663	0.913873	0.959075	0.272988	1.14875	1.07713	1.3599	1.18941	0.129981	0.956904	1.24295	1.33816	1.16755	0.267284
3-keto-steroid reductase OS=Homo sapiens GN=HSD17B7 PE=1 SV=1	DHB7_HUMAN	HSD17B7	2	7.918	1	7.918	1	4.399	0.904566	0.350636	0.557524	0.561289	0.169224	1.40084	1.1049	0.762199	1.05664	0.785168	1.2919	0.829783	0.845321	0.967695	0.841425	1.157	0.884945	0.797669	0.934741	0.604419
3-mercaptopyruvate sulfurtransferase OS=Homo sapiens GN=MPST PE=1 SV=3	THTM_HUMAN	MPST	20	48.82	24	51.18	18	46.13	0.853623	0.965908	0.869909	0.895142	0.102243	0.934819	0.850896	0.873792	0.885803	0.0493963	1.03712	0.8815	0.902568	0.937946	0.333859	0.987241	1.06245	1.04546	1.03121	0.301738
3-phosphoinositide-dependent protein kinase 1 OS=Homo sapiens GN=PDPK1 PE=1 SV=1	PDPK1_HUMAN	PDPK1	3	8.813	1	1.799	1	1.799	1.17264	0.466459	1.0787	0.838738	0.61085	1.09494	0.985195	1.1496	1.07437	0.255969	0.853153	2.07532	1.55611	1.4019	0.326056	0.903843	2.21716	1.0739	1.29108	0.450846
40S ribosomal protein S10 OS=Homo sapiens GN=RPS10 PE=1 SV=1	RS10_HUMAN	RPS10	100	56.97	131	63.03	123	52.73	0.922601	0.882508	0.942448	0.91551	0.0448783	1.08331	0.997092	1.00758	1.02862	0.392297	1.00109	0.894057	0.915929	0.935908	0.193848	1.22509	1.32796	1.11084	1.21806	0.0621572
40S ribosomal protein S11 OS=Homo sapiens GN=RPS11 PE=1 SV=3	RS11_HUMAN	RPS11	93	48.73	65	50	66	56.33	1.0019	0.943931	0.992985	0.979271	0.376196	0.970003	0.929179	0.883258	0.926802	0.106895	1.04806	0.932191	0.903927	0.959417	0.455005	1.20138	1.32089	1.19797	1.23879	0.0217383
40S ribosomal protein S12 OS=Homo sapiens GN=RPS12 PE=1 SV=3	RS12_HUMAN	RPS12	124	54.55	76	54.55	79	54.55	0.928726	0.925124	0.878206	0.910391	0.0349664	0.980098	0.919693	0.842733	0.912433	0.171333	1.02212	0.892711	0.872405	0.926782	0.263681	1.08209	1.24127	1.10562	1.1409	0.0905545
40S ribosomal protein S13 OS=Homo sapiens GN=RPS13 PE=1 SV=2	RS13_HUMAN	RPS13	74	57.62	76	64.9	99	64.9	1.00336	0.965156	0.995922	0.988005	0.417093	1.00813	0.912034	0.910377	0.94243	0.220546	1.01629	1.01428	1.02566	1.01873	0.0326258	1.10128	1.19677	1.10322	1.1329	0.0450877
40S ribosomal protein S14 OS=Homo sapiens GN=RPS14 PE=1 SV=3	RS14_HUMAN	RPS14	73	45.03	80	44.37	61	43.05	0.934694	0.932177	0.862803	0.909271	0.0683938	0.945369	0.888999	0.888988	0.907401	0.0417221	0.977852	0.994271	0.997213	0.989742	0.233179	1.22101	1.23129	1.25052	1.23421	0.00110294
40S ribosomal protein S15 OS=Homo sapiens GN=RPS15 PE=1 SV=2	RS15_HUMAN	RPS15	10	24.83	18	40	11	21.38	0.756234	0.884569	1.11702	0.907436	0.48169	1.03572	1.05694	0.90612	0.9973	0.960447	0.934954	0.945757	0.991632	0.957136	0.1355	1.25412	1.17743	1.00181	1.13942	0.190277
40S ribosomal protein S15a OS=Homo sapiens GN=RPS15A PE=1 SV=2	RS15A_HUMAN	RPS15A	97	72.31	73	72.31	57	71.54	1.02906	1.00379	0.932591	0.987624	0.714447	1.02059	1.01425	0.893144	0.97418	0.608385	0.956382	0.980309	0.883098	0.939005	0.183876	1.2015	1.25441	1.1412	1.19814	0.0221199
40S ribosomal protein S16 OS=Homo sapiens GN=RPS16 PE=1 SV=2	RS16_HUMAN	RPS16	132	68.49	123	69.86	108	67.81	0.987335	1.07665	1.02058	1.02753	0.394319	0.982731	0.915527	0.934605	0.943868	0.110949	0.971201	0.999617	1.031	1.00031	0.987352	1.15894	1.24241	1.17755	1.19244	0.0139876
40S ribosomal protein S17 OS=Homo sapiens GN=RPS17 PE=1 SV=2	RS17_HUMAN	RPS17	65	57.78	74	65.19	56	64.44	0.824418	0.880046	0.952703	0.884172	0.0986082	0.987785	0.928341	0.876715	0.929843	0.169097	0.995419	0.867811	0.865468	0.907599	0.170659	1.28199	1.25719	1.10603	1.21251	0.0531749
40S ribosomal protein S18 OS=Homo sapiens GN=RPS18 PE=1 SV=3	RS18_HUMAN	RPS18	71	52.63	90	55.92	64	50.66	0.962169	1.05346	0.940221	0.984085	0.689308	0.987239	0.979845	0.878087	0.947049	0.28731	0.95826	0.955765	0.977938	0.963937	0.0368196	1.19964	1.29502	1.14942	1.21321	0.0310733
40S ribosomal protein S19 OS=Homo sapiens GN=RPS19 PE=1 SV=2	RS19_HUMAN	RPS19	106	68.97	105	69.66	99	64.14	0.993594	1.00394	0.949034	0.981896	0.401242	0.933866	0.900089	0.868888	0.900557	0.0373157	0.956226	0.979724	0.960961	0.965584	0.0419424	1.20287	1.22512	1.14454	1.19036	0.0133331
40S ribosomal protein S2 OS=Homo sapiens GN=RPS2 PE=1 SV=2	RS2_HUMAN	RPS2	146	58.36	145	62.46	122	58.7	0.996827	0.958131	0.959526	0.971331	0.15398	0.967127	0.932997	0.96344	0.954398	0.054735	1.00835	0.940817	0.960485	0.969474	0.270389	1.23916	1.28018	1.18657	1.23471	0.0107085
40S ribosomal protein S20 OS=Homo sapiens GN=RPS20 PE=1 SV=1	RS20_HUMAN	RPS20	26	36.13	24	36.13	32	28.57	0.973434	1.09055	1.09267	1.05071	0.324694	0.904839	0.909248	0.936515	0.916761	0.014961	1.04785	0.988327	0.917217	0.983009	0.700008	1.17234	1.26122	1.1294	1.1864	0.0341472
40S ribosomal protein S21 OS=Homo sapiens GN=RPS21 PE=1 SV=1	RS21_HUMAN	RPS21	24	61.45	25	61.45	32	61.45	0.950604	0.988371	1.03078	0.989379	0.6927	1.04813	1.07507	0.880903	0.997529	0.972064	0.880344	0.910104	0.837957	0.875632	0.0311215	1.17561	1.25877	1.26052	1.23099	0.0120459
40S ribosomal protein S23 OS=Homo sapiens GN=RPS23 PE=1 SV=3	RS23_HUMAN	RPS23	34	32.87	38	56.64	20	37.06	1.07977	0.990886	1.07013	1.04616	0.239727	0.963165	0.903543	0.837992	0.900112	0.120343	1.02357	0.824114	0.892784	0.90981	0.273827	1.26772	1.29211	1.41476	1.32333	0.0142908
40S ribosomal protein S24 OS=Homo sapiens GN=RPS24 PE=1 SV=1	RS24_HUMAN	RPS24	12	28.57	32	42.86	15	28.57	0.804466	0.904864	0.9124	0.872487	0.0785089	0.957548	0.919342	0.90122	0.925741	0.0495263	1.06709	0.809936	0.907588	0.922246	0.418134	1.09473	1.16545	1.09396	1.11755	0.0338502
40S ribosomal protein S25 OS=Homo sapiens GN=RPS25 PE=1 SV=1	RS25_HUMAN	RPS25	42	38.4	32	48	31	47.2	1.02308	1.0405	1.03104	1.03152	0.023854	0.957453	0.976292	0.938667	0.957347	0.0615556	1.02083	1.03301	0.99567	1.01638	0.272875	1.3143	1.2656	1.24167	1.2735	0.00473872
40S ribosomal protein S26 OS=Homo sapiens GN=RPS26 PE=1 SV=3	RS26_HUMAN	RPS26	29	37.39	20	26.96	18	37.39	0.962455	0.92168	0.998493	0.960362	0.222521	0.972753	0.903721	0.861036	0.911352	0.120219	0.99994	0.93017	0.928609	0.952335	0.183221	1.02235	1.14915	1.09698	1.08824	0.130628
40S ribosomal protein S27 OS=Homo sapiens GN=RPS27 PE=1 SV=3	RS27_HUMAN	RPS27	19	45.24	20	46.43	16	38.1	0.880847	1.02892	1.10573	1.00071	0.992485	0.93999	0.841313	0.921108	0.899768	0.0903067	0.834778	0.987314	0.974881	0.929664	0.309031	1.22788	1.23243	1.25054	1.23691	0.000688293
40S ribosomal protein S27-like OS=Homo sapiens GN=RPS27L PE=1 SV=3	RS27L_HUMAN	RPS27L	1	45.24	1	45.24	1	38.1	1.20765	1.09071	1.29115	1.19365	0.0689339	1.56339	0.653262	0.896657	0.971092	0.918941	0.74206	1.13829	0.794684	0.875578	0.422098	0.725395	0.976783	1.17028	0.939481	0.698177
40S ribosomal protein S28 OS=Homo sapiens GN=RPS28 PE=1 SV=1	RS28_HUMAN	RPS28	53	46.38	52	46.38	45	46.38	0.917205	0.930473	1.00615	0.950483	0.219457	0.966743	0.89964	0.881857	0.915362	0.0868158	0.9836	1.02479	0.997533	1.00183	0.893295	1.09733	1.32174	1.10948	1.17184	0.119183
40S ribosomal protein S29 OS=Homo sapiens GN=RPS29 PE=1 SV=2	RS29_HUMAN	RPS29	8	46.43	15	57.14	10	46.43	0.944821	1.0472	1.0018	0.99706	0.930285	0.87586	0.935668	0.919634	0.910033	0.0413023	1.12373	1.03387	1.05231	1.06928	0.11836	1.11841	1.30445	1.20944	1.20838	0.0509105
40S ribosomal protein S3 OS=Homo sapiens GN=RPS3 PE=1 SV=2	RS3_HUMAN	RPS3	178	72.84	171	76.54	167	76.13	0.961894	0.959709	0.952371	0.957982	0.00488059	1.00096	0.936559	0.891161	0.941823	0.216905	1.00618	0.889817	0.954825	0.949075	0.279852	1.17168	1.27497	1.17821	1.20738	0.0203209
40S ribosomal protein S30 OS=Homo sapiens GN=FAU PE=1 SV=1	RS30_HUMAN	FAU	15	20.34	10	20.34	17	20.34	1.03771	1.21527	1.2116	1.15178	0.113484	0.96937	1.04052	0.837394	0.945273	0.471623	1.02625	0.9449	0.936728	0.968464	0.385425	1.13974	1.36904	1.30013	1.26591	0.0496089
40S ribosomal protein S3a OS=Homo sapiens GN=RPS3A PE=1 SV=2	RS3A_HUMAN	RPS3A	139	70.45	146	69.7	142	70.45	0.99926	1.01036	1.01587	1.00847	0.224074	0.95224	0.903435	0.894755	0.916465	0.0458408	1.02144	0.934478	0.932359	0.961882	0.325105	1.16289	1.20384	1.11197	1.15896	0.0234176
40S ribosomal protein S4, X isoform OS=Homo sapiens GN=RPS4X PE=1 SV=2	RS4X_HUMAN	RPS4X	167	65.4	146	55.89	149	63.5	0.990946	1.02396	0.959938	0.991269	0.684333	0.978609	0.973912	0.859441	0.935653	0.258097	0.930467	0.962031	0.921334	0.937783	0.0390373	1.21239	1.23744	1.22767	1.22579	0.000853528
40S ribosomal protein S5 OS=Homo sapiens GN=RPS5 PE=1 SV=4	RS5_HUMAN	RPS5	127	46.57	138	49.51	96	49.02	1.02812	0.968091	0.930273	0.974668	0.470507	1.0388	1.0243	0.933566	0.997782	0.953189	0.917845	0.959402	0.960554	0.945723	0.0649791	1.2481	1.19967	1.20601	1.21774	0.00394379
40S ribosomal protein S6 OS=Homo sapiens GN=RPS6 PE=1 SV=1	RS6_HUMAN	RPS6	69	44.98	61	44.18	75	42.17	0.973229	1.02664	1.006	1.00172	0.922396	0.945869	0.941866	0.935034	0.940912	0.00303707	1.00652	0.997002	0.959327	0.987406	0.479003	1.27105	1.19175	1.23382	1.23178	0.00787926
40S ribosomal protein S7 OS=Homo sapiens GN=RPS7 PE=1 SV=1	RS7_HUMAN	RPS7	88	49.48	90	48.97	65	48.97	0.964476	0.972005	0.909309	0.948179	0.127283	0.979339	0.89437	0.902991	0.924793	0.11304	0.962866	0.907601	0.911328	0.926926	0.0576697	0.909857	1.07675	1.00107	0.993537	0.906395
40S ribosomal protein S8 OS=Homo sapiens GN=RPS8 PE=1 SV=2	RS8_HUMAN	RPS8	165	51.44	135	45.67	147	45.67	0.977405	0.997134	0.938929	0.970853	0.236372	1.02103	0.951324	0.861288	0.942261	0.351369	0.972517	0.908318	0.886105	0.921595	0.099158	1.13711	1.25099	1.17692	1.18741	0.0253977
40S ribosomal protein S9 OS=Homo sapiens GN=RPS9 PE=1 SV=3	RS9_HUMAN	RPS9	79	40.72	76	42.27	60	40.21	0.965879	1.05578	0.969042	0.996045	0.904269	0.972076	0.987048	0.913188	0.956899	0.205251	0.961602	0.946432	0.933814	0.947215	0.0235626	1.10654	1.16193	1.11326	1.12698	0.0161407
40S ribosomal protein SA OS=Homo sapiens GN=RPSA PE=1 SV=4	RSSA_HUMAN	RPSA	131	62.71	158	57.97	140	57.97	0.99598	1.03385	0.928155	0.985015	0.680102	0.977905	0.962966	0.897231	0.945375	0.168225	0.98799	0.961801	0.941137	0.963452	0.117787	1.13315	1.21915	1.09482	1.14788	0.0490282
45 kDa calcium-binding protein OS=Homo sapiens GN=SDF4 PE=1 SV=1	CAB45_HUMAN	SDF4	7	18.23	7	21.82	5	11.05	0.969346	1.11153	1.06975	1.04848	0.365388	0.989107	0.965126	1.01644	0.990004	0.571086	0.992542	1.03048	1.06036	1.02742	0.293099	1.15603	1.02591	1.27214	1.14693	0.15846
4-aminobutyrate aminotransferase, mitochondrial OS=Homo sapiens GN=ABAT PE=1 SV=3	GABT_HUMAN	ABAT	6	16	9	17.8	5	9.8	0.781265	0.978219	0.907225	0.885081	0.205888	0.876598	0.777899	0.860705	0.837258	0.0410583	0.914656	0.820518	0.806311	0.84583	0.0512526	0.848521	0.812155	1.16171	0.928538	0.578301
4F2 cell-surface antigen heavy chain OS=Homo sapiens GN=SLC3A2 PE=1 SV=3	4F2_HUMAN	SLC3A2	64	28.73	54	28.41	47	27.14	1.01208	1.09568	0.859123	0.983974	0.842464	1.00819	0.968313	0.932287	0.969102	0.299341	1.01194	0.994107	1.17808	1.05825	0.403602	1.298	1.17435	1.48097	1.31181	0.0561503
4-trimethylaminobutyraldehyde dehydrogenase OS=Homo sapiens GN=ALDH9A1 PE=1 SV=3	AL9A1_HUMAN	ALDH9A1	47	47.98	59	59.72	53	52.43	0.829017	0.947059	0.931784	0.901056	0.130889	0.889712	0.867621	0.834876	0.863775	0.015583	0.925126	0.876549	0.914786	0.905244	0.026172	1.00032	1.05609	1.0512	1.03556	0.18181
5'(3')-deoxyribonucleotidase, cytosolic type OS=Homo sapiens GN=NT5C PE=1 SV=2	NT5C_HUMAN	NT5C	4	20.4	6	36.82	5	26.37	0.91823	0.988266	1.04073	0.981118	0.652169	1.14549	0.944602	0.878114	0.983099	0.849713	1.04485	0.962621	0.928387	0.977416	0.580552	1.1631	1.19435	1.02449	1.12483	0.130901
52 kDa repressor of the inhibitor of the protein kinase OS=Homo sapiens GN=THAP12 PE=1 SV=2	P52K_HUMAN	THAP12	2	5.65					1.0009			1.0009		1.12234			1.12234		1.16188			1.16188		0.786964			0.786964
5'-3' exoribonuclease 1 OS=Homo sapiens GN=XRN1 PE=1 SV=1	XRN1_HUMAN	XRN1	5	4.396	7	6.096	4	3.869	0.951083	1.05429	0.924713	0.975129	0.592107	0.994952	0.941558	0.950754	0.962142	0.151211	1.17064	0.972209	0.728831	0.939586	0.695534	0.996191	1.1296	1.09971	1.07362	0.204172
5'-3' exoribonuclease 2 OS=Homo sapiens GN=XRN2 PE=1 SV=1	XRN2_HUMAN	XRN2	44	27.05	47	29.16	49	28.42	0.951427	0.985778	0.943782	0.960157	0.0932726	0.963008	0.9494	0.959483	0.957279	0.00941341	0.960198	1.0176	0.954153	0.976906	0.372289	1.10859	1.07327	1.12119	1.10083	0.0180647
55 kDa erythrocyte membrane protein OS=Homo sapiens GN=MPP1 PE=1 SV=2	EM55_HUMAN	MPP1	8	16.31	6	16.52	5	14.38	1.01395	1.04015	0.935693	0.995594	0.902536	1.05703	0.832197	0.8029	0.890551	0.311399	0.893552	0.997374	0.82987	0.904335	0.20046	1.11879	1.05223	1.19911	1.12178	0.0930633
5-aminolevulinate synthase, nonspecific, mitochondrial OS=Homo sapiens GN=ALAS1 PE=1 SV=2	HEM1_HUMAN	ALAS1	1	2.031	3	3.594			1.24989	1.16712		1.2078	0.114282	1.10504	0.999096		1.05073	0.505762	1.0956	1.09562		1.09561	6.3723e-05	2.00741	1.18353		1.54137	0.348964
5'-AMP-activated protein kinase catalytic subunit alpha-1 OS=Homo sapiens GN=PRKAA1 PE=1 SV=4	AAPK1_HUMAN	PRKAA1	5	21.65	5	18.25	9	14.49	1.06963	1.02963	0.825265	0.968656	0.731701	0.996637	0.785738	0.874098	0.881302	0.20751	0.813688	0.85252	0.850923	0.83885	0.00743517	1.03753	1.09253	1.09159	1.07357	0.0532833
5'-AMP-activated protein kinase catalytic subunit alpha-2 OS=Homo sapiens GN=PRKAA2 PE=1 SV=2	AAPK2_HUMAN	PRKAA2	4	19.38	3	11.41	4	7.065	0.815927	1.03697	0.9849	0.941029	0.491911	0.917903	0.742186	0.658661	0.76558	0.110548	0.916314	0.783764	0.997125	0.894664	0.255244	0.864841	1.20409	0.963148	1.00099	0.992823
5'-AMP-activated protein kinase subunit beta-1 OS=Homo sapiens GN=PRKAB1 PE=1 SV=4	AAKB1_HUMAN	PRKAB1	1	9.63	1	13.33			0.701667	0.817179		0.757224	0.170257	1.0608	0.889686		0.971481	0.797675	0.858945	0.57241		0.701191	0.330609	0.826845	0.73083		0.777356	0.152991
5'-AMP-activated protein kinase subunit gamma-1 OS=Homo sapiens GN=PRKAG1 PE=1 SV=1	AAKG1_HUMAN	PRKAG1	10	19.64	8	20.54	12	17.22	0.953506	1.02605	0.968759	0.982281	0.506413	0.918807	0.919236	0.959938	0.932462	0.0405171	0.9104	0.876013	0.910332	0.898768	0.0141268	1.09692	1.18264	1.06162	1.11258	0.0792182
5-formyltetrahydrofolate cyclo-ligase OS=Homo sapiens GN=MTHFS PE=1 SV=2	MTHFS_HUMAN	MTHFS	1	7.389	3	13.3	1	10.34	1.12807	1.26838	1.00192	1.12756	0.219873	1.0454	0.939648	0.897975	0.959042	0.451303	0.974136	1.0962	1.69248	1.21808	0.361067	1.10509	1.11348	0.901178	1.03506	0.668282
5-methylcytosine rRNA methyltransferase NSUN4 OS=Homo sapiens GN=NSUN4 PE=1 SV=2	NSUN4_HUMAN	NSUN4	4	8.594	4	8.594	1	6.771	1.10087	0.954749	1.21203	1.08404	0.3644	0.978796	0.812414	0.392557	0.678355	0.298433	0.807758	0.899042	0.880731	0.861592	0.0452185	1.15146	0.866463	0.851256	0.947006	0.633917
5'-nucleotidase domain-containing protein 1 OS=Homo sapiens GN=NT5DC1 PE=1 SV=1	NT5D1_HUMAN	NT5DC1	14	27.03	12	23.96	10	24.4	1.002	0.980118	0.952091	0.977856	0.26932	0.969051	0.889816	0.887849	0.914805	0.0906719	0.884845	0.905832	0.853535	0.881141	0.0181717	1.06444	1.11297	1.2306	1.1339	0.0994423
5'-nucleotidase domain-containing protein 2 OS=Homo sapiens GN=NT5DC2 PE=1 SV=1	NT5D2_HUMAN	NT5DC2	12	20.58	11	20.77	11	21.35	0.815505	0.948154	1.05588	0.93463	0.462087	0.882064	0.884491	0.753601	0.837745	0.078946	0.739139	0.860662	1.06694	0.87882	0.348898	0.956259	0.961619	1.0333	0.983107	0.565153
5'-nucleotidase domain-containing protein 3 OS=Homo sapiens GN=NT5DC3 PE=1 SV=1	NT5D3_HUMAN	NT5DC3	2	3.467					0.949679			0.949679		0.982966			0.982966		1.13126			1.13126		0.672688			0.672688
6.8 kDa mitochondrial proteolipid OS=Homo sapiens GN=MP68 PE=1 SV=1	68MP_HUMAN	MP68	3	12.07	4	12.07	3	12.07	0.752927	0.951959	1.13942	0.934727	0.630268	0.840227	0.80806	0.779397	0.808847	0.0103012	0.787327	0.873985	1.1856	0.934398	0.636099	1.1493	1.08986	1.29795	1.17586	0.0885884
60 kDa heat shock protein, mitochondrial OS=Homo sapiens GN=HSPD1 PE=1 SV=2	CH60_HUMAN	HSPD1	435	77.84	445	80.98	406	80.45	0.779992	0.987304	0.915633	0.890063	0.235768	0.919232	0.790281	0.842246	0.84895	0.0647126	0.883904	0.862359	1.05622	0.930284	0.375332	0.962905	1.00722	1.23213	1.06118	0.515461
60 kDa SS-A/Ro ribonucleoprotein OS=Homo sapiens GN=TROVE2 PE=1 SV=2	RO60_HUMAN	TROVE2	42	42.94	29	33.09	33	35.5	0.916144	0.949829	0.952537	0.939357	0.0378949	0.988916	0.894221	0.876297	0.918513	0.150872	0.913815	0.871779	0.85765	0.880762	0.0217011	1.00818	1.17707	1.07609	1.08492	0.211113
60S acidic ribosomal protein P0 OS=Homo sapiens GN=RPLP0 PE=1 SV=1	RLA0_HUMAN	RPLP0	220	66.88	193	66.88	190	64.98	0.985343	1.03071	0.984544	0.999968	0.998511	0.973306	0.940397	0.904696	0.939048	0.0966558	0.954038	0.934396	0.953253	0.947185	0.0153515	1.18729	1.29763	1.2776	1.25324	0.014416
60S acidic ribosomal protein P1 OS=Homo sapiens GN=RPLP1 PE=1 SV=1	RLA1_HUMAN	RPLP1	58	51.75	110	51.75	105	51.75	0.969037	1.09078	0.964547	1.00647	0.887433	0.938825	0.964668	0.879728	0.927051	0.109364	0.869205	1.04748	0.879559	0.928633	0.344459	1.29214	1.18082	1.07316	1.17866	0.0919436
60S acidic ribosomal protein P2 OS=Homo sapiens GN=RPLP2 PE=1 SV=1	RLA2_HUMAN	RPLP2	192	77.39	169	78.26	140	77.39	1.00594	1.02148	0.999614	1.00897	0.299148	0.985736	0.933467	0.852665	0.922315	0.196011	0.925399	0.854372	0.86109	0.879714	0.0371479	1.26128	1.26383	1.24778	1.25761	0.000299044
60S ribosomal export protein NMD3 OS=Homo sapiens GN=NMD3 PE=1 SV=1	NMD3_HUMAN	NMD3	7	20.68	8	21.27	6	10.34	0.976782	1.06501	1.03868	1.02615	0.42082	1.0944	1.07956	1.05398	1.07585	0.0218873	0.999669	1.0698	0.836791	0.963663	0.663514	1.21781	1.30042	0.928614	1.13719	0.338526
60S ribosomal protein L10 OS=Homo sapiens GN=RPL10 PE=1 SV=4	RL10_HUMAN	RPL10	78	55.14	85	54.21	76	48.6	0.842365	0.938636	1.02559	0.932518	0.34444	0.94995	0.92116	0.903094	0.924534	0.0334198	1.0443	0.880684	0.930773	0.949503	0.410365	1.11951	1.25986	1.12511	1.1664	0.0574218
60S ribosomal protein L10a OS=Homo sapiens GN=RPL10A PE=1 SV=2	RL10A_HUMAN	RPL10A	58	52.07	69	53.92	56	46.54	0.943194	1.03265	0.934882	0.969251	0.42936	0.96597	0.918251	0.915663	0.933011	0.0574481	1.01374	0.979213	0.925241	0.972044	0.398443	1.24291	1.29882	1.23588	1.25889	0.00461708
60S ribosomal protein L11 OS=Homo sapiens GN=RPL11 PE=1 SV=2	RL11_HUMAN	RPL11	62	51.69	41	33.15	62	28.65	1.06808	1.08731	0.995348	1.04949	0.215282	0.953417	0.94106	0.84009	0.910071	0.143667	0.951815	0.995826	0.973585	0.973576	0.176573	1.30732	1.43997	1.42829	1.39054	0.00869509
60S ribosomal protein L12 OS=Homo sapiens GN=RPL12 PE=1 SV=1	RL12_HUMAN	RPL12	110	71.52	123	75.15	112	77.58	0.944716	0.92353	0.890681	0.919372	0.0391964	0.995081	0.907578	0.862276	0.920018	0.18499	1.06577	0.973602	0.947398	0.99432	0.88752	1.18774	1.32227	1.25011	1.25217	0.0184632
60S ribosomal protein L13 OS=Homo sapiens GN=RPL13 PE=1 SV=4	RL13_HUMAN	RPL13	80	43.13	90	43.13	86	45.97	1.0466	1.07064	1.00575	1.04065	0.161019	1.01875	1.02083	0.949006	0.995628	0.871888	0.857566	0.915747	0.943407	0.904858	0.0710875	1.23477	1.2143	1.32221	1.25623	0.0127846
60S ribosomal protein L13a OS=Homo sapiens GN=RPL13A PE=1 SV=2	RL13A_HUMAN	RPL13A	84	40.39	89	54.68	90	54.68	0.776693	0.978715	0.999697	0.912553	0.375065	0.984881	0.984271	0.878483	0.947859	0.294201	0.926301	0.864618	0.894053	0.894636	0.0304797	1.26193	1.22622	1.26111	1.24964	0.00179788
60S ribosomal protein L14 OS=Homo sapiens GN=RPL14 PE=1 SV=4	RL14_HUMAN	RPL14	62	26.51	48	29.3	58	34.88	0.848847	0.719248	0.752158	0.771506	0.034513	0.969861	0.991983	0.759523	0.90071	0.345835	1.30993	0.704077	0.921598	0.947262	0.791545	0.888916	1.16999	1.03985	1.02645	0.774029
60S ribosomal protein L15 OS=Homo sapiens GN=RPL15 PE=1 SV=2	RL15_HUMAN	RPL15	86	51.47	75	51.47	67	39.22	0.977666	1.03856	1.01435	1.00988	0.632302	1.03112	0.936428	1.00461	0.989908	0.758098	1.01374	0.97564	0.970105	0.986307	0.423489	1.18853	1.19264	1.248	1.20942	0.00677485
60S ribosomal protein L17 OS=Homo sapiens GN=RPL17 PE=1 SV=3	RL17_HUMAN	RPL17	32	47.83	35	44.57	37	44.57	0.862795	0.925875	1.02036	0.934124	0.296096	0.995371	0.856855	0.834762	0.892932	0.174859	1.26656	0.907134	0.907085	1.01387	0.9128	1.15463	1.39484	1.29086	1.27629	0.0470201
60S ribosomal protein L18 OS=Homo sapiens GN=RPL18 PE=1 SV=2	RL18_HUMAN	RPL18	98	33.51	100	33.51	84	33.51	0.969914	0.948318	0.903563	0.940189	0.0982444	1.02546	0.923553	0.904153	0.949601	0.315217	1.04754	0.902979	0.906233	0.949941	0.403902	1.18821	1.28546	1.19481	1.22204	0.0156084
60S ribosomal protein L18a OS=Homo sapiens GN=RPL18A PE=1 SV=2	RL18A_HUMAN	RPL18A	49	47.16	72	56.82	61	50.57	0.961593	0.964651	0.939752	0.955267	0.0309136	0.965898	0.975826	0.977383	0.973023	0.0178468	0.973864	0.870054	0.888984	0.90987	0.111795	1.22872	1.27287	1.17659	1.22543	0.0122896
60S ribosomal protein L19 OS=Homo sapiens GN=RPL19 PE=1 SV=1	RL19_HUMAN	RPL19	30	20.92	39	22.45	33	28.57	0.932799	0.997567	1.01804	0.98212	0.565169	0.936244	0.950435	1.01014	0.965084	0.26561	0.913379	0.959693	0.892398	0.921398	0.0622403	1.23696	1.36515	1.33199	1.31022	0.0118157
60S ribosomal protein L21 OS=Homo sapiens GN=RPL21 PE=1 SV=2	RL21_HUMAN	RPL21	36	41.87	36	41.87	28	41.87	0.983773	0.959394	0.944319	0.962358	0.0844226	1.06949	0.938112	0.853654	0.949666	0.512229	1.01346	0.874546	0.818762	0.898632	0.23219	1.12534	1.34674	1.15804	1.20623	0.0780793
60S ribosomal protein L22 OS=Homo sapiens GN=RPL22 PE=1 SV=2	RL22_HUMAN	RPL22	45	57.81	55	60.94	64	56.25	0.91489	0.907113	0.891209	0.90435	0.00584821	0.925795	0.892707	0.870415	0.896018	0.0255702	0.967966	0.901235	0.897147	0.921554	0.0799698	1.11723	1.31146	1.09829	1.17185	0.106946
60S ribosomal protein L22-like 1 OS=Homo sapiens GN=RPL22L1 PE=1 SV=2	RL22L_HUMAN	RPL22L1	2	9.836	3	9.836	2	29.51	1.21196	1.19845	1.12277	1.17706	0.0207107	1.30904	0.974502	0.990821	1.08121	0.500378	1.06115	0.949191	1.18802	1.06166	0.453242	1.26656	1.24995	1.55736	1.35094	0.0517185
60S ribosomal protein L23 OS=Homo sapiens GN=RPL23 PE=1 SV=1	RL23_HUMAN	RPL23	82	65	79	64.29	79	52.14	0.962764	1.00038	0.91939	0.960272	0.238574	0.973219	0.891052	0.893794	0.91858	0.0989373	1.03623	1.04301	0.969624	1.01574	0.571817	1.24242	1.30935	1.22006	1.25671	0.00848053
60S ribosomal protein L23a OS=Homo sapiens GN=RPL23A PE=1 SV=1	RL23A_HUMAN	RPL23A	46	32.69	44	49.36	48	32.69	0.989972	1.06287	1.0038	1.0184	0.490094	0.924369	0.925241	0.866864	0.905074	0.0437208	0.970232	1.05681	0.986255	1.00374	0.899773	1.34479	1.38386	1.53837	1.41994	0.0133356
60S ribosomal protein L24 OS=Homo sapiens GN=RPL24 PE=1 SV=1	RL24_HUMAN	RPL24	60	46.5	51	45.86	54	45.86	0.967234	1.03887	1.00871	1.00451	0.848431	0.95622	0.905992	0.83886	0.899064	0.107365	0.987528	0.88498	0.928979	0.932888	0.159918	1.14166	1.13945	1.12149	1.13416	0.00200592
60S ribosomal protein L26 OS=Homo sapiens GN=RPL26 PE=1 SV=1	RL26_HUMAN	RPL26	22	22.76	28	36.55	25	35.86	0.918717	0.884029	0.997953	0.932365	0.189297	0.970425	0.954845	0.902081	0.941991	0.114256	0.985928	0.915643	0.953027	0.951098	0.143594	1.16444	1.24844	1.23508	1.21542	0.0120894
60S ribosomal protein L27 OS=Homo sapiens GN=RPL27 PE=1 SV=2	RL27_HUMAN	RPL27	40	50.74	44	41.91	47	44.12	0.977439	0.933305	0.949141	0.953121	0.070776	0.977036	0.945879	0.928482	0.950254	0.0756606	0.980361	0.925843	0.896345	0.93354	0.119591	1.10397	1.30976	1.22158	1.20881	0.062161
60S ribosomal protein L27a OS=Homo sapiens GN=RPL27A PE=1 SV=2	RL27A_HUMAN	RPL27A	54	39.19	41	33.11	40	33.11	1.07882	1.06605	1.12436	1.08946	0.0336933	1.06749	0.943098	0.866866	0.955632	0.531166	0.942187	0.968533	0.905023	0.938218	0.0835675	1.1869	1.27036	1.26059	1.23872	0.00991871
60S ribosomal protein L28 OS=Homo sapiens GN=RPL28 PE=1 SV=3	RL28_HUMAN	RPL28	35	38.69	39	43.8	37	46.72	1.06401	0.987957	1.01068	1.02039	0.454642	0.979074	0.903726	0.885902	0.922032	0.117306	0.935145	0.946499	0.967689	0.949682	0.0356449	1.18293	1.26013	1.21804	1.21996	0.00833671
60S ribosomal protein L29 OS=Homo sapiens GN=RPL29 PE=1 SV=2	RL29_HUMAN	RPL29	22	15.09	21	18.87	21	25.79	1.00556	1.01671	0.987759	1.00327	0.735449	0.897489	0.784406	0.941981	0.872042	0.12961	1.06087	1.01027	0.87131	0.97744	0.736943	1.36657	1.44916	1.35759	1.3905	0.00393674
60S ribosomal protein L3 OS=Homo sapiens GN=RPL3 PE=1 SV=2	RL3_HUMAN	RPL3	57	40.2	76	49.63	61	46.4	0.990496	1.01952	1.00421	1.00467	0.632418	0.947836	0.929807	0.843254	0.905791	0.111827	0.911055	0.944771	0.863712	0.9059	0.0629882	1.23112	1.29867	1.23885	1.25585	0.00543166
60S ribosomal protein L30 OS=Homo sapiens GN=RPL30 PE=1 SV=2	RL30_HUMAN	RPL30	83	76.52	71	60	69	76.52	0.999243	0.960663	1.00359	0.987643	0.465607	1.02402	0.952406	0.873514	0.947982	0.364967	0.934565	0.930331	0.893743	0.919362	0.0273294	1.23485	1.34292	1.17547	1.24918	0.0292014
60S ribosomal protein L31 OS=Homo sapiens GN=RPL31 PE=1 SV=1	RL31_HUMAN	RPL31	69	52.8	44	52	42	47.2	1.03658	1.16664	1.09824	1.09921	0.109242	1.01865	1.03112	0.894334	0.979366	0.692056	0.948014	0.964136	0.883616	0.931262	0.116557	1.24612	1.31548	1.30606	1.28885	0.00445077
60S ribosomal protein L32 OS=Homo sapiens GN=RPL32 PE=1 SV=2	RL32_HUMAN	RPL32	35	44.44	30	48.15	29	49.63	0.95936	0.628454	0.847917	0.799594	0.216889	1.09229	0.944307	0.878145	0.967548	0.658283	1.00418	0.853445	0.982832	0.9444	0.378684	1.1635	1.35521	1.18351	1.23116	0.0498415
60S ribosomal protein L34 OS=Homo sapiens GN=RPL34 PE=1 SV=3	RL34_HUMAN	RPL34	26	37.61	27	36.75	36	37.61	1.06085	1.00431	1.06697	1.04365	0.157095	0.951922	0.939706	0.919125	0.93682	0.0237333	0.996329	1.04555	0.991508	1.01084	0.589695	1.60959	1.44595	1.40355	1.48377	0.0109305
60S ribosomal protein L35 OS=Homo sapiens GN=RPL35 PE=1 SV=2	RL35_HUMAN	RPL35	16	25.2	11	30.08	18	25.2	1.14345	1.04717	0.907806	1.0282	0.719361	1.08448	0.993676	0.88078	0.982754	0.800156	0.919382	0.951684	0.853527	0.907267	0.0938312	1.27609	1.34219	1.45677	1.35632	0.0156504
60S ribosomal protein L35a OS=Homo sapiens GN=RPL35A PE=1 SV=2	RL35A_HUMAN	RPL35A	35	48.18	29	39.09	35	45.45	0.972838	1.01467	1.01189	0.999615	0.97997	0.940887	0.843316	0.890714	0.890749	0.0671913	0.946188	1.02977	0.948404	0.974026	0.444227	1.28439	1.39871	1.21112	1.2958	0.0250535
60S ribosomal protein L36 OS=Homo sapiens GN=RPL36 PE=1 SV=3	RL36_HUMAN	RPL36	29	41.9	29	36.19	26	36.19	0.861723	0.973411	1.00953	0.946079	0.366455	0.930553	0.910182	0.915643	0.918752	0.00603057	0.955941	1.05828	0.886679	0.96442	0.552985	1.3323	1.32285	1.25072	1.30144	0.00570282
60S ribosomal protein L36a OS=Homo sapiens GN=RPL36A PE=1 SV=2	RL36A_HUMAN	RPL36A	22	43.4	5	43.4	18	48.11	0.882921	0.955404	0.927006	0.921292	0.0704093	0.917448	0.923675	1.01828	0.952041	0.281968	0.95979	1.14717	0.865838	0.984192	0.86417	1.23421	1.46603	1.30756	1.33249	0.0296719
60S ribosomal protein L36a-like OS=Homo sapiens GN=RPL36AL PE=1 SV=3	RL36L_HUMAN	RPL36AL			1	43.4	2	46.23		1.57677	1.01372	1.26428	0.480962		1.16421	0.826751	0.981079	0.929239		1.11673	1.05733	1.08663	0.202309		1.17063	1.56619	1.35404	0.285018
60S ribosomal protein L37 OS=Homo sapiens GN=RPL37 PE=1 SV=2	RL37_HUMAN	RPL37	20	30.93	13	29.9	8	29.9	1.01339	0.879805	1.03923	0.974897	0.672294	0.917074	0.871245	0.728572	0.834973	0.122632	0.977781	1.03779	1.02851	1.01435	0.522624	1.20554	1.15427	1.33494	1.22928	0.0409292
60S ribosomal protein L37a OS=Homo sapiens GN=RPL37A PE=1 SV=2	RL37A_HUMAN	RPL37A	13	41.3	17	47.83	12	41.3	1.00024	0.935886	0.841894	0.923694	0.25451	1.00426	0.922151	0.728126	0.876903	0.305271	1.10529	0.772933	0.844461	0.896876	0.418071	1.12233	1.14043	0.907886	1.05133	0.566074
60S ribosomal protein L38 OS=Homo sapiens GN=RPL38 PE=1 SV=2	RL38_HUMAN	RPL38	30	48.57	30	48.57	33	48.57	1.00351	0.949091	0.928988	0.960019	0.218038	1.04304	0.927542	0.837648	0.932321	0.383934	1.16102	0.882261	0.954662	0.992571	0.935532	1.2277	1.44622	1.11785	1.25672	0.0935111
60S ribosomal protein L4 OS=Homo sapiens GN=RPL4 PE=1 SV=5	RL4_HUMAN	RPL4	192	50.12	176	52.46	176	49.18	0.972967	1.00569	0.95028	0.976049	0.278199	1.01321	0.935728	0.83013	0.923277	0.302073	0.992584	0.973515	0.9333	0.966148	0.198665	0.988061	1.26326	1.13484	1.12306	0.244298
60S ribosomal protein L5 OS=Homo sapiens GN=RPL5 PE=1 SV=3	RL5_HUMAN	RPL5	82	53.54	74	53.2	72	51.52	0.931422	0.926461	1.02562	0.960109	0.343118	1.04607	0.931903	0.894297	0.955295	0.432487	0.98944	0.874473	0.955381	0.938507	0.226345	1.23517	1.21938	1.25093	1.23509	0.00121752
60S ribosomal protein L6 OS=Homo sapiens GN=RPL6 PE=1 SV=3	RL6_HUMAN	RPL6	172	50.69	162	52.78	134	48.61	0.954874	1.04213	0.933227	0.975631	0.539518	1.02417	0.947576	0.835984	0.93267	0.359796	0.936999	0.922616	0.870466	0.909572	0.0516661	1.17867	1.2803	1.20956	1.22211	0.0145088
60S ribosomal protein L7 OS=Homo sapiens GN=RPL7 PE=1 SV=1	RL7_HUMAN	RPL7	104	56.85	112	54.44	97	57.26	1.0031	1.0043	0.967025	0.99132	0.555177	0.939189	0.908025	0.924715	0.923889	0.0148372	1.00731	0.984186	0.959053	0.983318	0.357265	1.24485	1.32161	1.18629	1.24969	0.0190876
60S ribosomal protein L7a OS=Homo sapiens GN=RPL7A PE=1 SV=2	RL7A_HUMAN	RPL7A	61	47.37	66	52.63	60	39.1	0.975059	0.955651	0.949875	0.960135	0.0357723	0.945938	0.891771	0.867985	0.901314	0.0548505	0.989089	0.919849	0.944765	0.950806	0.140275	1.21671	1.23314	1.25192	1.23384	0.00153434
60S ribosomal protein L7-like 1 OS=Homo sapiens GN=RPL7L1 PE=1 SV=1	RL7L_HUMAN	RPL7L1	8	33.33	6	19.11	9	28.86	0.927337	0.972266	0.995274	0.964543	0.224702	0.991882	0.836703	1.07793	0.963551	0.667826	0.935688	1.01111	1.06022	1.00101	0.980308	1.41311	1.41051	1.22705	1.34732	0.023727
60S ribosomal protein L8 OS=Homo sapiens GN=RPL8 PE=1 SV=2	RL8_HUMAN	RPL8	49	42.02	49	41.63	45	43.97	1.00801	0.916509	1.11626	1.01031	0.87356	0.946192	0.912899	0.879173	0.912344	0.0495155	1.00853	0.920227	0.967715	0.964815	0.308975	1.15847	1.22822	1.18171	1.18912	0.00967585
60S ribosomal protein L9 OS=Homo sapiens GN=RPL9 PE=1 SV=1	RL9_HUMAN	RPL9	45	47.4	44	53.65	38	53.65	0.999287	0.955379	0.977895	0.977356	0.219545	1.00665	0.935468	0.857437	0.931187	0.264006	0.983505	0.96665	0.92067	0.95657	0.153741	1.26383	1.32048	1.24697	1.27671	0.0049743
60S ribosome subunit biogenesis protein NIP7 homolog OS=Homo sapiens GN=NIP7 PE=1 SV=1	NIP7_HUMAN	NIP7	12	36.67	8	36.67	11	47.22	1.0097	1.02749	0.826462	0.950015	0.539249	1.2365	0.886998	0.99489	1.02951	0.793432	0.905216	1.00941	0.930296	0.947285	0.239799	1.2368	1.27349	1.3473	1.28505	0.00987852
6-phosphofructo-2-kinase/fructose-2,6-bisphosphatase 1 OS=Homo sapiens GN=PFKFB1 PE=1 SV=3	F261_HUMAN	PFKFB1	1	8.493			2	7.431	0.919185		0.943086	0.931059	0.113179	0.824098		0.888621	0.855752	0.15113	1.24176		0.926498	1.07261	0.715793	0.964523		1.27198	1.10764	0.594878
6-phosphofructo-2-kinase/fructose-2,6-bisphosphatase 2 OS=Homo sapiens GN=PFKFB2 PE=1 SV=2	F262_HUMAN	PFKFB2	1	16.44	3	7.129			0.827373	1.10118		0.954507	0.799532	0.870599	1.04539		0.953998	0.69734	1.17944	0.973107		1.07132	0.604215	1.03689	1.10607		1.07092	0.28039
6-phosphofructo-2-kinase/fructose-2,6-bisphosphatase 3 OS=Homo sapiens GN=PFKFB3 PE=1 SV=1	F263_HUMAN	PFKFB3	1	9.808	1	5.769	1	4.808	0.657507	1.26173	0.614615	0.798895	0.430802	0.992826	0.973247	1.55054	1.14426	0.468908	1.69029	0.761989	1.45521	1.23295	0.481924	1.18545	1.11862	0.666149	0.9595	0.842434
6-phosphogluconate dehydrogenase, decarboxylating OS=Homo sapiens GN=PGD PE=1 SV=3	6PGD_HUMAN	PGD	83	42.44	116	48.03	94	42.44	0.912633	0.948976	0.895058	0.918616	0.0386851	0.922451	0.903927	0.808659	0.876894	0.0848798	0.905801	0.866606	0.783441	0.850394	0.0635995	0.994448	1.09176	0.999389	1.02758	0.464375
6-phosphogluconolactonase OS=Homo sapiens GN=PGLS PE=1 SV=2	6PGL_HUMAN	PGLS	37	65.5	39	55.43	32	55.43	0.908018	0.987253	0.831641	0.906747	0.186698	0.875921	0.902752	0.824608	0.867148	0.0331426	0.946423	0.838846	0.86201	0.881238	0.0743271	0.8748	1.10965	0.912863	0.960506	0.637304
7,8-dihydro-8-oxoguanine triphosphatase OS=Homo sapiens GN=NUDT1 PE=1 SV=3	8ODP_HUMAN	NUDT1	11	26.4	10	37.56	13	34.52	0.968734	0.977177	1.04429	0.996167	0.886266	1.03335	0.856513	0.735036	0.866489	0.282959	0.823363	0.826392	0.716808	0.787155	0.0362056	0.998135	1.02313	1.06273	1.02766	0.273301
78 kDa glucose-regulated protein OS=Homo sapiens GN=HSPA5 PE=1 SV=2	GRP78_HUMAN	HSPA5	324	58.72	288	56.73	245	57.95	0.963499	0.990574	0.93913	0.964172	0.141329	1.33551	1.2738	1.25714	1.28838	0.00520919	1.47477	1.41061	1.39556	1.42657	0.00225534	1.57785	1.62948	1.65251	1.61965	0.000804369
7-dehydrocholesterol reductase OS=Homo sapiens GN=DHCR7 PE=1 SV=1	DHCR7_HUMAN	DHCR7	7	17.89	15	21.26	10	16.42	0.923915	1.01418	0.841546	0.923865	0.27932	0.935362	0.886772	0.777933	0.864128	0.116503	0.928633	0.942256	1.0172	0.961921	0.303117	0.958604	1.02656	1.07994	1.02048	0.616513
7-methylguanosine phosphate-specific 5'-nucleotidase OS=Homo sapiens GN=NT5C3B PE=1 SV=4	5NT3B_HUMAN	NT5C3B	5	14.33	5	25	4	15	1.05831	1.04959	0.766358	0.947738	0.663571	0.941337	0.839449	1.05577	0.941389	0.457806	0.906271	0.779507	0.943341	0.873472	0.145191	1.10996	0.854183	0.889123	0.944656	0.556923
7SK snRNA methylphosphate capping enzyme OS=Homo sapiens GN=MEPCE PE=1 SV=1	MEPCE_HUMAN	MEPCE	3	7.547	5	7.837	4	10.89	1.04692	0.769972	0.84377	0.879436	0.293807	0.8731	1.16844	0.839848	0.949782	0.669961	1.08706	1.01132	0.94452	1.01263	0.786338	1.45024	1.13703	0.972559	1.17051	0.308349
A disintegrin and metalloproteinase with thrombospondin motifs 1 OS=Homo sapiens GN=ADAMTS1 PE=1 SV=4	ATS1_HUMAN	ADAMTS1	7	8.997	5	6.205	5	5.481	1.09906	0.984414	0.826288	0.963335	0.696941	1.10871	0.936316	1.04602	1.02784	0.635213	1.19414	1.0513	1.05088	1.09676	0.162041	1.32897	1.20887	1.40131	1.31062	0.0245763
AarF domain-containing protein kinase 4 OS=Homo sapiens GN=ADCK4 PE=1 SV=2	ADCK4_HUMAN	ADCK4	5	8.64	1	1.838	1	6.066	1.07166	1.19548	0.847635	1.02786	0.811831	0.778838	0.869368	0.987047	0.874305	0.188717	1.16145	0.859787	0.978159	0.992203	0.936584	0.942813	0.938634	1.31215	1.05108	0.697348
Abl interactor 1 OS=Homo sapiens GN=ABI1 PE=1 SV=4	ABI1_HUMAN	ABI1	2	5.709	3	5.709	6	8.071	1.04235	0.722905	0.983582	0.904971	0.471966	1.02458	0.865475	0.807784	0.894744	0.255943	1.29649	0.80989	0.840183	0.959084	0.808122	1.02524	1.30181	1.09104	1.13345	0.222
Abl interactor 2 OS=Homo sapiens GN=ABI2 PE=1 SV=1	ABI2_HUMAN	ABI2	4	9.552	4	15.01	1	7.407	1.00259	1.05725	2.12883	1.31164	0.379821	0.867873	0.99175	0.917886	0.924448	0.179357	1.07828	0.979077	0.885855	0.97792	0.731969	1.27997	1.10515	1.02548	1.13201	0.197159
Abnormal spindle-like microcephaly-associated protein OS=Homo sapiens GN=ASPM PE=1 SV=2	ASPM_HUMAN	ASPM	1	0.3164	2	1.783			1.42098	0.886508		1.12237	0.71028	0.86199	0.890967		0.876359	0.079329	0.756229	0.991141		0.865754	0.479733	1.02106	1.19157		1.10302	0.424639
Acetoacetyl-CoA synthetase OS=Homo sapiens GN=AACS PE=1 SV=1	AACS_HUMAN	AACS			2	5.357	2	5.655		0.891695	1.09858	0.989746	0.937307		0.900521	0.993808	0.946015	0.462309		1.09733	0.889673	0.988062	0.927427		0.886755	1.38069	1.10649	0.727048
Acetolactate synthase-like protein OS=Homo sapiens GN=ILVBL PE=1 SV=2	ILVBL_HUMAN	ILVBL	11	22.47	14	29.27	15	25.95	0.972791	1.03998	0.839594	0.947045	0.480174	1.0813	0.943491	0.955301	0.991459	0.861966	0.913338	0.937075	0.936393	0.928869	0.0128132	1.04321	1.14515	1.19262	1.12524	0.0966777
Acetyl-CoA acetyltransferase, cytosolic OS=Homo sapiens GN=ACAT2 PE=1 SV=2	THIC_HUMAN	ACAT2	38	44.58	31	42.57	35	44.08	0.865131	0.931138	0.879574	0.891503	0.0356002	0.952582	0.897596	0.797148	0.88005	0.134794	0.885694	0.858115	0.888777	0.877419	0.00721561	0.954662	0.999643	0.956197	0.969945	0.180443
Acetyl-CoA acetyltransferase, mitochondrial OS=Homo sapiens GN=ACAT1 PE=1 SV=1	THIL_HUMAN	ACAT1	50	51.29	66	52.93	67	52.93	0.806343	0.986403	1.0287	0.935308	0.467479	0.896679	0.802428	0.841393	0.845955	0.0350539	0.835199	0.905552	0.976275	0.90384	0.154047	0.905449	0.993734	1.19205	1.02363	0.799652
Acetyl-CoA carboxylase 1 OS=Homo sapiens GN=ACACA PE=1 SV=2	ACACA_HUMAN	ACACA	43	15.64	34	12.53	21	9.676	1.00439	0.945289	1.04738	0.998136	0.955736	0.981845	0.843876	0.909291	0.90993	0.163466	0.978372	0.867901	0.925302	0.922754	0.145883	1.0535	1.08021	1.1007	1.07796	0.0274219
Acetyl-coenzyme A synthetase 2-like, mitochondrial OS=Homo sapiens GN=ACSS1 PE=1 SV=2	ACS2L_HUMAN	ACSS1	2	2.032	3	6.241			1.13946	1.03157		1.08417	0.351194	1.01623	0.869671		0.940101	0.573094	0.870275	0.960095		0.914083	0.3185	1.2431	0.926048		1.07292	0.716072
Acetyl-coenzyme A synthetase, cytoplasmic OS=Homo sapiens GN=ACSS2 PE=1 SV=1	ACSA_HUMAN	ACSS2	1	1.141	1	2.425			1.06732	1.76745		1.37347	0.427491	0.973468	2.07026		1.41962	0.523515	0.845796	1.08336		0.957237	0.783909	0.933373	0.925033		0.929194	0.0388586
Acid ceramidase OS=Homo sapiens GN=ASAH1 PE=1 SV=5	ASAH1_HUMAN	ASAH1	10	13.92	5	10.13	5	9.873	0.998613	0.842552	0.936136	0.923516	0.24936	0.897589	0.77955	0.969675	0.878718	0.180326	0.910258	0.922514	0.909493	0.914069	0.00261641	0.980584	1.06325	0.928481	0.989231	0.809108
Acidic fibroblast growth factor intracellular-binding protein OS=Homo sapiens GN=FIBP PE=1 SV=3	FIBP_HUMAN	FIBP	3	7.143	3	15.38	1	11.81	0.802719	1.03978	0.949936	0.925549	0.414876	0.943435	0.844993	0.906167	0.897273	0.0780176	1.10852	1.02855	1.20078	1.1104	0.143901	1.08307	0.922956	1.58765	1.16645	0.439648
Acidic leucine-rich nuclear phosphoprotein 32 family member A OS=Homo sapiens GN=ANP32A PE=1 SV=1	AN32A_HUMAN	ANP32A	20	35.34	25	32.93	29	36.14	0.939754	0.979011	0.986907	0.968335	0.167791	0.962436	0.895994	0.90606	0.921039	0.0658385	1.00036	0.932624	0.976807	0.96952	0.271506	1.12647	1.28589	1.11887	1.17463	0.070867
Acidic leucine-rich nuclear phosphoprotein 32 family member B OS=Homo sapiens GN=ANP32B PE=1 SV=1	AN32B_HUMAN	ANP32B	21	34.66	25	34.66	23	34.66	0.999105	0.998072	1.03603	1.01092	0.469683	1.00151	0.933644	0.854894	0.928074	0.244639	0.892991	0.91402	0.9289	0.911851	0.015031	1.26363	1.13871	1.21093	1.20333	0.0256255
Acidic leucine-rich nuclear phosphoprotein 32 family member E OS=Homo sapiens GN=ANP32E PE=1 SV=1	AN32E_HUMAN	ANP32E	53	39.18	49	45.15	33	43.28	0.982092	0.896628	0.941952	0.939574	0.14138	0.962376	0.927063	0.761799	0.879221	0.217752	0.977809	0.804189	0.89801	0.890494	0.17692	1.07638	1.12264	1.02838	1.07511	0.103609
Aconitate hydratase, mitochondrial OS=Homo sapiens GN=ACO2 PE=1 SV=2	ACON_HUMAN	ACO2	63	44.87	60	41.79	56	35.13	0.821867	1.04049	0.932209	0.927222	0.382962	0.9309	0.827687	0.933097	0.895843	0.108728	0.876794	0.883603	1.01934	0.924326	0.249357	0.988857	0.926187	1.20121	1.03233	0.723143
Actin, alpha cardiac muscle 1 OS=Homo sapiens GN=ACTC1 PE=1 SV=1	ACTC_HUMAN	ACTC1	20	56.23	34	44.3	27	46.68	0.866461	0.896336	1.12753	0.956716	0.646221	1.48318	1.34113	1.28276	1.36648	0.018394	0.837558	0.887797	0.929497	0.884149	0.055009	1.16284	1.37781	1.13979	1.2223	0.0792859
Actin, cytoplasmic 2 OS=Homo sapiens GN=ACTG1 PE=1 SV=1; Actin, cytoplasmic 1 OS=Homo sapiens GN=ACTB PE=1 SV=1	ACTG_HUMAN	ACTG1	327	66.67	313	74.13	229	66.4	0.934226	0.910182	0.93631	0.926829	0.0139973	1.04794	0.987582	0.880727	0.969581	0.606416	0.949533	0.789616	0.883819	0.871826	0.125044	1.06768	1.24311	1.16725	1.1571	0.0805661	1
Actin-binding protein anillin OS=Homo sapiens GN=ANLN PE=1 SV=2	ANLN_HUMAN	ANLN	16	12.63	14	11.83	9	7.562	1.02935	1.04497	0.918574	0.996002	0.930563	1.11918	1.0127	1.08092	1.07002	0.147182	0.935133	0.942122	0.925306	0.934161	0.00583444	1.00862	1.07891	1.13841	1.07399	0.178366
Actin-like protein 6A OS=Homo sapiens GN=ACTL6A PE=1 SV=1	ACL6A_HUMAN	ACTL6A	33	40.33	39	46.62	24	33.57	0.874373	0.909092	1.05601	0.943316	0.417204	1.06722	0.940385	0.942393	0.981592	0.700329	0.907471	0.89522	0.944335	0.915439	0.0313624	1.11023	1.1512	1.32178	1.19099	0.0813173
Actin-related protein 10 OS=Homo sapiens GN=ACTR10 PE=1 SV=1	ARP10_HUMAN	ACTR10	4	12.23	2	13.19	2	14.39	1.27221	0.892578	0.804152	0.970171	0.847556	0.994578	0.85536	0.875461	0.906445	0.171117	0.937362	0.842387	0.861456	0.879463	0.0585561	1.24573	1.57174	1.05207	1.27238	0.174283
Actin-related protein 2 OS=Homo sapiens GN=ACTR2 PE=1 SV=1	ARP2_HUMAN	ACTR2	26	47.21	25	47.46	30	47.46	0.9255	0.818207	0.991596	0.908918	0.231448	0.873858	0.920199	0.92375	0.905647	0.0311093	0.929554	0.858318	0.956124	0.913718	0.107893	0.98453	1.06776	0.976475	1.00876	0.78866
Actin-related protein 2/3 complex subunit 1A OS=Homo sapiens GN=ARPC1A PE=1 SV=2	ARC1A_HUMAN	ARPC1A	31	36.76	22	36.22	20	37.84	0.946596	0.998627	0.893332	0.945207	0.221961	0.976629	0.886073	0.783492	0.878505	0.179243	0.949776	0.988292	0.926075	0.954372	0.132377	1.20572	1.24541	1.16991	1.20662	0.00911598
Actin-related protein 2/3 complex subunit 1B OS=Homo sapiens GN=ARPC1B PE=1 SV=3	ARC1B_HUMAN	ARPC1B	7	28.23	10	28.76	2	18.28	1.15702	1.06048	1.21821	1.14338	0.0803659	0.789275	1.02203	0.848239	0.881192	0.242174	0.988377	0.944496	1.0012	0.97772	0.330602	1.24967	1.21201	1.32035	1.25989	0.0115526
Actin-related protein 2/3 complex subunit 2 OS=Homo sapiens GN=ARPC2 PE=1 SV=1	ARPC2_HUMAN	ARPC2	39	53.33	35	40.33	31	49	0.952626	1.0166	0.91059	0.958955	0.320086	0.968837	0.989573	0.880671	0.945157	0.256365	0.957031	1.05935	0.965647	0.992952	0.847749	1.16926	1.13737	1.07838	1.1277	0.0368896
Actin-related protein 2/3 complex subunit 3 OS=Homo sapiens GN=ARPC3 PE=1 SV=3	ARPC3_HUMAN	ARPC3	7	24.72	6	21.35	10	31.46	0.902828	1.01884	0.954466	0.957541	0.340134	1.00729	0.834217	0.95244	0.928447	0.315418	0.92007	0.980471	0.872537	0.923308	0.141569	1.07145	1.21377	1.19523	1.15839	0.0644795
Actin-related protein 2/3 complex subunit 4 OS=Homo sapiens GN=ARPC4 PE=1 SV=3	ARPC4_HUMAN	ARPC4	20	38.1	21	33.93	17	33.93	1.00009	0.931234	0.942916	0.957612	0.187763	1.02318	0.877787	0.885118	0.926363	0.264084	0.965692	0.890642	0.898482	0.917664	0.0786343	1.15159	1.07736	1.10436	1.11068	0.0326421
Actin-related protein 2/3 complex subunit 5 OS=Homo sapiens GN=ARPC5 PE=1 SV=3	ARPC5_HUMAN	ARPC5	18	64.9	15	71.52	16	43.05	0.941656	1.01284	0.963135	0.972091	0.319292	0.933803	0.961275	1.00081	0.964906	0.217405	1.00216	0.871624	0.903618	0.924166	0.200007	1.04841	1.24391	1.0181	1.0991	0.26951
Actin-related protein 2/3 complex subunit 5-like protein OS=Homo sapiens GN=ARPC5L PE=1 SV=1	ARP5L_HUMAN	ARPC5L	14	25.49	17	30.07	15	30.72	1.06283	1.08043	0.917504	1.01755	0.769625	1.07656	0.947457	0.88785	0.967487	0.618378	1.0674	1.05376	0.889881	1.00031	0.996287	1.04918	1.11176	1.01226	1.05694	0.179802
Actin-related protein 3 OS=Homo sapiens GN=ACTR3 PE=1 SV=3	ARP3_HUMAN	ACTR3	59	59.33	60	63.88	55	63.88	0.984262	1.00452	1.01406	1.00087	0.930381	0.945311	0.884714	0.870243	0.89951	0.0525457	0.96586	0.856564	0.907916	0.90902	0.110625	1.08521	1.0805	1.09969	1.08844	0.00388189
Actin-related protein 5 OS=Homo sapiens GN=ACTR5 PE=1 SV=2	ARP5_HUMAN	ACTR5	2	4.942	1	3.46	2	3.789	1.10541	0.78178	0.742806	0.862635	0.358254	1.58106	0.878748	2.09443	1.42767	0.298637	1.09022	0.824462	0.644756	0.833733	0.353496	0.541723	1.19392	1.39565	0.966441	0.917878
Actin-related protein 6 OS=Homo sapiens GN=ACTR6 PE=1 SV=1	ARP6_HUMAN	ACTR6	4	7.828	6	15.4	8	13.13	1.00719	1.05487	0.816551	0.953744	0.608839	0.880177	0.896629	0.890405	0.889044	0.00210197	1.02477	0.948831	0.885986	0.951511	0.358532	1.01609	1.02666	1.22743	1.08589	0.311264
Actin-related protein 8 OS=Homo sapiens GN=ACTR8 PE=1 SV=2	ARP8_HUMAN	ACTR8	4	10.58	4	8.333	1	2.724	0.72204	1.2215	1.00383	0.960223	0.816079	0.909585	0.911324	0.734932	0.847724	0.146731	1.0521	0.96879	0.821968	0.942714	0.501552	1.05352	1.4711	0.700108	1.02758	0.910748
Activated RNA polymerase II transcriptional coactivator p15 OS=Homo sapiens GN=SUB1 PE=1 SV=3	TCP4_HUMAN	SUB1	44	47.24	38	47.24	34	47.24	1.01769	1.07947	0.980878	1.02521	0.466244	0.949448	0.891724	0.73041	0.851967	0.179998	0.930252	0.945597	0.921703	0.932465	0.01126	1.12914	1.22352	1.16971	1.17349	0.0204377
Activating signal cointegrator 1 complex subunit 1 OS=Homo sapiens GN=ASCC1 PE=1 SV=1	ASCC1_HUMAN	ASCC1	2	6.25	5	8.25	1	2.25	1.00681	0.915819	0.654331	0.844989	0.326587	1.20412	0.919266	0.63638	0.889767	0.592013	1.09664	0.782923	2.09128	1.21543	0.56829	0.62064	0.901543	0.672081	0.721798	0.102897
Activating signal cointegrator 1 complex subunit 2 OS=Homo sapiens GN=ASCC2 PE=1 SV=3	ASCC2_HUMAN	ASCC2	6	5.945	8	7.926	4	5.945	0.940091	0.89847	1.11252	0.979476	0.779972	1.01749	0.917383	0.805496	0.909317	0.294846	1.01265	0.945482	0.924743	0.960235	0.275957	0.991766	1.08535	0.815672	0.957557	0.658153
Activating signal cointegrator 1 complex subunit 3 OS=Homo sapiens GN=ASCC3 PE=1 SV=3	ASCC3_HUMAN	ASCC3	20	8.629	16	7.72	12	5.858	0.96786	1.06767	0.924193	0.984775	0.752939	1.05413	0.979316	0.93104	0.986875	0.749146	0.992927	0.943403	0.965114	0.966936	0.151045	1.01433	1.15344	1.16888	1.10998	0.147397
Activating signal cointegrator 1 OS=Homo sapiens GN=TRIP4 PE=1 SV=4	TRIP4_HUMAN	TRIP4	1	3.959	2	10.67	1	5.164	0.790619	0.757384	1.65371	0.996737	0.990883	0.767548	1.12197	0.566208	0.787084	0.349794	0.678729	1.01705	1.62237	1.03848	0.894558	1.06305	1.0958	1.43241	1.18609	0.21348
Activating transcription factor 7-interacting protein 1 OS=Homo sapiens GN=ATF7IP PE=1 SV=3	MCAF1_HUMAN	ATF7IP	2	1.732	5	5.276	3	4.409	1.10262	1.10103	1.13114	1.11151	0.00679674	0.930059	0.940996	1.00604	0.958454	0.22494	1.0544	0.945243	0.814257	0.93276	0.450836	1.03524	1.13281	1.2597	1.13891	0.148821
Activator of 90 kDa heat shock protein ATPase homolog 1 OS=Homo sapiens GN=AHSA1 PE=1 SV=1	AHSA1_HUMAN	AHSA1	79	67.16	80	65.09	68	64.5	0.863824	0.856835	0.985433	0.900153	0.146023	0.942441	1.01344	0.86025	0.93661	0.301263	0.942075	0.902637	0.879176	0.907594	0.0405202	0.965573	1.13042	1.0243	1.03789	0.503516
Activator of basal transcription 1 OS=Homo sapiens GN=ABT1 PE=1 SV=1	ABT1_HUMAN	ABT1	8	14.71	9	27.21	6	27.21	1.10052	0.94426	1.06093	1.03306	0.554103	1.07575	0.98454	1.1366	1.06378	0.277514	1.02589	0.870947	1.09643	0.993172	0.929361	1.02249	0.96922	1.08001	1.02291	0.543873
Activity-dependent neuroprotector homeobox protein OS=Homo sapiens GN=ADNP PE=1 SV=1	ADNP_HUMAN	ADNP	18	18.78	16	21.05	18	16.79	1.06171	0.924245	0.977028	0.986054	0.760684	1.14757	0.983813	0.905237	1.00728	0.926356	0.954566	0.94076	0.949657	0.94831	0.00639665	1.19774	1.02476	1.16021	1.12505	0.131632
Acyl carrier protein, mitochondrial OS=Homo sapiens GN=NDUFAB1 PE=1 SV=3	ACPM_HUMAN	NDUFAB1	5	13.46	4	19.23	5	13.46	0.772858	1.12502	1.0642	0.974453	0.845468	0.917581	0.745098	0.739834	0.796766	0.0845447	0.914203	0.927343	1.01551	0.951311	0.268634	1.09684	1.27997	1.53433	1.29148	0.118734
Acylamino-acid-releasing enzyme OS=Homo sapiens GN=APEH PE=1 SV=4	ACPH_HUMAN	APEH	35	26.91	34	26.91	35	33.2	0.935477	1.0213	0.971682	0.975521	0.432323	0.984326	0.849656	0.908443	0.912487	0.164141	0.976037	0.943626	0.93251	0.950546	0.0655529	1.036	1.12426	1.0444	1.06749	0.128715
Acyl-CoA dehydrogenase family member 10 OS=Homo sapiens GN=ACAD10 PE=1 SV=1	ACD10_HUMAN	ACAD10	2	2.927			3	4.533	0.971725		0.933023	0.952177	0.250255	1.0333		1.02304	1.02816	0.113252	1.12538		1.0891	1.10709	0.10164	0.851251		1.01966	0.931659	0.576601
Acyl-CoA dehydrogenase family member 11 OS=Homo sapiens GN=ACAD11 PE=1 SV=2	ACD11_HUMAN	ACAD11	2	3.718	1	2.436	2	4.615	0.950867	0.645609	0.730337	0.765369	0.14401	1.12174	1.69602	1.48243	1.41286	0.104905	0.908487	1.05448	1.05349	1.00306	0.956357	0.832154	1.37177	0.980075	1.03812	0.823038
Acyl-CoA dehydrogenase family member 9, mitochondrial OS=Homo sapiens GN=ACAD9 PE=1 SV=1	ACAD9_HUMAN	ACAD9	16	20.77	17	24.8	10	14.17	0.915732	0.939401	0.925621	0.926867	0.0093539	0.988655	0.907508	0.877424	0.923354	0.153921	1.0198	0.980232	0.977995	0.992493	0.634963	0.903704	1.06575	1.07127	1.01048	0.869186
Acyl-CoA desaturase OS=Homo sapiens GN=SCD PE=1 SV=2	ACOD_HUMAN	SCD	4	5.292	4	4.735	3	3.621	0.757005	0.900291	0.697385	0.780402	0.0811159	0.700805	0.646393	0.692286	0.679402	0.00420698	0.700374	0.82939	0.831705	0.784668	0.0507747	0.89146	0.974666	1.03869	0.96638	0.521136
Acyl-CoA synthetase family member 2, mitochondrial OS=Homo sapiens GN=ACSF2 PE=1 SV=2	ACSF2_HUMAN	ACSF2			1	3.902	1	3.089		1.10712	1.00098	1.05271	0.493899		0.84587	1.32837	1.06001	0.839105		0.949223	0.711561	0.821846	0.403261		0.917782	0.947823	0.932681	0.14457
Acyl-CoA:lysophosphatidylglycerol acyltransferase 1 OS=Homo sapiens GN=LPGAT1 PE=1 SV=1	LGAT1_HUMAN	LPGAT1	3	7.027	1	5.405	1	3.243	0.941626	1.08835	1.07431	1.03259	0.559865	1.1388	0.728721	0.841106	0.887062	0.458588	1.20141	0.818084	0.920702	0.967244	0.797081	1.14568	1.09777	1.45933	1.22436	0.149829
Acyl-CoA-binding domain-containing protein 5 OS=Homo sapiens GN=ACBD5 PE=1 SV=1	ACBD5_HUMAN	ACBD5	3	7.303	4	8.052	1	3.933	0.920133	1.05569	1.95572	1.23851	0.453607	1.28708	1.0777	2.35419	1.48359	0.237247	1.2025	1.32766	2.03612	1.48136	0.135552	1.13216	1.1682	1.52342	1.26303	0.131308
Acyl-CoA-binding domain-containing protein 6 OS=Homo sapiens GN=ACBD6 PE=1 SV=1	ACBD6_HUMAN	ACBD6	12	33.69	9	30.5	10	23.76	1.2084	0.909861	0.914119	1.00168	0.987333	0.902293	0.785597	0.771021	0.817594	0.0556073	0.985181	0.977561	0.660903	0.860199	0.371549	1.12162	1.12081	1.19685	1.14588	0.0246004
Acyl-CoA-binding protein OS=Homo sapiens GN=DBI PE=1 SV=2	ACBP_HUMAN	DBI	13	71.26	23	71.26	15	34.48	0.89947	0.906004	0.920267	0.908539	0.00490829	0.923489	0.91649	0.796511	0.876833	0.111842	0.859471	0.75766	0.823051	0.812289	0.0302243	0.98229	1.10177	0.945407	1.00767	0.883375
Acyl-coenzyme A thioesterase 1 OS=Homo sapiens GN=ACOT1 PE=1 SV=1	ACOT1_HUMAN	ACOT1			6	14.96				0.850548		0.850548			0.911963		0.911963			0.837213		0.837213			0.952419		0.952419
Acyl-coenzyme A thioesterase 13 OS=Homo sapiens GN=ACOT13 PE=1 SV=1	ACO13_HUMAN	ACOT13	3	8.571	4	17.86	3	8.571	0.947122	1.15016	0.817565	0.962119	0.733719	0.997523	0.746111	0.885802	0.870338	0.241211	1.18523	0.75869	0.800021	0.89603	0.516907	1.18349	0.939813	1.33737	1.14153	0.329003
Acyl-coenzyme A thioesterase 2, mitochondrial OS=Homo sapiens GN=ACOT2 PE=1 SV=6	ACOT2_HUMAN	ACOT2	4	14.49			3	6.832	0.738066		0.494193	0.603943	0.240978	0.911206		0.894179	0.902653	0.0584599	0.942224		0.882416	0.91183	0.217304	0.869715		1.14679	0.998689	0.993958
Acyl-coenzyme A thioesterase 8 OS=Homo sapiens GN=ACOT8 PE=1 SV=1	ACOT8_HUMAN	ACOT8	2	10.03	3	10.03	1	6.897	1.31304	0.926828	0.961212	1.05366	0.68292	1.02405	1.01922	1.95395	1.26814	0.386391	0.84431	0.520714	0.524216	0.613108	0.0923826	0.990958	0.97792	1.17938	1.04553	0.537476
Acyl-coenzyme A thioesterase 9, mitochondrial OS=Homo sapiens GN=ACOT9 PE=1 SV=2	ACOT9_HUMAN	ACOT9	11	21.18	16	28.93	13	28.7	1.01845	1.09316	1.11811	1.07573	0.121863	1.06914	1.03517	1.10414	1.06911	0.0696309	0.901879	0.846477	0.904291	0.883807	0.029224	1.00344	1.07186	1.41057	1.14906	0.314255
Acyl-coenzyme A thioesterase THEM4 OS=Homo sapiens GN=THEM4 PE=1 SV=1	THEM4_HUMAN	THEM4	1	7.083	1	7.083	1	5	0.7051	0.968869	0.748937	0.79981	0.148926	0.850486	1.04691	1.43891	1.0861	0.643186	1.11808	0.701193	0.870391	0.880391	0.444437	0.949094	0.960375	1.28455	1.05398	0.648363
Acylglycerol kinase, mitochondrial OS=Homo sapiens GN=AGK PE=1 SV=2	AGK_HUMAN	AGK	19	30.57	17	35.07	17	18.72	0.838888	0.972784	1.04079	0.947025	0.482779	0.882332	0.81338	0.816625	0.836853	0.0214051	0.912444	0.975961	1.11285	0.996993	0.963493	0.906358	1.044	1.27307	1.06402	0.593189
Acylphosphatase-1 OS=Homo sapiens GN=ACYP1 PE=1 SV=2	ACYP1_HUMAN	ACYP1	8	42.42	18	58.59	13	58.59	0.939368	0.941899	1.00517	0.961671	0.219478	0.872768	0.933804	0.857735	0.887502	0.0440682	0.942268	0.903955	0.76464	0.866814	0.154559	1.08048	1.05239	1.03625	1.05622	0.0463457
Acyl-protein thioesterase 1 OS=Homo sapiens GN=LYPLA1 PE=1 SV=1	LYPA1_HUMAN	LYPLA1	19	32.61	17	49.57	14	37.83	1.02063	1.14173	0.958878	1.03768	0.544076	1.03371	0.980332	0.807909	0.935503	0.467307	0.838107	0.888633	0.756866	0.826064	0.0552792	1.06253	1.05597	1.0015	1.03963	0.174228
Acyl-protein thioesterase 2 OS=Homo sapiens GN=LYPLA2 PE=1 SV=1	LYPA2_HUMAN	LYPLA2	12	33.77	12	32.9	8	27.27	0.856781	0.870203	0.922135	0.882595	0.0306104	1.07837	0.840993	0.966373	0.956977	0.603214	0.90473	0.990842	1.04709	0.979119	0.669443	1.05976	1.01537	0.823366	0.960451	0.656397
Acylpyruvase FAHD1, mitochondrial OS=Homo sapiens GN=FAHD1 PE=1 SV=2	FAHD1_HUMAN	FAHD1	6	16.52	6	19.2	4	13.39	0.944404	1.03814	0.952268	0.977366	0.528229	1.09492	0.817312	0.919488	0.937071	0.524133	0.875719	0.987687	0.922334	0.92745	0.163189	1.08573	1.28189	1.10531	1.15439	0.112232
Adapter molecule crk OS=Homo sapiens GN=CRK PE=1 SV=2	CRK_HUMAN	CRK	26	34.87	21	42.76	20	35.53	1.00175	1.00982	0.923566	0.977589	0.510061	1.0233	0.954731	0.847687	0.939088	0.37135	0.94186	0.874837	0.96393	0.92609	0.11957	1.0098	1.12427	0.984876	1.03792	0.456135
Adaptin ear-binding coat-associated protein 1 OS=Homo sapiens GN=NECAP1 PE=1 SV=2	NECP1_HUMAN	NECAP1	7	29.09	5	21.45	6	17.82	1.00621	0.964262	1.0922	1.01952	0.649781	0.995317	0.993919	1.00435	0.997852	0.57856	1.05863	1.09266	0.953574	1.03322	0.510215	1.15483	1.30007	1.18799	1.21274	0.0326225
Adaptin ear-binding coat-associated protein 2 OS=Homo sapiens GN=NECAP2 PE=1 SV=1	NECP2_HUMAN	NECAP2	2	12.17	5	20.91	4	17.11	0.7561	0.944065	0.833346	0.841012	0.114534	1.01381	0.866277	1.26654	1.03612	0.777971	0.988252	1.1382	1.10903	1.07649	0.231644	1.20418	1.00729	0.795479	0.988154	0.929994
Adenine phosphoribosyltransferase OS=Homo sapiens GN=APRT PE=1 SV=2	APT_HUMAN	APRT	89	80	83	78.89	70	78.89	0.89491	0.96273	0.874015	0.909775	0.0830674	0.907815	0.921393	0.880746	0.903159	0.016567	0.888884	0.881205	0.888182	0.886084	0.000524173	0.918151	0.95376	1.00844	0.959403	0.267534
Adenomatous polyposis coli protein OS=Homo sapiens GN=APC PE=1 SV=2	APC_HUMAN	APC	2	0.9497	3	2.075	2	1.231	1.239	0.915574	0.805079	0.970213	0.834961	0.920272	0.930074	0.875535	0.908313	0.0355411	0.855424	1.24021	0.684114	0.898673	0.600782	1.34784	1.26856	0.878299	1.14515	0.417691
Adenosine 3'-phospho 5'-phosphosulfate transporter 1 OS=Homo sapiens GN=SLC35B2 PE=1 SV=1	S35B2_HUMAN	SLC35B2	2	6.019	3	7.639	1	1.852	0.84051	0.765362	1.20187	0.917817	0.596495	0.989357	0.942225	0.88937	0.939428	0.179581	0.918718	0.919674	1.0387	0.957418	0.397338	1.5338	1.26944	0.734996	1.12691	0.642287
Adenosine deaminase OS=Homo sapiens GN=ADA PE=1 SV=3	ADA_HUMAN	ADA	4	12.12	1	5.785	1	2.204	0.891109	0.7816	0.739096	0.801442	0.0573684	1.04383	0.781774	1.0062	0.936409	0.544755	1.03125	0.925512	0.966494	0.973453	0.482218	0.912539	1.18553	0.934721	1.00373	0.968524
Adenosine kinase OS=Homo sapiens GN=ADK PE=1 SV=2	ADK_HUMAN	ADK	10	26.24	9	25.14	11	33.7	0.934359	1.02889	0.81165	0.920627	0.352711	0.893627	0.889408	0.812618	0.8644	0.0421879	1.01565	0.830351	1.09222	0.972984	0.770121	0.944887	1.04561	0.979157	0.98901	0.745292
Adenosylhomocysteinase 2 OS=Homo sapiens GN=AHCYL1 PE=1 SV=2	SAHH2_HUMAN	AHCYL1	13	35.85	15	34.72	13	33.77	0.874484	0.883944	0.888314	0.882229	0.00136415	0.887229	0.794914	0.824998	0.834839	0.0304946	0.912275	0.873488	0.890355	0.891898	0.0118612	1.08179	1.20045	1.09694	1.12518	0.0687122
Adenosylhomocysteinase 3 OS=Homo sapiens GN=AHCYL2 PE=1 SV=1	SAHH3_HUMAN	AHCYL2	3	16.86	4	21.44	3	18.66	0.947515	1.02369	1.09767	1.02112	0.671496	1.07014	0.843515	0.771561	0.88641	0.342245	0.941428	0.97619	0.964924	0.960738	0.064427	1.16077	1.25988	1.02951	1.14613	0.14554
Adenosylhomocysteinase OS=Homo sapiens GN=AHCY PE=1 SV=4	SAHH_HUMAN	AHCY	188	54.17	194	55.32	147	52.08	0.911839	0.929406	0.991515	0.943643	0.149336	0.89397	0.883563	0.855417	0.877498	0.0100245	0.903684	0.895076	0.856183	0.884737	0.0179541	1.13486	1.18344	1.0498	1.12132	0.0825274
Adenylate kinase 2, mitochondrial OS=Homo sapiens GN=AK2 PE=1 SV=2	KAD2_HUMAN	AK2	84	69.46	84	70.29	73	70.29	0.919302	0.956616	0.917527	0.930975	0.0342883	0.962732	0.877106	0.868883	0.90193	0.0875555	1.00118	0.889129	0.90927	0.931945	0.192527	1.18208	1.18561	1.07988	1.14812	0.0458746
Adenylate kinase 4, mitochondrial OS=Homo sapiens GN=AK4 PE=1 SV=1	KAD4_HUMAN	AK4	13	34.08	13	33.63	10	32.74	0.937493	1.03371	1.00239	0.990378	0.769341	0.986427	0.995179	0.993286	0.991624	0.0885006	1.0144	0.937178	1.10465	1.01645	0.763879	0.970858	1.06846	1.16126	1.06402	0.353217
Adenylate kinase isoenzyme 1 OS=Homo sapiens GN=AK1 PE=1 SV=3	KAD1_HUMAN	AK1	24	33.51	27	38.14	28	49.48	0.845425	0.931585	0.941097	0.904991	0.0998993	0.774746	0.825807	0.899501	0.831789	0.0509695	1.0438	0.850626	0.848083	0.909768	0.302616	1.10999	1.05035	1.03678	1.06524	0.0943033
Adenylate kinase isoenzyme 6 OS=Homo sapiens GN=AK6 PE=1 SV=1	KAD6_HUMAN	AK6	7	35.47	10	38.37	11	38.37	0.874589	0.851388	0.888459	0.871344	0.00806492	0.953887	1.04492	0.863015	0.95104	0.45935	1.00396	0.964739	0.963083	0.977081	0.229872	1.0477	1.34062	1.15562	1.17522	0.153032
Adenylosuccinate lyase OS=Homo sapiens GN=ADSL PE=1 SV=2	PUR8_HUMAN	ADSL	47	50.62	47	46.28	43	42.56	1.00614	0.94594	0.984718	0.978612	0.354299	0.97011	0.884415	0.869179	0.906836	0.103095	0.994597	0.882905	0.916182	0.930067	0.175624	1.11683	1.16326	1.09098	1.12329	0.0250179
Adenylosuccinate synthetase isozyme 2 OS=Homo sapiens GN=ADSS PE=1 SV=3	PURA2_HUMAN	ADSS	43	48.9	50	49.12	43	40.57	0.867395	0.876335	0.891145	0.878237	0.00365664	0.949203	0.883308	0.933202	0.921472	0.0638064	0.901765	0.824292	0.881217	0.868465	0.0345986	1.04847	1.06915	1.03111	1.04946	0.0439591
Adenylyl cyclase-associated protein 1 OS=Homo sapiens GN=CAP1 PE=1 SV=5	CAP1_HUMAN	CAP1	98	38.32	92	45.05	88	44.63	0.960434	1.00739	0.983578	0.983614	0.353308	0.936976	0.915065	0.872644	0.907833	0.0437317	0.969116	0.945142	0.898013	0.936954	0.100931	1.08279	1.19547	1.0768	1.11705	0.0826367
Adenylyl cyclase-associated protein 2 OS=Homo sapiens GN=CAP2 PE=1 SV=1	CAP2_HUMAN	CAP2	2	4.403	2	5.66	1	6.08	0.760641	1.00849	1.70373	1.09333	0.742001	0.74113	0.831594	0.359467	0.605092	0.195749	0.934528	1.28342	0.931145	1.03751	0.762194	1.15145	1.27666	0.906387	1.10039	0.445251
Adenylyltransferase and sulfurtransferase MOCS3 OS=Homo sapiens GN=MOCS3 PE=1 SV=1	MOCS3_HUMAN	MOCS3	5	13.48	5	15	7	17.61	0.963546	0.894792	0.879116	0.911759	0.0813363	1.10767	1.04032	1.02582	1.05734	0.141953	0.917284	0.983311	0.793813	0.894618	0.219413	0.969057	0.845231	1.00007	0.935661	0.32663
Adhesion G protein-coupled receptor L2 OS=Homo sapiens GN=ADGRL2 PE=1 SV=2	AGRL2_HUMAN	ADGRL2	2	1.439	1	0.4798	1	1.302	0.953787	0.820052	0.765479	0.842834	0.119071	1.0229	0.863192	1.32393	1.05342	0.716221	1.35781	0.697148	1.11679	1.0187	0.933934	1.17521	1.27342	0.953365	1.12577	0.303417
Adipocyte plasma membrane-associated protein OS=Homo sapiens GN=APMAP PE=1 SV=2	APMAP_HUMAN	APMAP	19	38.46	16	37.26	11	25	0.893746	1.1161	0.888337	0.960502	0.645192	0.922041	0.882342	0.854129	0.885734	0.0317977	0.974643	0.874271	1.00378	0.949241	0.340688	1.09452	1.12047	1.21999	1.14374	0.0553138
ADP/ATP translocase 1 OS=Homo sapiens GN=SLC25A4 PE=1 SV=4	ADT1_HUMAN	SLC25A4	6	62.42	10	62.42	7	59.73	0.776128	0.914443	0.878681	0.854359	0.0859188	0.861724	0.715403	0.761353	0.777144	0.0439727	0.990408	0.986341	1.10884	1.027	0.559159	0.912779	1.00434	1.21654	1.03703	0.708786
ADP/ATP translocase 2 OS=Homo sapiens GN=SLC25A5 PE=1 SV=7	ADT2_HUMAN	SLC25A5	43	63.76	46	64.09	38	60.74	0.688062	0.891847	0.899562	0.82032	0.15312	0.851066	0.788405	0.866454	0.834615	0.0246893	1.06674	0.851324	1.12956	1.00853	0.930603	0.937629	0.938762	1.24644	1.03138	0.775184
ADP/ATP translocase 3 OS=Homo sapiens GN=SLC25A6 PE=1 SV=4	ADT3_HUMAN	SLC25A6	14	61.41	9	61.41	8	60.74	0.731373	0.763485	0.903011	0.795935	0.0710488	0.875813	0.611258	0.774286	0.745611	0.108568	1.23856	0.762687	1.29097	1.06838	0.733201	0.912462	0.809484	1.50336	1.03553	0.87087
ADP-dependent glucokinase OS=Homo sapiens GN=ADPGK PE=1 SV=1	ADPGK_HUMAN	ADPGK	4	7.445	2	4.829	3	10.06	1.00067	0.834365	0.79521	0.872386	0.190368	0.890766	1.15568	1.00864	1.01262	0.882881	1.01946	0.898943	0.965319	0.959969	0.378587	1.34733	1.74324	1.2415	1.42865	0.0732724
ADP-ribose pyrophosphatase, mitochondrial OS=Homo sapiens GN=NUDT9 PE=1 SV=1	NUDT9_HUMAN	NUDT9	3	20.29	3	13.43	2	10.86	0.929655	0.915949	0.565513	0.783812	0.274254	0.872445	0.902574	0.747931	0.838225	0.0926867	0.8468	0.867574	1.24471	0.970625	0.833111	0.735025	1.05634	1.00468	0.920543	0.541457
ADP-ribosylation factor 1 OS=Homo sapiens GN=ARF1 PE=1 SV=2	ARF1_HUMAN	ARF1			34	66.3				0.933454		0.933454			0.950248		0.950248			0.894378		0.894378			1.35942		1.35942
ADP-ribosylation factor 3 OS=Homo sapiens GN=ARF3 PE=1 SV=2	ARF3_HUMAN	ARF3	48	57.46			35	60.77	0.923414		0.911653	0.917514	0.0473089	1.00151		0.883106	0.940445	0.507711	1.01641		0.957823	0.986682	0.729938	1.19274		1.09239	1.14146	0.20412
ADP-ribosylation factor 4 OS=Homo sapiens GN=ARF4 PE=1 SV=3	ARF4_HUMAN	ARF4	25	59.44	35	62.78	27	66.67	0.95117	0.974024	0.916085	0.946792	0.0921241	1.01865	0.960728	0.888749	0.954557	0.360288	0.984729	0.937045	0.873447	0.930617	0.174683	1.15418	1.25682	1.10343	1.16976	0.0544556
ADP-ribosylation factor 5 OS=Homo sapiens GN=ARF5 PE=1 SV=2	ARF5_HUMAN	ARF5	21	63.33	24	66.67	19	66.67	0.917047	0.946505	1.04664	0.96851	0.50628	0.975402	0.912797	0.963509	0.950177	0.128938	0.815892	0.824751	0.872418	0.837324	0.0134035	1.01882	1.11789	1.11406	1.0826	0.120555
ADP-ribosylation factor 6 OS=Homo sapiens GN=ARF6 PE=1 SV=2	ARF6_HUMAN	ARF6	6	30.29	9	33.14	4	30.29	0.95029	0.93507	0.84867	0.91022	0.116772	0.956262	0.836121	0.830364	0.872378	0.0970486	1.13102	0.92067	1.20951	1.07993	0.447798	1.15531	1.22756	1.20478	1.1955	0.00993625
ADP-ribosylation factor GTPase-activating protein 1 OS=Homo sapiens GN=ARFGAP1 PE=1 SV=2	ARFG1_HUMAN	ARFGAP1	12	24.14	23	29.56	15	28.57	1.00821	0.998805	0.919095	0.974534	0.472915	1.04701	0.990514	0.982004	1.0061	0.790577	1.17613	1.02401	1.06291	1.0858	0.184939	1.07758	1.07726	1.16045	1.10442	0.0568462
ADP-ribosylation factor GTPase-activating protein 2 OS=Homo sapiens GN=ARFGAP2 PE=1 SV=1	ARFG2_HUMAN	ARFGAP2	6	15.36	8	19.58	7	10.56	0.999935	0.89231	0.879393	0.922338	0.184757	0.951271	0.951654	0.729821	0.870963	0.258516	1.01115	0.973686	0.889456	0.956724	0.364905	1.23063	1.28853	1.31509	1.27759	0.00636037
ADP-ribosylation factor GTPase-activating protein 3 OS=Homo sapiens GN=ARFGAP3 PE=1 SV=1	ARFG3_HUMAN	ARFGAP3	6	14.53	5	14.34	3	14.73	0.949439	0.937739	0.7827	0.886573	0.193513	1.13597	0.935106	0.831371	0.959417	0.693636	0.976584	0.758674	0.894333	0.871809	0.20491	0.9912	0.890943	0.889033	0.922521	0.153794
ADP-ribosylation factor-binding protein GGA1 OS=Homo sapiens GN=GGA1 PE=1 SV=1	GGA1_HUMAN	GGA1	4	7.512	4	6.729	5	8.138	1.02498	0.881494	0.962123	0.95438	0.397358	0.982259	1.04421	0.94164	0.988476	0.736577	1.20515	0.897446	0.832774	0.965737	0.786524	1.3144	1.27186	1.28466	1.29018	0.00145725
ADP-ribosylation factor-binding protein GGA2 OS=Homo sapiens GN=GGA2 PE=1 SV=3	GGA2_HUMAN	GGA2	4	6.036	3	7.341			0.984077	0.908429		0.945497	0.394575	1.03387	0.82561		0.92389	0.60956	0.802097	0.931774		0.864508	0.302585	0.994887	1.06232		1.02805	0.553846
ADP-ribosylation factor-like protein 1 OS=Homo sapiens GN=ARL1 PE=1 SV=1	ARL1_HUMAN	ARL1	3	18.23	7	27.62	5	18.78	1.05542	0.956512	0.822998	0.940094	0.483007	0.886592	0.838263	0.846035	0.856704	0.0123543	1.07881	0.789789	0.918786	0.921632	0.460397	1.06394	0.890752	1.05247	0.999146	0.989491
ADP-ribosylation factor-like protein 15 OS=Homo sapiens GN=ARL15 PE=1 SV=1	ARL15_HUMAN	ARL15	2	13.24	1	5.882			0.985123	0.997547		0.991315	0.396586	1.00886	0.99437		1.00159	0.862508	1.01601	0.91252		0.962874	0.609342	1.09084	0.799023		0.9336	0.735374
ADP-ribosylation factor-like protein 16 OS=Homo sapiens GN=ARL16 PE=1 SV=1	ARL16_HUMAN	ARL16	1	8.629	1	8.629			0.832407	0.967323		0.897333	0.385935	0.974308	0.743185		0.850936	0.444316	0.769021	0.814782		0.791571	0.0783193	0.90313	1.29106		1.07981	0.741603
ADP-ribosylation factor-like protein 2 OS=Homo sapiens GN=ARL2 PE=1 SV=4	ARL2_HUMAN	ARL2	18	59.24	24	58.7	21	45.11	0.885481	1.01978	0.977328	0.959198	0.424193	0.835851	0.863062	0.796607	0.83139	0.0155307	0.914102	0.888703	0.831469	0.877403	0.0431629	0.9833	1.07798	1.05335	1.03742	0.314723
ADP-ribosylation factor-like protein 2-binding protein OS=Homo sapiens GN=ARL2BP PE=1 SV=1	AR2BP_HUMAN	ARL2BP	9	42.33	9	22.09	10	22.09	0.892735	0.916266	0.855942	0.887966	0.0267695	1.03444	1.00867	0.922399	0.98732	0.748876	1.03414	0.742038	0.859715	0.870537	0.285597	0.803292	0.84717	0.922017	0.856106	0.060727
ADP-ribosylation factor-like protein 3 OS=Homo sapiens GN=ARL3 PE=1 SV=2	ARL3_HUMAN	ARL3	21	68.13	18	73.08	18	48.9	0.934101	0.883975	0.971879	0.929284	0.11645	0.932702	0.876901	0.86558	0.891252	0.037785	0.963053	0.909398	0.843912	0.904136	0.11882	1.05516	1.15738	1.00495	1.07065	0.241025
ADP-ribosylation factor-like protein 6 OS=Homo sapiens GN=ARL6 PE=1 SV=1	ARL6_HUMAN	ARL6	4	44.09	3	27.42	1	24.19	1.076	0.876513	1.06858	1.00259	0.972772	1.00922	0.998629	1.46686	1.13918	0.411054	0.960256	0.793633	1.09773	0.942254	0.592009	1.02944	1.21653	1.26719	1.16642	0.136449
ADP-ribosylation factor-like protein 6-interacting protein 1 OS=Homo sapiens GN=ARL6IP1 PE=1 SV=2	AR6P1_HUMAN	ARL6IP1	7	8.867	5	8.867	3	11.82	0.955317	1.0288	0.846291	0.940442	0.393469	0.888651	0.820453	0.650814	0.779975	0.117012	0.908409	0.929794	0.913865	0.917311	0.0064691	1.12057	0.993422	0.794167	0.959757	0.723314
ADP-ribosylation factor-like protein 6-interacting protein 4 OS=Homo sapiens GN=ARL6IP4 PE=1 SV=2	AR6P4_HUMAN	ARL6IP4	4	13.3	6	8.789	4	8.789	0.894714	1.00664	0.983624	0.960421	0.379164	1.01515	0.806434	0.947833	0.918918	0.340912	1.08406	0.906258	0.937565	0.972975	0.667432	1.10972	1.22905	1.3454	1.22427	0.0679677
ADP-ribosylation factor-like protein 6-interacting protein 6 OS=Homo sapiens GN=ARL6IP6 PE=1 SV=1	AR6P6_HUMAN	ARL6IP6	1	10.18	2	10.18	2	5.31	1.48289	1.12736	1.00599	1.1892	0.271293	1.07035	0.878571	0.886386	0.941114	0.445405	0.609417	0.983976	0.779564	0.776098	0.208336	0.93645	1.15711	1.36485	1.13933	0.354122
ADP-ribosylation factor-like protein 8A OS=Homo sapiens GN=ARL8A PE=1 SV=1	ARL8A_HUMAN	ARL8A	4	22.04	4	9.677	2	30.65	1.01579	0.992438	0.924974	0.976965	0.494862	1.03599	0.941999	0.799453	0.92059	0.388476	1.00354	1.08138	0.951348	1.01069	0.801688	1.27587	1.18587	1.72907	1.3779	0.108936
ADP-ribosylation factor-like protein 8B OS=Homo sapiens GN=ARL8B PE=1 SV=1	ARL8B_HUMAN	ARL8B	5	25.27	4	12.9	3	33.87	1.02515	0.940683	1.06466	1.00882	0.83288	0.953769	0.852564	0.722939	0.837704	0.158739	0.884854	1.02986	1.10186	1.00137	0.985115	1.14708	1.24404	1.33883	1.24085	0.0402283
ADP-sugar pyrophosphatase OS=Homo sapiens GN=NUDT5 PE=1 SV=1	NUDT5_HUMAN	NUDT5	23	51.14	18	47.03	23	48.86	0.888771	0.967633	0.822156	0.890878	0.133398	0.992425	0.843367	0.834858	0.887379	0.166547	1.05872	0.844709	0.884238	0.924738	0.374027	1.01485	1.19748	1.04951	1.08447	0.249559
Adrenocortical dysplasia protein homolog OS=Homo sapiens GN=ACD PE=1 SV=3	ACD_HUMAN	ACD	1	1.838	1	3.125			0.993436	1.24483		1.11205	0.519137	0.979045	0.822508		0.89737	0.431271	1.40333	0.876063		1.10879	0.737	0.936586	1.12109		1.02469	0.831328
Adrenodoxin, mitochondrial OS=Homo sapiens GN=FDX1 PE=1 SV=1	ADX_HUMAN	FDX1	6	22.28	3	13.59	6	18.48	0.939547	0.937069	1.26479	1.0365	0.753191	0.909868	0.864252	0.789898	0.853224	0.0615683	0.863356	0.943444	0.999573	0.933771	0.249013	1.26361	1.187	1.25547	1.23488	0.00874339
Adrenodoxin-like protein, mitochondrial OS=Homo sapiens GN=FDX1L PE=1 SV=1	ADXL_HUMAN	FDX1L	2	6.011	1	6.011	1	6.011	0.795927	0.917615	0.891323	0.866675	0.0809676	0.969856	0.894373	0.618837	0.812708	0.272396	1.07743	0.651862	1.38161	0.99002	0.967915	1.07409	1.00952	1.0022	1.0281	0.334546
AF4/FMR2 family member 4 OS=Homo sapiens GN=AFF4 PE=1 SV=1	AFF4_HUMAN	AFF4	3	3.525	7	4.471	4	3.525	0.868993	0.984987	0.863551	0.904159	0.143068	0.905054	0.857481	0.8117	0.857232	0.0391888	0.852651	0.916743	0.854418	0.874104	0.029942	1.04938	1.07075	1.20991	1.10779	0.147957
Afadin- and alpha-actinin-binding protein OS=Homo sapiens GN=SSX2IP PE=1 SV=3	ADIP_HUMAN	SSX2IP	1	2.28	1	2.28			0.781716	0.866719		0.823121	0.165001	1.14334	0.974165		1.05537	0.622849	0.827662	1.04632		0.930592	0.649585	0.550478	1.03667		0.755423	0.538358
Afadin OS=Homo sapiens GN=MLLT4 PE=1 SV=3	AFAD_HUMAN	MLLT4	32	18.59	37	22.81	33	17.98	0.930718	0.908909	0.915096	0.918195	0.00675587	0.948341	0.924828	1.03887	0.969456	0.472498	1.1039	0.939448	1.00264	1.01309	0.807374	1.17703	1.21262	1.14267	1.17709	0.0108844
AFG3-like protein 2 OS=Homo sapiens GN=AFG3L2 PE=1 SV=2	AFG32_HUMAN	AFG3L2	19	17.94	27	19.7	25	16.81	0.819305	1.02401	1.13729	0.98448	0.886359	0.85779	0.800979	0.829814	0.829203	0.0109758	0.935728	1.0091	1.11067	1.01599	0.779396	0.947295	1.03031	1.4644	1.12643	0.46637
Aflatoxin B1 aldehyde reductase member 2 OS=Homo sapiens GN=AKR7A2 PE=1 SV=3	ARK72_HUMAN	AKR7A2	37	39.55	35	40.11	30	40.11	1.01118	1.01267	1.0007	1.00817	0.161742	0.972027	0.890289	0.802334	0.885499	0.159592	0.809538	0.807199	0.867208	0.827524	0.0149804	1.05675	0.966366	1.02312	1.01472	0.632295
Agrin OS=Homo sapiens GN=AGRN PE=1 SV=5	AGRIN_HUMAN	AGRN	1	1.113	1	1.258			0.992007	0.596066		0.768961	0.490126	1.29393	0.904339		1.08174	0.736845	0.889035	1.04089		0.961972	0.709075	1.15505	0.947205		1.04598	0.729114
AH receptor-interacting protein OS=Homo sapiens GN=AIP PE=1 SV=2	AIP_HUMAN	AIP	21	42.73	17	53.03	21	38.18	0.963902	0.98678	0.935339	0.961776	0.128329	0.959246	0.856165	0.899906	0.904124	0.0920811	0.897178	1.00614	0.916964	0.938924	0.214779	1.06835	1.23384	0.965153	1.08357	0.376971
A-kinase anchor protein 1, mitochondrial OS=Homo sapiens GN=AKAP1 PE=1 SV=1	AKAP1_HUMAN	AKAP1	8	9.524	7	10.85	5	11.18	0.904546	1.07798	0.974978	0.983283	0.771607	0.971395	1.12087	0.922616	1.00152	0.981605	0.975516	1.4907	1.07829	1.16177	0.361974	1.08815	1.4579	1.22584	1.2482	0.120732
A-kinase anchor protein 12 OS=Homo sapiens GN=AKAP12 PE=1 SV=4	AKA12_HUMAN	AKAP12	26	14.87	28	15.49	23	13.75	1.05502	1.02828	0.990741	1.02434	0.31825	1.00739	0.906455	0.856038	0.921183	0.227263	0.96604	1.00213	1.00924	0.992291	0.625774	0.948066	1.06049	1.08484	1.02937	0.559047
A-kinase anchor protein 13 OS=Homo sapiens GN=AKAP13 PE=1 SV=2	AKP13_HUMAN	AKAP13	1	1.066			1	0.9954	0.949499		1.00739	0.978017	0.58988	0.765579		0.777741	0.771636	0.0193458	0.751694		0.954054	0.846851	0.396026	2.59988		1.02657	1.63369	0.482535
A-kinase anchor protein 17A OS=Homo sapiens GN=AKAP17A PE=1 SV=2	AK17A_HUMAN	AKAP17A	11	14.1	11	11.37	9	9.928	0.977881	1.02126	0.847421	0.94589	0.427777	1.06576	1.10236	0.926078	1.02851	0.650843	0.997783	1.02985	1.34805	1.11473	0.373133	1.35249	1.12341	1.2082	1.22444	0.0643079
A-kinase anchor protein 2 OS=Homo sapiens GN=AKAP2 PE=1 SV=3	AKAP2_HUMAN	AKAP2	3	4.307	2	2.328	2	3.26	1.21571	1.17386	1.05032	1.14443	0.0922417	1.05244	1.06575	0.852859	0.985318	0.856785	0.885298	0.659301	0.983734	0.831158	0.262511	1.37291	1.0295	1.6301	1.32078	0.173647
A-kinase anchor protein 8 OS=Homo sapiens GN=AKAP8 PE=1 SV=1	AKAP8_HUMAN	AKAP8	4	10.84	12	22.98	7	16.18	0.997881	1.03869	1.10412	1.04599	0.265967	1.06364	0.8971	0.766784	0.901093	0.385294	1.13995	0.879959	0.964866	0.989171	0.898891	1.03955	1.18316	1.40123	1.19895	0.170666
A-kinase anchor protein 8-like OS=Homo sapiens GN=AKAP8L PE=1 SV=3	AKP8L_HUMAN	AKAP8L	21	19.35	21	15.94	16	17.18	0.972893	0.963864	1.03624	0.990483	0.714999	1.07288	0.965422	0.862138	0.962974	0.610794	0.969374	0.929865	0.92231	0.940292	0.0573269	1.21886	1.18197	1.1141	1.17083	0.0268358
A-kinase anchor protein 9 OS=Homo sapiens GN=AKAP9 PE=1 SV=3	AKAP9_HUMAN	AKAP9	7	3.58	5	3.324	5	2.634	0.955892	0.959501	1.02136	0.978463	0.41748	1.01109	1.08715	1.10208	1.06602	0.139321	0.951843	0.690044	1.04793	0.882928	0.428235	1.00677	1.11995	0.761467	0.950445	0.701782
Aladin OS=Homo sapiens GN=AAAS PE=1 SV=1	AAAS_HUMAN	AAAS	27	32.6	30	38.1	26	43.96	1.01524	0.962076	0.886188	0.953017	0.347593	1.03828	0.839206	0.874771	0.913465	0.299202	0.931734	0.874108	0.889065	0.897974	0.0300639	1.14836	1.12488	1.13122	1.13478	0.00237039
Alanine aminotransferase 2 OS=Homo sapiens GN=GPT2 PE=1 SV=1	ALAT2_HUMAN	GPT2	1	1.338			2	5.736	1.21234		0.5049	0.782375	0.67484	1.25633		0.793622	0.998524	0.995907	0.9453		0.814525	0.877479	0.329623	1.01188		1.03997	1.02583	0.313679
Alanine--tRNA ligase, cytoplasmic OS=Homo sapiens GN=AARS PE=1 SV=2	SYAC_HUMAN	AARS	88	43.8	91	45.56	93	39.67	0.948189	0.948869	0.928786	0.941902	0.0134575	0.941491	0.905776	0.881509	0.90926	0.0380312	0.97179	0.93071	0.885551	0.928681	0.110312	1.11256	1.17093	1.00772	1.09496	0.175723
Alanine--tRNA ligase, mitochondrial OS=Homo sapiens GN=AARS2 PE=1 SV=1	SYAM_HUMAN	AARS2	10	12.89	6	10.96	8	11.27	0.829219	0.837059	1.00982	0.888293	0.206187	0.934055	0.89016	1.03457	0.951044	0.374963	0.906745	0.852737	0.993801	0.915939	0.187075	0.85765	0.933758	1.02449	0.936161	0.327456
Alanyl-tRNA editing protein Aarsd1 OS=Homo sapiens GN=AARSD1 PE=1 SV=2	AASD1_HUMAN	AARSD1	12	18.45	16	27.91	6	21.84	1.02786	1.00771	0.830909	0.951206	0.53769	0.95906	0.927422	0.885331	0.923442	0.0753312	0.871041	0.912004	0.915887	0.899413	0.0222237	1.01538	0.944561	0.890816	0.94889	0.300061
Alcohol dehydrogenase [NADP(+)] OS=Homo sapiens GN=AKR1A1 PE=1 SV=3	AK1A1_HUMAN	AKR1A1	28	56.31	31	51.69	32	45.85	0.926101	0.971107	0.949267	0.948647	0.061401	0.950704	0.924993	0.858593	0.910592	0.0914143	0.981895	0.949472	0.912842	0.947649	0.125349	0.971572	1.15515	0.939471	1.01781	0.80868
Alcohol dehydrogenase class-3 OS=Homo sapiens GN=ADH5 PE=1 SV=4	ADHX_HUMAN	ADH5	40	37.7	37	38.24	30	39.3	1.00178	0.949485	1.01902	0.989646	0.673321	0.929823	0.879847	0.902677	0.903885	0.0240537	0.935615	0.868863	0.907018	0.903417	0.0418558	1.02013	1.24132	1.19251	1.14727	0.148645
Aldehyde dehydrogenase family 16 member A1 OS=Homo sapiens GN=ALDH16A1 PE=1 SV=2	A16A1_HUMAN	ALDH16A1	14	16.71	11	12.72	6	8.978	0.91214	0.940323	0.990639	0.947148	0.153069	0.947054	0.883993	1.02784	0.951152	0.369334	1.01049	0.933064	0.837586	0.924326	0.284823	1.07995	1.13983	0.957857	1.05645	0.397246
Aldehyde dehydrogenase X, mitochondrial OS=Homo sapiens GN=ALDH1B1 PE=1 SV=3	AL1B1_HUMAN	ALDH1B1	17	38.88	14	33.46	20	31.91	0.828413	0.982118	1.09551	0.962371	0.683584	1.01329	0.855841	0.891984	0.917968	0.234163	1.01609	0.829464	1.0806	0.969313	0.734117	1.10376	1.04461	1.15638	1.10063	0.0824309
Aldehyde dehydrogenase, mitochondrial OS=Homo sapiens GN=ALDH2 PE=1 SV=2	ALDH2_HUMAN	ALDH2	48	39.85	49	46.62	39	42.55	0.82138	1.02369	1.015	0.948548	0.539589	0.871046	0.79064	0.875502	0.84481	0.0365707	0.806234	0.858805	1.07973	0.907592	0.388568	0.83662	0.828407	0.979868	0.878982	0.141161
Aldose 1-epimerase OS=Homo sapiens GN=GALM PE=1 SV=1	GALM_HUMAN	GALM	16	27.49	16	24.56	12	24.56	0.917095	0.971956	0.733292	0.867852	0.240702	0.949203	0.847192	0.762739	0.849648	0.123097	0.952238	0.880446	1.01516	0.947678	0.321738	1.03068	1.09242	1.11296	1.07812	0.0829799
Aldose reductase OS=Homo sapiens GN=AKR1B1 PE=1 SV=3	ALDR_HUMAN	AKR1B1	43	61.71	33	57.59	42	59.18	1.00225	0.977531	0.963192	0.980859	0.237609	0.944996	0.919318	0.887837	0.917085	0.0408521	0.972178	0.896855	0.863888	0.909861	0.113378	1.03795	1.13779	1.0896	1.08768	0.0868361
Alkyldihydroxyacetonephosphate synthase, peroxisomal OS=Homo sapiens GN=AGPS PE=1 SV=1	ADAS_HUMAN	AGPS	32	35.11	30	37.39	29	40.73	1.03758	0.909032	1.01902	0.986872	0.779877	0.975947	0.915021	0.932611	0.940848	0.0858623	1.00727	0.919841	1.01307	0.979113	0.5692	1.10412	1.16118	1.24545	1.16882	0.0466498
Allograft inflammatory factor 1-like OS=Homo sapiens GN=AIF1L PE=1 SV=1	AIF1L_HUMAN	AIF1L	5	26.67	8	32	7	42.67	0.986097	0.936496	1.04059	0.986814	0.705251	0.863639	0.951665	0.86315	0.891869	0.0718395	0.797272	0.864557	0.897665	0.852128	0.0446459	1.39497	1.01264	1.16856	1.18183	0.213094
All-trans retinoic acid-induced differentiation factor OS=Homo sapiens GN=ATRAID PE=1 SV=2	ARAID_HUMAN	ATRAID	4	6.55	1	5.677	2	6.55	1.09872	1.31962	0.981634	1.12485	0.305638	0.980154	1.05018	1.17351	1.065	0.352775	0.768988	0.707545	0.894372	0.786557	0.0727936	1.10509	0.839879	1.33281	1.07348	0.649778
All-trans-retinol 13,14-reductase OS=Homo sapiens GN=RETSAT PE=1 SV=2	RETST_HUMAN	RETSAT	3	3.607	3	7.049	4	5.738	0.838487	0.946706	0.825414	0.868549	0.0829056	0.910277	0.70736	0.884305	0.828843	0.142621	0.86706	1.01765	0.903409	0.927207	0.256181	1.11434	1.20949	1.04125	1.11959	0.120858
Alpha- and gamma-adaptin-binding protein p34 OS=Homo sapiens GN=AAGAB PE=1 SV=1	AAGAB_HUMAN	AAGAB	6	19.37	3	9.841	2	2.857	1.04306	0.961454	0.850888	0.948499	0.465863	0.886311	1.04509	0.979747	0.968168	0.569355	1.09214	0.950299	0.844448	0.956982	0.614111	1.06251	1.01014	1.16448	1.07717	0.215962
Alpha-1,2-mannosyltransferase ALG9 OS=Homo sapiens GN=ALG9 PE=1 SV=2	ALG9_HUMAN	ALG9	2	6.71	1	2.619	1	2.291	1.04897	0.772964	1.04287	0.945622	0.634918	0.798053	1.654	1.00097	1.09731	0.708328	0.699	1.53146	0.761584	0.934186	0.809731	0.7572	1.94513	0.514333	0.911593	0.83655
Alpha-1,3/1,6-mannosyltransferase ALG2 OS=Homo sapiens GN=ALG2 PE=1 SV=1	ALG2_HUMAN	ALG2	1	2.885	1	2.885	1	2.885	0.794949	0.872747	0.76852	0.810888	0.0313745	1.13987	0.793474	1.12974	1.00721	0.957431	1.02809	0.851416	1.03604	0.967945	0.662131	1.06611	1.03565	0.732727	0.931794	0.616946
Alpha-1,6-mannosyl-glycoprotein 2-beta-N-acetylglucosaminyltransferase OS=Homo sapiens GN=MGAT2 PE=1 SV=1	MGAT2_HUMAN	MGAT2	2	4.474	1	1.566			0.808484	1.13181		0.956584	0.835753	0.941669	1.27787		1.09697	0.653027	0.947728	1.00812		0.977459	0.595213	0.903348	0.943291		0.923104	0.168102
Alpha-2-HS-glycoprotein OS=Homo sapiens GN=AHSG PE=1 SV=1	FETUA_HUMAN	AHSG	8	8.719	7	10.08	5	7.084	1.17343	1.10878	1.17066	1.15056	0.0169718	1.44683	1.23583	0.921016	1.1809	0.33584	0.892849	1.20903	1.0461	1.04135	0.688963	1.29856	1.2479	1.43399	1.32453	0.0209454
Alpha-2-macroglobulin OS=Homo sapiens GN=A2M PE=1 SV=3	A2MG_HUMAN	A2M	5	3.935	3	2.849	6	2.985	0.822235	0.718732	0.47901	0.656603	0.122276	0.901861	0.640114	0.518707	0.669021	0.130158	0.732887	0.93708	1.09385	0.909055	0.499416	1.07425	1.03189	1.18337	1.09468	0.155996
Alpha-2-macroglobulin receptor-associated protein OS=Homo sapiens GN=LRPAP1 PE=1 SV=1	AMRP_HUMAN	LRPAP1	27	38.1	28	40.9	19	35.85	0.940878	0.959413	0.916532	0.938776	0.0412606	0.84784	0.713863	0.747848	0.767799	0.0357783	0.862311	0.8167	0.872012	0.849995	0.0151548	1.17562	1.26754	1.20824	1.21654	0.0123633
Alpha-actinin-1 OS=Homo sapiens GN=ACTN1 PE=1 SV=2	ACTN1_HUMAN	ACTN1	50	46.64	53	47.87	51	48.99	0.997474	0.949928	0.976046	0.974288	0.206529	0.961844	0.946069	0.985658	0.964387	0.0930233	0.973252	0.919752	0.97973	0.957196	0.160773	0.78526	1.06489	1.08928	0.969364	0.795877
Alpha-actinin-4 OS=Homo sapiens GN=ACTN4 PE=1 SV=2	ACTN4_HUMAN	ACTN4	130	62.46	134	60.37	131	63.78	0.950789	0.953134	0.959621	0.954507	0.00350727	0.952225	0.929412	0.867998	0.915845	0.0867373	0.998353	0.888754	0.927064	0.936969	0.195488	0.910962	1.11349	1.06875	1.02728	0.70324
Alpha-adducin OS=Homo sapiens GN=ADD1 PE=1 SV=2	ADDA_HUMAN	ADD1	22	22.66	24	23.47	21	21.98	1.01291	0.951305	1.04492	1.00229	0.9416	1.01175	0.907706	0.918415	0.944826	0.240599	0.881655	0.970199	0.967763	0.938951	0.183446	1.10235	1.09556	1.11643	1.10475	0.00309197
Alpha-aminoadipic semialdehyde dehydrogenase OS=Homo sapiens GN=ALDH7A1 PE=1 SV=5	AL7A1_HUMAN	ALDH7A1	74	40.63	62	48.24	56	48.24	0.900854	0.990196	0.951344	0.946755	0.183967	0.92565	0.854198	0.824932	0.867244	0.0528351	0.869976	0.884014	0.85422	0.869318	0.0049644	0.907506	0.953918	1.04901	0.968381	0.528568
Alpha-aminoadipic semialdehyde synthase, mitochondrial OS=Homo sapiens GN=AASS PE=1 SV=1	AASS_HUMAN	AASS	4	6.371	4	6.263	4	4.644	0.937674	1.02461	1.65789	1.16786	0.473228	0.95145	0.758314	1.24656	0.965272	0.828611	0.900368	0.653737	1.10145	0.865492	0.441943	0.744478	0.943315	1.1841	0.940371	0.691345
Alpha-catulin OS=Homo sapiens GN=CTNNAL1 PE=1 SV=2	CTNL1_HUMAN	CTNNAL1	4	6.54	2	7.493	2	4.905	1.02163	0.928818	0.785166	0.906558	0.330474	1.12469	0.93045	0.732591	0.915228	0.549191	0.925346	0.8818	0.703002	0.83089	0.160304	1.14331	0.789749	1.04413	0.980548	0.876191
Alpha-centractin OS=Homo sapiens GN=ACTR1A PE=1 SV=1	ACTZ_HUMAN	ACTR1A	28	51.6	35	52.93	36	51.06	0.934276	0.952666	1.05864	0.980364	0.660231	0.935304	0.912244	0.886505	0.911133	0.02657	0.968808	0.923459	0.880239	0.923461	0.102557	1.06259	1.18149	1.16784	1.13604	0.0628731
Alpha-endosulfine OS=Homo sapiens GN=ENSA PE=1 SV=1	ENSA_HUMAN	ENSA	18	47.11	18	59.5	15	42.98	1.00863	1.03199	1.08595	1.04169	0.20225	1.02303	0.879416	0.944105	0.947038	0.339112	0.970409	0.910278	0.968847	0.949426	0.132667	1.15346	1.13364	1.0793	1.12169	0.0287466
Alpha-enolase OS=Homo sapiens GN=ENO1 PE=1 SV=2	ENOA_HUMAN	ENO1	680	77.42	649	77.65	634	79.49	0.856044	0.902174	0.959926	0.905054	0.0947151	0.962269	1.01479	0.851301	0.940269	0.358027	0.989317	0.836084	0.878897	0.899169	0.166911	1.07789	1.25802	1.03781	1.12062	0.192631
Alpha-galactosidase A OS=Homo sapiens GN=GLA PE=1 SV=1	AGAL_HUMAN	GLA	47	38.69	48	43.59	41	44.06	1.00165	1.04489	1.02426	1.02345	0.197959	1.02021	0.919274	0.934284	0.956911	0.306651	0.92972	0.937799	0.953336	0.940234	0.0139521	1.09849	1.15302	1.18256	1.14416	0.0248505
Alpha-globin transcription factor CP2 OS=Homo sapiens GN=TFCP2 PE=1 SV=2	TFCP2_HUMAN	TFCP2	12	20.72	12	20.72	9	18.33	1.00698	0.989956	0.880214	0.957359	0.411156	0.972119	0.861373	0.972674	0.933883	0.232598	1.0936	0.998439	0.904659	0.995914	0.947205	1.0328	1.36123	0.954809	1.10312	0.45779
Alpha-internexin OS=Homo sapiens GN=INA PE=1 SV=2	AINX_HUMAN	INA	14	37.07	21	40.68	16	29.66	1.07144	1.07209	0.819162	0.979919	0.841915	1.04739	0.875069	0.973899	0.962841	0.54361	0.939037	0.95936	1.01599	0.970922	0.336241	1.00413	1.00481	1.11194	1.03909	0.375188
Alpha-ketoglutarate-dependent dioxygenase alkB homolog 3 OS=Homo sapiens GN=ALKBH3 PE=1 SV=1	ALKB3_HUMAN	ALKBH3	3	13.29	1	5.245			0.90403	0.838057		0.870418	0.169666	1.07555	0.809954		0.933353	0.711804	1.13533	0.573049		0.806596	0.642681	0.991038	0.980439		0.985724	0.227803
Alpha-ketoglutarate-dependent dioxygenase alkB homolog 4 OS=Homo sapiens GN=ALKBH4 PE=1 SV=1	ALKB4_HUMAN	ALKBH4	4	20.53	5	19.21	4	21.52	1.0124	0.841513	0.890752	0.912131	0.234547	1.04465	0.96797	1.28647	1.09163	0.410767	0.992933	1.0652	0.798129	0.945092	0.582473	1.06908	1.02728	1.09431	1.06319	0.0799617
Alpha-ketoglutarate-dependent dioxygenase FTO OS=Homo sapiens GN=FTO PE=1 SV=3	FTO_HUMAN	FTO	19	40.2	14	34.65	14	27.72	0.893848	0.996496	0.882569	0.922917	0.172783	0.919541	0.828498	0.886049	0.877217	0.0501965	0.993071	0.807685	1.04396	0.942544	0.529827	0.994887	1.10025	0.885052	0.989488	0.882011
Alpha-mannosidase 2 OS=Homo sapiens GN=MAN2A1 PE=1 SV=2	MA2A1_HUMAN	MAN2A1	2	1.573	2	2.098			1.02028	1.11961		1.06879	0.388046	0.915392	1.06018		0.985128	0.871838	1.05036	1.02447		1.03733	0.208969	1.08855	1.1975		1.14173	0.219888
Alpha-N-acetylgalactosaminidase OS=Homo sapiens GN=NAGA PE=1 SV=2	NAGAB_HUMAN	NAGA	14	20.68	13	18.98	17	15.57	0.911465	0.987822	0.935556	0.944415	0.137221	0.965589	0.893521	1.08209	0.977359	0.720396	0.897376	0.790507	1.01948	0.897606	0.279093	1.02014	0.903798	0.886907	0.935125	0.265709
Alpha-N-acetylglucosaminidase OS=Homo sapiens GN=NAGLU PE=1 SV=2	ANAG_HUMAN	NAGLU	2	6.057	3	6.864	1	4.038	1.03618	1.13717	0.846006	0.998954	0.991525	0.976398	0.860635	0.999126	0.943384	0.335772	1.15944	0.822035	1.08392	1.01091	0.927289	0.962901	1.0475	1.92074	1.24662	0.417485
Alpha-parvin OS=Homo sapiens GN=PARVA PE=1 SV=1	PARVA_HUMAN	PARVA	7	11.83	5	13.98	10	8.065	0.998168	0.846823	0.798153	0.877056	0.188907	0.941642	0.808423	0.803858	0.848987	0.0872645	0.982398	1.00159	0.90911	0.963528	0.336192	1.01368	1.03901	1.16664	1.07108	0.253858
Alpha-soluble NSF attachment protein OS=Homo sapiens GN=NAPA PE=1 SV=3	SNAA_HUMAN	NAPA	33	66.1	39	66.44	38	53.9	0.933059	0.904833	0.893756	0.9104	0.0180795	0.972934	0.907801	0.836468	0.904013	0.147095	0.986625	0.80972	0.86705	0.884797	0.169001	0.870388	0.910542	0.89856	0.893004	0.013701
Alpha-taxilin OS=Homo sapiens GN=TXLNA PE=1 SV=3	TXLNA_HUMAN	TXLNA	54	50.18	45	51.65	41	43.04	0.954922	1.02806	0.914189	0.964587	0.403016	1.07759	1.0169	0.91198	0.999782	0.996853	1.02021	1.01001	1.05998	1.02984	0.183621	1.14991	1.33439	1.43824	1.30195	0.0568489
Amidophosphoribosyltransferase OS=Homo sapiens GN=PPAT PE=1 SV=1	PUR1_HUMAN	PPAT	25	24.18	27	25.73	26	27.85	0.967575	0.987766	0.993595	0.982915	0.165519	0.994584	0.941024	0.901542	0.944951	0.18464	0.973823	0.933972	0.969275	0.958857	0.0863403	0.986939	1.07063	1.19315	1.08029	0.295133
Amine oxidase [flavin-containing] A OS=Homo sapiens GN=MAOA PE=1 SV=1	AOFA_HUMAN	MAOA	6	8.729	6	8.729	5	9.677	0.91002	1.14799	1.03388	1.02601	0.739022	1.08132	0.948216	0.977745	1.00083	0.985154	1.05618	1.03273	1.01912	1.0359	0.0773397	1.08894	1.10058	1.17271	1.12014	0.0391628
Aminoacyl tRNA synthase complex-interacting multifunctional protein 1 OS=Homo sapiens GN=AIMP1 PE=1 SV=2	AIMP1_HUMAN	AIMP1	41	60.58	38	64.1	39	66.35	0.936638	1.04033	1.01467	0.996221	0.915764	0.955151	0.902643	0.885601	0.913991	0.0582089	0.981496	0.964822	1.06312	1.00224	0.947108	1.1525	1.24592	1.2349	1.21038	0.0162389
Aminoacyl tRNA synthase complex-interacting multifunctional protein 2 OS=Homo sapiens GN=AIMP2 PE=1 SV=2	AIMP2_HUMAN	AIMP2	28	42.5	36	45	31	40.94	0.907739	0.995864	0.972692	0.958029	0.262991	0.99518	0.974076	0.823432	0.927629	0.336475	0.881701	0.891818	0.838608	0.8704	0.0180293	1.19646	1.13813	1.16867	1.16751	0.00857815
Aminoacylase-1 OS=Homo sapiens GN=ACY1 PE=1 SV=1	ACY1_HUMAN	ACY1			2	5.882				0.943099		0.943099			0.859107		0.859107			1.03491		1.03491			1.12932		1.12932
Aminopeptidase B OS=Homo sapiens GN=RNPEP PE=1 SV=2	AMPB_HUMAN	RNPEP	56	43.54	59	46.92	59	40.31	0.960627	0.991271	0.969565	0.973736	0.103785	0.978536	0.921455	0.795899	0.895302	0.213217	0.922697	0.872969	0.937957	0.91078	0.0500136	0.941658	1.01566	0.960523	0.972111	0.338015
Amino-terminal enhancer of split OS=Homo sapiens GN=AES PE=1 SV=4	AES_HUMAN	AES			2	10.66	2	6.091		1.06647	0.975713	1.02008	0.732315		0.841823	0.994813	0.915127	0.480779		0.882952	0.782869	0.831406	0.200501		1.00923	1.0188	1.014	0.208168
AMME syndrome candidate gene 1 protein OS=Homo sapiens GN=AMMECR1 PE=1 SV=1	AMMR1_HUMAN	AMMECR1	3	11.11	1	8.108	2	12.91	1.01368	1.09287	0.927927	1.00924	0.863748	0.90742	0.891554	1.33943	1.02713	0.85893	0.913855	0.987499	1.05149	0.982667	0.708513	1.08458	1.3351	1.1326	1.17928	0.121141
AMP deaminase 2 OS=Homo sapiens GN=AMPD2 PE=1 SV=2	AMPD2_HUMAN	AMPD2	24	16.38	17	17.63	17	13.77	0.957422	1.1117	0.979353	1.01394	0.794006	1.01266	0.920103	0.96313	0.964558	0.322203	1.0005	0.896996	0.81028	0.899251	0.223264	1.17228	1.17689	1.19596	1.18167	0.00134078
Amphiphysin OS=Homo sapiens GN=AMPH PE=1 SV=1	AMPH_HUMAN	AMPH	2	6.187	3	3.453			0.933109	1.02373		0.97737	0.707933	0.82904	1.06468		0.9395	0.705375	0.737154	0.849016		0.79111	0.186407	0.901007	1.16512		1.02459	0.881094
Amyloid beta A4 precursor protein-binding family B member 1 OS=Homo sapiens GN=APBB1 PE=1 SV=2	APBB1_HUMAN	APBB1	3	6.197	3	6.338	3	5.634	1.16364	1.13278	1.04151	1.11141	0.0870815	1.01782	1.03819	0.921154	0.991046	0.83064	0.884445	0.750655	0.774509	0.801147	0.0477664	0.990654	1.10119	0.967341	1.01809	0.696625
Amyloid beta A4 protein OS=Homo sapiens GN=APP PE=1 SV=3	A4_HUMAN	APP	2	1.558	7	11.17	1	5.325	0.810977	0.997296	0.566132	0.770756	0.256131	1.00664	1.07184	1.05361	1.04367	0.149957	0.959614	0.93254	0.545445	0.787357	0.322894	0.781657	0.928266	1.27688	0.974868	0.875782
Amyloid-like protein 2 OS=Homo sapiens GN=APLP2 PE=1 SV=2	APLP2_HUMAN	APLP2	2	2.097					0.900306			0.900306		1.0171			1.0171		0.992481			0.992481		1.05257			1.05257
AN1-type zinc finger protein 1 OS=Homo sapiens GN=ZFAND1 PE=1 SV=1	ZFAN1_HUMAN	ZFAND1	4	8.955	5	8.955	4	16.04	0.975274	1.03683	1.13228	1.04616	0.407001	1.02831	0.934704	0.909471	0.956157	0.351624	1.04931	0.865743	0.936121	0.947417	0.4354	0.925898	1.07352	1.05705	1.01661	0.759125
AN1-type zinc finger protein 5 OS=Homo sapiens GN=ZFAND5 PE=1 SV=1	ZFAN5_HUMAN	ZFAND5			1	8.451	2	17.84		1.45155	0.425139	0.785565	0.761563		0.563791	1.30462	0.857633	0.776578		2.34365	0.980979	1.51627	0.514352		2.24905	0.887319	1.41267	0.593229
Anamorsin OS=Homo sapiens GN=CIAPIN1 PE=1 SV=2	CPIN1_HUMAN	CIAPIN1	19	45.51	17	25.32	18	41.03	1.01742	0.974988	0.966132	0.985927	0.467714	0.987889	0.947213	0.928753	0.954301	0.123935	0.941712	0.980067	0.98823	0.969789	0.175428	1.13495	1.12381	1.07696	1.11162	0.0223575
Anaphase-promoting complex subunit 1 OS=Homo sapiens GN=ANAPC1 PE=1 SV=1	APC1_HUMAN	ANAPC1	16	8.693	19	9.259	15	6.893	0.888586	1.02368	0.87245	0.925839	0.266637	0.891152	0.922226	0.965907	0.925923	0.08095	1.05147	0.909599	0.950889	0.968855	0.537383	1.20719	1.10779	1.00614	1.10399	0.200848
Anaphase-promoting complex subunit 10 OS=Homo sapiens GN=ANAPC10 PE=1 SV=1	APC10_HUMAN	ANAPC10	1	11.89	1	6.486	1	6.486	1.06062	1.36123	1.00513	1.13215	0.315333	0.899241	0.784894	0.979404	0.884198	0.196448	0.940271	0.841225	1.12462	0.961739	0.689899	0.894842	0.852046	1.43862	1.0313	0.870619
Anaphase-promoting complex subunit 13 OS=Homo sapiens GN=ANAPC13 PE=1 SV=1	APC13_HUMAN	ANAPC13	4	37.84	3	13.51	3	13.51	0.985637	0.781899	1.13966	0.957667	0.731454	1.01961	1.32874	0.546588	0.904713	0.740304	0.956633	0.546685	1.23148	0.863581	0.603259	0.927521	0.810512	0.582181	0.759242	0.184771
Anaphase-promoting complex subunit 16 OS=Homo sapiens GN=ANAPC16 PE=1 SV=1	APC16_HUMAN	ANAPC16	1	12.73	2	23.64	1	12.73	0.962892	0.641778	1.93602	1.06159	0.870044	0.979594	0.941654	0.909567	0.943172	0.112023	0.953864	0.735889	0.990053	0.885766	0.323242	1.76058	1.07874	1.32112	1.35885	0.163621
Anaphase-promoting complex subunit 2 OS=Homo sapiens GN=ANAPC2 PE=1 SV=1	ANC2_HUMAN	ANAPC2	5	6.813	8	11.56	6	10.71	1.16218	1.03866	1.05152	1.08274	0.155075	0.950994	0.949267	1.10168	0.998176	0.973837	1.00425	0.940744	0.914088	0.952286	0.221075	1.0463	1.0142	1.07214	1.04394	0.115954
Anaphase-promoting complex subunit 4 OS=Homo sapiens GN=ANAPC4 PE=1 SV=2	APC4_HUMAN	ANAPC4	3	4.827	3	4.703	4	5.322	0.932526	1.03001	1.12387	1.02582	0.682883	0.984364	0.754107	0.988803	0.902055	0.368859	0.941039	1.01333	0.911941	0.9545	0.274665	1.12236	1.12115	0.95648	1.06371	0.364998
Anaphase-promoting complex subunit 5 OS=Homo sapiens GN=ANAPC5 PE=1 SV=2	APC5_HUMAN	ANAPC5	4	5.298	7	12.32	4	7.947	1.0572	1.07249	1.02938	1.05287	0.0503567	0.861115	0.979924	0.867187	0.901133	0.131231	0.976621	0.852949	1.02558	0.948868	0.441513	0.997243	1.17233	0.952696	1.03658	0.625692
Anaphase-promoting complex subunit 7 OS=Homo sapiens GN=ANAPC7 PE=1 SV=4	APC7_HUMAN	ANAPC7	24	27.88	18	24.21	18	22.54	0.892365	0.904496	1.00539	0.93274	0.206047	0.972179	0.909727	0.879711	0.919741	0.10429	0.921267	0.860316	0.893758	0.891431	0.0284303	1.03127	1.10679	1.00453	1.04665	0.255932
Anaphase-promoting complex subunit CDC26 OS=Homo sapiens GN=CDC26 PE=1 SV=1	CDC26_HUMAN	CDC26	6	14.12	4	14.12			0.836928	0.913959		0.874596	0.202089	1.03693	0.990524		1.01346	0.663442	0.947696	0.955219		0.95145	0.0504694	0.961875	0.837259		0.897407	0.362844
Ancient ubiquitous protein 1 OS=Homo sapiens GN=AUP1 PE=1 SV=1	AUP1_HUMAN	AUP1	15	22.9	12	25.63	12	21.64	0.955845	0.966965	0.758793	0.888465	0.272888	0.9479	0.916234	0.787939	0.881226	0.155928	1.01097	0.934952	0.951422	0.965236	0.273862	1.16779	1.08743	1.09351	1.11565	0.0410823
Angio-associated migratory cell protein OS=Homo sapiens GN=AAMP PE=1 SV=2	AAMP_HUMAN	AAMP	20	26.27	20	26.27	24	18.89	1.00253	0.993468	0.845287	0.944245	0.40932	0.984598	1.07628	0.883726	0.978364	0.738091	0.997532	0.871286	0.951531	0.93865	0.251405	1.138	1.2147	1.10083	1.15021	0.0401282
Angiomotin OS=Homo sapiens GN=AMOT PE=1 SV=1	AMOT_HUMAN	AMOT	15	17.07	19	14.02	13	12.08	0.861269	0.91917	0.935339	0.904693	0.0574608	0.782897	0.726069	0.727785	0.745124	0.00699426	0.740922	0.737442	0.769422	0.749126	0.0021565	0.979441	0.973985	0.874956	0.94154	0.24248
Anion exchange protein 2 OS=Homo sapiens GN=SLC4A2 PE=1 SV=4	B3A2_HUMAN	SLC4A2	3	5.077	2	3.062	1	3.143	1.04428	1.14813	1.0262	1.07155	0.186048	0.989876	0.935827	0.865427	0.928971	0.199159	1.11892	0.865409	0.992403	0.986817	0.87457	1.13103	0.987874	1.49245	1.18584	0.295574
Ankycorbin OS=Homo sapiens GN=RAI14 PE=1 SV=2	RAI14_HUMAN	RAI14	19	15	11	13.67	9	11.84	1.12036	1.0581	0.974016	1.0491	0.359457	1.00676	0.97043	1.04092	1.00563	0.807743	0.991494	0.853548	0.946403	0.928677	0.236584	1.0428	0.978623	1.0129	1.0111	0.608721
Ankyrin repeat and KH domain-containing protein 1 OS=Homo sapiens GN=ANKHD1 PE=1 SV=1	ANKH1_HUMAN	ANKHD1	7	9.599	10	10.62	11	12.16	0.931179	1.10312	0.849647	0.955649	0.613193	0.974426	0.929092	0.955639	0.95287	0.0731631	1.05299	0.89545	0.922932	0.954726	0.450063	1.099	1.12044	1.04339	1.08712	0.059153
Ankyrin repeat and LEM domain-containing protein 2 OS=Homo sapiens GN=ANKLE2 PE=1 SV=4	ANKL2_HUMAN	ANKLE2	4	5.864	8	5.757	3	2.559	0.888578	1.04164	0.934872	0.952918	0.411634	1.15698	1.08086	1.00784	1.08018	0.192509	0.96672	0.884629	1.00422	0.950526	0.309326	1.35634	1.32606	1.21198	1.29661	0.0170636
Ankyrin repeat and MYND domain-containing protein 2 OS=Homo sapiens GN=ANKMY2 PE=1 SV=1	ANKY2_HUMAN	ANKMY2	4	12.93	5	16.33	2	12.24	0.950791	0.909492	0.890933	0.916733	0.0454078	0.833383	0.94473	1.06053	0.941656	0.478777	1.05692	0.815323	0.849362	0.901202	0.325739	0.963995	0.929869	1.0805	0.989404	0.835801
Ankyrin repeat and SAM domain-containing protein 1A OS=Homo sapiens GN=ANKS1A PE=1 SV=4	ANS1A_HUMAN	ANKS1A	2	3.439	2	4.409	2	1.764	0.626648	0.967041	0.768915	0.775263	0.179301	1.17721	1.32342	0.921635	1.12816	0.375342	0.916845	0.892833	0.735565	0.844428	0.135232	0.922301	1.27225	0.848632	0.998592	0.991933
Ankyrin repeat and SOCS box protein 3 OS=Homo sapiens GN=ASB3 PE=1 SV=1	ASB3_HUMAN	ASB3	2	2.124	1	4.633	1	2.124	1.2888	1.14925	1.75296	1.37443	0.127681	1.23838	1.09025	1.76331	1.33527	0.18208	0.794538	0.915924	0.710703	0.802701	0.0958059	1.08259	1.20737	1.43484	1.23321	0.124991
Ankyrin repeat and SOCS box protein 6 OS=Homo sapiens GN=ASB6 PE=1 SV=1	ASB6_HUMAN	ASB6	2	7.363	1	6.651			0.910719	0.889307		0.89995	0.0715366	0.83927	0.942631		0.889451	0.292971	0.979923	0.883629		0.930531	0.39656	0.912827	1.43704		1.14533	0.656886
Ankyrin repeat and zinc finger domain-containing protein 1 OS=Homo sapiens GN=ANKZF1 PE=1 SV=1	ANKZ1_HUMAN	ANKZF1	4	9.642	4	9.366	1	5.923	0.975127	1.12731	0.742466	0.934531	0.635749	0.969147	1.05535	0.989335	1.00395	0.892159	1.15949	0.960811	0.817067	0.969142	0.785927	1.14843	1.26173	1.02948	1.14261	0.151461
Ankyrin repeat domain-containing protein 12 OS=Homo sapiens GN=ANKRD12 PE=1 SV=3	ANR12_HUMAN	ANKRD12			2	1.406				0.750782		0.750782			0.846147		0.846147			1.33764		1.33764			1.19816		1.19816
Ankyrin repeat domain-containing protein 17 OS=Homo sapiens GN=ANKRD17 PE=1 SV=3	ANR17_HUMAN	ANKRD17	12	10.8	10	9.297	9	9.912	0.94716	1.00342	0.919916	0.956206	0.221493	1.00843	1.08384	0.877628	0.986218	0.843505	1.09313	0.997943	1.05582	1.04823	0.217993	1.14328	1.30583	1.04698	1.16054	0.146284
Ankyrin repeat domain-containing protein 39 OS=Homo sapiens GN=ANKRD39 PE=1 SV=1	ANR39_HUMAN	ANKRD39			1	7.104	3	7.104		1.20827	1.14387	1.17563	0.106736		0.941566	0.911228	0.926272	0.134101		0.800048	0.883845	0.840903	0.178178		1.03197	1.07374	1.05265	0.234867
Ankyrin repeat domain-containing protein 40 OS=Homo sapiens GN=ANKRD40 PE=1 SV=2	ANR40_HUMAN	ANKRD40			2	2.446	1	2.446		1.01834	0.738165	0.867006	0.538055		0.835173	0.899929	0.866947	0.16284		1.04524	0.921229	0.981276	0.814846		1.1535	0.623574	0.848112	0.686928
Ankyrin repeat domain-containing protein 46 OS=Homo sapiens GN=ANKRD46 PE=1 SV=1	ANR46_HUMAN	ANKRD46			3	9.483	2	4.741		0.810596	0.838443	0.824402	0.0555362		0.943556	1.03045	0.986045	0.803376		1.06434	0.893298	0.975075	0.821389		1.0629	1.02537	1.04397	0.251882
Ankyrin repeat domain-containing protein 54 OS=Homo sapiens GN=ANKRD54 PE=1 SV=2	ANR54_HUMAN	ANKRD54	4	15.33	2	5.333	4	13.67	1.03882	1.0335	1.15787	1.07523	0.189367	1.13386	0.96854	0.90263	0.997079	0.969334	1.17564	1.06349	1.19892	1.14445	0.0680565	0.949062	1.67265	0.622161	0.995865	0.989774
Ankyrin repeat domain-containing protein SOWAHC OS=Homo sapiens GN=SOWAHC PE=1 SV=1	SWAHC_HUMAN	SOWAHC	6	9.905	2	5.905	3	9.143	1.04961	1.13578	1.18321	1.12149	0.0825574	1.1388	1.03021	0.890971	1.01487	0.855	0.854833	0.575995	1.25675	0.85215	0.551137	0.957033	1.69212	1.73399	1.41081	0.218317
Ankyrin-2 OS=Homo sapiens GN=ANK2 PE=1 SV=4	ANK2_HUMAN	ANK2	3	1.264	3	1.516	2	1.264	1.23299	1.04098	0.979314	1.07922	0.383788	0.948714	1.05396	0.897382	0.964521	0.523701	1.01523	0.85952	0.719067	0.85611	0.259124	1.07307	0.984302	0.952064	1.00186	0.96313
Ankyrin-3 OS=Homo sapiens GN=ANK3 PE=1 SV=3	ANK3_HUMAN	ANK3	5	1.485	5	1.759	8	2.467	1.07563	0.920638	0.939605	0.976261	0.671365	0.94825	1.03388	0.806123	0.924553	0.394683	0.920191	0.843906	0.883029	0.881825	0.0372939	0.696128	1.07548	1.0768	0.930697	0.669852
Annexin A11 OS=Homo sapiens GN=ANXA11 PE=1 SV=1	ANX11_HUMAN	ANXA11	11	25.15	22	31.09	15	22.38	0.777555	0.8885	0.819677	0.827327	0.0394033	0.69874	0.77763	0.676546	0.716355	0.0155443	0.776223	0.829306	0.950374	0.848917	0.11079	0.968809	1.21371	1.27646	1.14495	0.251438
Annexin A2 OS=Homo sapiens GN=ANXA2 PE=1 SV=2	ANXA2_HUMAN	ANXA2	70	60.18	71	67.85	64	67.26	0.867692	1.00703	0.999473	0.955857	0.449673	0.93713	0.922652	0.953704	0.937743	0.0214166	1.02358	1.07453	1.07526	1.05751	0.0755363	1.11922	1.22509	1.29093	1.20966	0.0447763
Annexin A4 OS=Homo sapiens GN=ANXA4 PE=1 SV=4	ANXA4_HUMAN	ANXA4	2	14.73	1	15.36	4	21	0.963508	0.939913	1.21659	1.03283	0.732226	0.924844	0.768016	0.668434	0.780128	0.118517	0.937851	0.630955	0.87429	0.802779	0.213845	0.760051	1.32858	1.08154	1.02981	0.873635
Annexin A5 OS=Homo sapiens GN=ANXA5 PE=1 SV=2	ANXA5_HUMAN	ANXA5	26	40.31	26	47.5	29	45	1.03737	1.00334	0.935568	0.991181	0.798429	1.04822	0.980082	0.84928	0.955553	0.540036	0.981898	0.969001	0.98108	0.977309	0.0329831	1.06535	1.10443	0.944257	1.03571	0.536067
Annexin A6 OS=Homo sapiens GN=ANXA6 PE=1 SV=3	ANXA6_HUMAN	ANXA6	117	66.86	110	68.2	105	66.57	0.865308	0.900715	0.882642	0.88277	0.00851049	0.851062	0.86936	0.867674	0.862659	0.00210602	0.986821	0.885434	0.892816	0.92056	0.140687	1.00604	1.11818	1.05045	1.05722	0.211341
Annexin A7 OS=Homo sapiens GN=ANXA7 PE=1 SV=3	ANXA7_HUMAN	ANXA7	18	26.23	13	26.84	11	20.08	0.873564	0.997192	0.878313	0.914621	0.175103	0.786803	0.994422	0.766887	0.843444	0.175625	0.99612	0.989246	0.95692	0.980612	0.254873	1.03923	1.22475	1.14683	1.13436	0.118412
Anoctamin-10 OS=Homo sapiens GN=ANO10 PE=1 SV=2	ANO10_HUMAN	ANO10	2	5	2	4.848	1	2.273	1.01937	0.904735	0.841128	0.918838	0.269902	0.943702	0.764625	0.579077	0.747607	0.176003	1.02623	0.736284	0.956954	0.897554	0.396834	0.792202	1.05908	0.933738	0.921856	0.435177
Anoctamin-6 OS=Homo sapiens GN=ANO6 PE=1 SV=2	ANO6_HUMAN	ANO6			2	1.648	1	2.527		0.915924	0.813909	0.863412	0.243346		0.937034	1.22404	1.07097	0.698146		1.03573	0.592924	0.783651	0.542696		1.22421	1.25192	1.23799	0.0333381
Antigen KI-67 OS=Homo sapiens GN=MKI67 PE=1 SV=2	KI67_HUMAN	MKI67	67	21.47	68	20.73	55	17.2	0.996712	1.03753	0.951471	0.994616	0.84917	0.978287	0.911814	1.039	0.974981	0.571088	1.01621	0.98873	0.975582	0.993364	0.634958	1.27146	1.19886	1.28531	1.2513	0.00918202
AP-1 complex subunit beta-1 OS=Homo sapiens GN=AP1B1 PE=1 SV=2	AP1B1_HUMAN	AP1B1	30	39.83	42	39.2	41	42.78	0.914232	0.947329	0.90069	0.920543	0.0311915	0.945806	0.907303	0.805461	0.884164	0.124863	1.01607	0.830571	0.87499	0.903861	0.236278	1.0893	1.08087	1.03505	1.06814	0.0535015
AP-1 complex subunit gamma-1 OS=Homo sapiens GN=AP1G1 PE=1 SV=5	AP1G1_HUMAN	AP1G1	32	28.71	39	30.9	27	27.49	0.944227	0.961584	0.987426	0.96425	0.107198	0.994855	0.924464	0.920794	0.946101	0.158473	1.00759	0.897489	0.856195	0.918251	0.219938	0.95589	1.06584	1.04779	1.02202	0.585475
AP-1 complex subunit mu-1 OS=Homo sapiens GN=AP1M1 PE=1 SV=3	AP1M1_HUMAN	AP1M1	33	46.1	32	47.52	27	42.08	1.00192	0.928941	0.818132	0.913164	0.264238	0.98957	0.948281	0.761264	0.893936	0.301675	0.946839	0.952652	0.936276	0.945231	0.00802703	1.06386	1.17982	1.20181	1.14686	0.0688403
AP-1 complex subunit sigma-1A OS=Homo sapiens GN=AP1S1 PE=1 SV=1	AP1S1_HUMAN	AP1S1	7	31.01	5	25.32	5	28.48	0.911955	1.07035	0.87472	0.948685	0.482051	0.8398	0.918419	0.850549	0.868905	0.0373652	0.835674	0.830369	0.795953	0.820475	0.00591206	0.966475	1.04723	1.26098	1.08471	0.410428
AP-1 complex subunit sigma-2 OS=Homo sapiens GN=AP1S2 PE=1 SV=1	AP1S2_HUMAN	AP1S2	5	31.21	1	19.75	3	28.66	0.907723	1.48642	1.09233	1.13802	0.463592	1.09961	0.909732	1.2445	1.07576	0.506941	0.959563	0.824122	1.47631	1.05297	0.795387	0.980443	1.41603	1.23323	1.19632	0.236479
AP-2 complex subunit alpha-1 OS=Homo sapiens GN=AP2A1 PE=1 SV=3	AP2A1_HUMAN	AP2A1	29	36.54	37	37.36	39	41.66	0.872604	0.937068	0.96736	0.924823	0.124341	0.943356	0.903422	0.952552	0.932864	0.0507229	0.926486	0.900247	0.93386	0.920084	0.0174094	0.993147	1.01327	1.03795	1.01463	0.37297
AP-2 complex subunit alpha-2 OS=Homo sapiens GN=AP2A2 PE=1 SV=2	AP2A2_HUMAN	AP2A2	26	35.04	21	33.23	27	39.08	0.988101	0.98437	1.00951	0.993931	0.519228	0.995708	0.914309	0.891925	0.932934	0.172737	0.986072	0.959702	0.855983	0.932188	0.246723	1.00586	1.04218	1.00973	1.01913	0.233872
AP-2 complex subunit beta OS=Homo sapiens GN=AP2B1 PE=1 SV=1	AP2B1_HUMAN	AP2B1	33	47.07	41	40.45	36	41.94	1.0295	0.978589	0.877464	0.959737	0.475269	0.882238	0.898718	0.857737	0.879403	0.0109646	0.962465	0.831241	0.82486	0.870624	0.110012	1.03215	1.06721	1.08144	1.06006	0.0522342
AP-2 complex subunit mu OS=Homo sapiens GN=AP2M1 PE=1 SV=2	AP2M1_HUMAN	AP2M1	25	35.86	31	43.91	26	35.4	0.942881	0.979913	0.974777	0.965717	0.101641	0.929658	0.878966	0.944029	0.917122	0.0575525	0.940562	0.964902	0.896469	0.933545	0.0858547	1.06806	1.15893	1.06631	1.09693	0.0781231
AP-2 complex subunit sigma OS=Homo sapiens GN=AP2S1 PE=1 SV=2	AP2S1_HUMAN	AP2S1	8	37.32	1	14.79	7	30.28	0.876116	0.870164	1.11032	0.945955	0.559768	0.974276	0.734658	0.793896	0.82828	0.154689	1.00376	0.692182	0.921735	0.861956	0.317228	0.996805	1.30906	0.940376	1.07059	0.572333
AP2-associated protein kinase 1 OS=Homo sapiens GN=AAK1 PE=1 SV=3	AAK1_HUMAN	AAK1	2	3.226	3	4.162	1	2.081	0.708274	1.03371	0.834816	0.848654	0.272544	0.957685	1.01451	0.736175	0.894306	0.375176	0.837995	0.792218	0.59377	0.733221	0.100718	1.08559	0.857825	1.45629	1.10689	0.575326
AP-3 complex subunit beta-1 OS=Homo sapiens GN=AP3B1 PE=1 SV=3	AP3B1_HUMAN	AP3B1	26	16.27	36	20.48	22	18.65	0.998883	1.04029	1.12246	1.05264	0.27224	1.0244	0.897252	0.760498	0.887485	0.300248	0.990116	0.923754	0.89408	0.935132	0.155556	1.0527	1.14658	1.05935	1.08538	0.0965116
AP-3 complex subunit delta-1 OS=Homo sapiens GN=AP3D1 PE=1 SV=1	AP3D1_HUMAN	AP3D1	33	25.15	31	22.55	28	21.34	0.929056	0.904011	0.951822	0.928091	0.0375639	0.980046	0.849939	0.887372	0.904162	0.13948	0.921017	0.931672	0.870933	0.907483	0.0430503	1.09201	1.15574	1.0382	1.09426	0.100712
AP-3 complex subunit mu-1 OS=Homo sapiens GN=AP3M1 PE=1 SV=1	AP3M1_HUMAN	AP3M1	8	21.77	7	21.77	9	15.79	1.05918	0.935639	1.11629	1.03423	0.586039	1.07693	0.854411	0.794987	0.901028	0.373005	0.983591	0.766407	0.838343	0.858154	0.170978	1.04896	0.990863	0.882007	0.971437	0.627252
AP-3 complex subunit mu-2 OS=Homo sapiens GN=AP3M2 PE=2 SV=1	AP3M2_HUMAN	AP3M2	1	8.852	2	9.809	1	13.4	0.678976	0.789885	0.847711	0.768934	0.0568402	0.653041	0.875787	0.983481	0.82547	0.256119	0.955912	0.958245	0.704449	0.864134	0.289123	1.18797	0.894292	0.791028	0.943682	0.677813
AP-3 complex subunit sigma-1 OS=Homo sapiens GN=AP3S1 PE=1 SV=1	AP3S1_HUMAN	AP3S1	9	23.32	11	38.34	6	17.62	0.863547	0.931885	1.08386	0.955448	0.565353	0.914745	0.912829	0.909164	0.912243	0.000381841	1.05843	0.861794	0.732471	0.874216	0.334141	1.03611	1.10535	1.15724	1.09844	0.0995558
Apolipoprotein A-I OS=Homo sapiens GN=APOA1 PE=1 SV=1	APOA1_HUMAN	APOA1			1	8.24	1	8.24		0.949834	1.04587	0.996698	0.956347		0.87912	1.10583	0.98598	0.922036		0.917422	0.892616	0.904934	0.0868057		1.10681	1.0798	1.09322	0.0876854
Apolipoprotein E OS=Homo sapiens GN=APOE PE=1 SV=1	APOE_HUMAN	APOE	1	2.839	2	6.625	2	6.625	1.08814	0.736284	1.03334	0.938984	0.658453	0.901051	0.712597	0.755636	0.785782	0.0759177	0.852005	0.813962	0.777237	0.813829	0.0161646	1.13101	1.0554	1.16846	1.11729	0.0660216
Apolipoprotein L2 OS=Homo sapiens GN=APOL2 PE=1 SV=1	APOL2_HUMAN	APOL2	2	6.825	2	4.748	3	8.902	1.2968	1.02217	0.787117	1.01425	0.930778	1.41784	0.645586	0.88612	0.932591	0.788939	0.922495	0.641733	0.799738	0.779391	0.142094	1.02938	1.45186	1.27358	1.23929	0.165596
Apoptosis inhibitor 5 OS=Homo sapiens GN=API5 PE=1 SV=3	API5_HUMAN	API5	48	39.12	64	42.94	57	37.4	0.988805	1.10543	0.97111	1.02009	0.672071	0.950756	0.95558	0.845908	0.915981	0.158367	0.937332	0.896077	0.911424	0.914787	0.0210284	1.09073	1.10519	1.12685	1.10749	0.0084805
Apoptosis regulator BAX OS=Homo sapiens GN=BAX PE=1 SV=1	BAX_HUMAN	BAX	22	57.81	26	54.69	19	54.69	0.988699	0.98113	1.02152	0.996963	0.828644	0.99499	0.905849	0.789325	0.892709	0.233495	0.902738	0.75921	0.856999	0.837468	0.0744229	0.983776	1.06115	0.982248	1.0084	0.774116
Apoptosis-inducing factor 1, mitochondrial OS=Homo sapiens GN=AIFM1 PE=1 SV=1	AIFM1_HUMAN	AIFM1	56	40.95	60	42.09	57	35.24	0.960617	1.03323	0.902542	0.963989	0.447039	0.97037	0.904199	0.836582	0.902063	0.137911	0.892236	0.922306	1.00216	0.937771	0.20406	1.05826	1.09229	1.1385	1.09586	0.0495027
Apoptosis-stimulating of p53 protein 1 OS=Homo sapiens GN=PPP1R13B PE=1 SV=3	ASPP1_HUMAN	PPP1R13B	1	2.477	1	3.028	1	2.936	1.15884	0.916551	0.668239	0.892012	0.548075	1.01692	1.39846	1.0528	1.14401	0.314053	0.956638	0.896655	1.03418	0.960853	0.435143	1.15038	1.32158	1.0381	1.16428	0.161717
Apoptosis-stimulating of p53 protein 2 OS=Homo sapiens GN=TP53BP2 PE=1 SV=2	ASPP2_HUMAN	TP53BP2	3	4.167	3	7.89	6	7.181	0.92556	0.848557	0.845178	0.872324	0.0440048	1.12306	0.838858	0.78483	0.904252	0.456951	1.06471	0.985806	0.98005	1.00946	0.757939	1.19695	1.32257	1.2715	1.26261	0.0151413
Apoptotic chromatin condensation inducer in the nucleus OS=Homo sapiens GN=ACIN1 PE=1 SV=2	ACINU_HUMAN	ACIN1	80	27.89	74	27.37	57	25.58	1.00328	0.916655	0.927941	0.948527	0.202644	1.15152	0.989759	0.96645	1.03274	0.616481	0.92084	0.870692	1.02431	0.936469	0.302277	1.08788	1.07835	1.27863	1.14471	0.134772
Aprataxin OS=Homo sapiens GN=APTX PE=1 SV=2	APTX_HUMAN	APTX	1	4.494	1	4.494	2	7.303	0.869803	0.916918	0.985415	0.922834	0.156561	1.08492	0.807582	0.970165	0.947275	0.593372	0.951837	0.814528	0.957493	0.905457	0.201497	0.999484	1.52995	1.16927	1.21373	0.259518
Archaemetzincin-2 OS=Homo sapiens GN=AMZ2 PE=1 SV=2	AMZ2_HUMAN	AMZ2	1	3.056	1	4.167			0.961342	0.934169		0.947658	0.165905	0.851532	0.820271		0.835755	0.0661168	0.680057	1.00222		0.825569	0.503654	0.984861	0.978831		0.981842	0.105698
ARF GTPase-activating protein GIT1 OS=Homo sapiens GN=GIT1 PE=1 SV=2	GIT1_HUMAN	GIT1	11	17.08	12	16.43	9	13.27	0.992614	0.840463	0.852648	0.892667	0.166527	0.895827	0.83971	0.811225	0.8482	0.0298007	0.96333	0.946349	0.863074	0.923191	0.143512	1.1216	1.21498	0.923136	1.0795	0.447344
ARF GTPase-activating protein GIT2 OS=Homo sapiens GN=GIT2 PE=1 SV=2	GIT2_HUMAN	GIT2			2	5.138	1	2.372		1.0365	0.968472	1.00191	0.964234		1.16344	1.29086	1.2255	0.159276		0.987327	0.772356	0.873252	0.468593		1.20463	1.14966	1.17682	0.0906961
Arfaptin-1 OS=Homo sapiens GN=ARFIP1 PE=1 SV=2	ARFP1_HUMAN	ARFIP1	8	21.98	6	20.64	5	13.94	1.04463	1.06543	1.10837	1.07248	0.0567103	1.00004	0.825114	0.952011	0.922695	0.297691	0.973435	0.89512	0.891129	0.919129	0.0991224	0.999308	0.910576	0.882766	0.929581	0.189063
Arfaptin-2 OS=Homo sapiens GN=ARFIP2 PE=1 SV=1	ARFP2_HUMAN	ARFIP2	6	12.9	5	12.02	4	8.504	0.925197	0.9773	0.768178	0.885608	0.237396	0.93227	0.931997	0.849223	0.903634	0.0824574	0.976481	0.818302	0.810356	0.865136	0.139325	1.12316	1.0917	1.11197	1.10887	0.00641772
Arf-GAP domain and FG repeat-containing protein 1 OS=Homo sapiens GN=AGFG1 PE=1 SV=2	AGFG1_HUMAN	AGFG1	8	11.21	5	4.804	6	7.651	0.953929	1.02126	1.129	1.03224	0.583185	1.14542	0.820143	1.3277	1.07643	0.65673	0.977783	0.784571	0.889861	0.880506	0.184111	1.05406	1.16399	1.17867	1.13084	0.073612
Arf-GAP with GTPase, ANK repeat and PH domain-containing protein 3 OS=Homo sapiens GN=AGAP3 PE=1 SV=2	AGAP3_HUMAN	AGAP3	4	6.171	4	9.829	7	10.17	0.88204	1.11282	0.849922	0.941378	0.548156	0.907027	0.818173	0.899717	0.874025	0.055453	0.971824	0.943727	1.15441	1.01921	0.79065	1.06404	0.981059	0.869268	0.968135	0.636781
Arf-GAP with Rho-GAP domain, ANK repeat and PH domain-containing protein 1 OS=Homo sapiens GN=ARAP1 PE=1 SV=3	ARAP1_HUMAN	ARAP1	6	6.345	6	6.759	6	6.207	0.851808	0.908171	0.750495	0.83423	0.0837349	0.982754	0.851684	0.790647	0.871436	0.16383	0.962908	0.833088	0.731523	0.83721	0.154584	1.03236	1.32458	0.935182	1.08543	0.511607
Arf-GAP with SH3 domain, ANK repeat and PH domain-containing protein 1 OS=Homo sapiens GN=ASAP1 PE=1 SV=4	ASAP1_HUMAN	ASAP1	1	1.949	1	2.746			0.958146	1.06893		1.01203	0.863054	1.08363	0.88596		0.979823	0.872854	1.1435	1.27481		1.20737	0.178762	1.18793	1.25512		1.22106	0.0871315
Arginase-2, mitochondrial OS=Homo sapiens GN=ARG2 PE=1 SV=1	ARGI2_HUMAN	ARG2	6	20.9	3	9.887	4	9.605	0.904439	1.14676	0.832747	0.952331	0.661173	0.868364	0.850281	1.05533	0.920203	0.350135	0.889782	0.941357	0.94322	0.924451	0.0544481	0.926224	1.01497	1.14878	1.02597	0.720971
Arginine and glutamate-rich protein 1 OS=Homo sapiens GN=ARGLU1 PE=1 SV=1	ARGL1_HUMAN	ARGLU1	10	13.55	11	25.64	7	19.05	0.948487	1.00347	0.987087	0.979408	0.339598	0.98219	0.940379	1.07321	0.997074	0.94677	0.975483	1.00278	1.01605	0.997961	0.880651	1.03968	0.954515	1.14667	1.04402	0.501652
Arginine/serine-rich coiled-coil protein 2 OS=Homo sapiens GN=RSRC2 PE=1 SV=1	RSRC2_HUMAN	RSRC2	5	11.06	7	16.59	8	14.98	1.03931	0.97543	1.21768	1.07273	0.398645	1.06906	0.978666	1.12804	1.05678	0.313889	1.00102	0.851219	0.902139	0.916049	0.205657	0.991808	1.1922	1.15303	1.10885	0.209482
Arginine/serine-rich protein PNISR OS=Homo sapiens GN=PNISR PE=1 SV=2	PNISR_HUMAN	PNISR	2	2.236	2	2.236	1	2.236	1.11958	0.960301	1.38162	1.14099	0.337442	0.87155	0.924774	0.539416	0.757561	0.245293	0.766614	1.09185	0.687333	0.831705	0.317857	1.18681	1.27878	1.06692	1.17427	0.0924307
Arginine--tRNA ligase, cytoplasmic OS=Homo sapiens GN=RARS PE=1 SV=2	SYRC_HUMAN	RARS	141	60.91	150	65.91	145	66.36	0.964065	0.950861	0.947248	0.954031	0.01266	0.992917	0.912743	0.870387	0.92397	0.176427	0.989881	0.902867	0.881743	0.923669	0.15331	1.11126	1.18149	1.15329	1.14832	0.0162024
Argininosuccinate synthase OS=Homo sapiens GN=ASS1 PE=1 SV=2	ASSY_HUMAN	ASS1	21	31.07	28	35.92	17	25.24	0.97393	1.04691	0.982875	1.00072	0.977689	0.912057	0.944246	0.844601	0.899331	0.0844128	0.957809	0.960917	0.872216	0.929386	0.147548	1.08296	1.23897	1.09066	1.13533	0.10103
ARL14 effector protein OS=Homo sapiens GN=ARL14EP PE=1 SV=1	AL14E_HUMAN	ARL14EP	2	3.462	1	3.462	1	5.385	0.787956	1.41026	1.71582	1.24001	0.454456	1.10902	1.10505	1.28011	1.16196	0.090239	0.823108	0.679502	0.887486	0.791777	0.0990014	1.15807	0.791119	1.36445	1.07724	0.690181
Armadillo repeat-containing protein 1 OS=Homo sapiens GN=ARMC1 PE=1 SV=1	ARMC1_HUMAN	ARMC1	5	15.6	7	21.99	12	19.86	1.03592	1.1632	1.08587	1.09375	0.116788	0.976778	0.873242	0.81972	0.887562	0.145419	1.06401	1.07254	0.99403	1.04293	0.223528	0.805897	1.04878	1.1856	1.00069	0.995703
Armadillo repeat-containing protein 10 OS=Homo sapiens GN=ARMC10 PE=1 SV=1	ARM10_HUMAN	ARMC10	2	9.621	1	6.122	2	4.665	0.72031	1.91872	0.869093	1.063	0.857573	1.02731	0.989797	0.81683	0.939997	0.475573	0.779384	1.13644	0.512334	0.768453	0.370861	1.0145	1.54523	0.582776	0.970321	0.924767
Armadillo repeat-containing protein 6 OS=Homo sapiens GN=ARMC6 PE=1 SV=2	ARMC6_HUMAN	ARMC6	17	33.93	13	29.34	14	31.34	1.02042	1.05288	0.880133	0.981527	0.767936	0.942872	0.968919	0.998659	0.969882	0.206803	1.03471	0.985479	0.997864	1.0058	0.730561	1.24763	1.32566	1.07942	1.21311	0.0867884
Armadillo repeat-containing X-linked protein 3 OS=Homo sapiens GN=ARMCX3 PE=1 SV=1	ARMX3_HUMAN	ARMCX3			4	9.763	2	6.596		0.887882	0.981843	0.933681	0.402671		0.888748	0.796312	0.841261	0.19582		0.844448	1.28731	1.04262	0.875562		1.15246	1.37711	1.25979	0.23428
Arsenite methyltransferase OS=Homo sapiens GN=AS3MT PE=1 SV=3	AS3MT_HUMAN	AS3MT	7	18.67	9	24	5	14.13	0.934093	1.0366	0.819192	0.925683	0.374429	0.899318	1.02675	0.976166	0.965978	0.464616	0.972509	0.875535	0.862401	0.902178	0.112456	1.21202	1.05128	1.07783	1.11154	0.137458
Aryl hydrocarbon receptor nuclear translocator OS=Homo sapiens GN=ARNT PE=1 SV=1	ARNT_HUMAN	ARNT	1	5.196	5	7.731	7	8.999	1.18024	0.945942	0.872361	0.991236	0.93126	1.12545	0.887008	0.854366	0.948344	0.601404	1.04038	0.683134	0.77608	0.820104	0.252251	1.3146	0.953117	0.900418	1.04103	0.765418
Ashwin OS=Homo sapiens GN=C2orf49 PE=1 SV=1	ASHWN_HUMAN	C2orf49	4	11.21	4	11.21	2	11.21	0.952455	0.905632	0.991069	0.949074	0.182993	1.05424	0.917602	0.732113	0.891369	0.392268	1.11577	0.860843	0.752023	0.897242	0.447803	1.06645	0.97587	1.59047	1.18291	0.379773
Asparagine synthetase [glutamine-hydrolyzing] OS=Homo sapiens GN=ASNS PE=1 SV=4	ASNS_HUMAN	ASNS	69	49.73	65	52.05	60	43.49	0.885152	0.964051	0.969152	0.938649	0.163957	0.970406	0.923482	0.892121	0.928115	0.0924602	0.945926	0.91931	0.903407	0.922715	0.0266671	0.982463	1.02149	0.960636	0.987878	0.566797
Asparagine--tRNA ligase, cytoplasmic OS=Homo sapiens GN=NARS PE=1 SV=1	SYNC_HUMAN	NARS	62	43.43	60	37.04	64	40.15	0.98607	1.00991	0.874	0.954774	0.409556	0.97935	0.916846	0.865801	0.919498	0.142484	0.96465	0.894394	0.914209	0.923949	0.0720446	1.06742	1.18428	1.0252	1.09027	0.18195
Aspartate aminotransferase, cytoplasmic OS=Homo sapiens GN=GOT1 PE=1 SV=3	AATC_HUMAN	GOT1	50	45.52	59	61.02	46	61.26	1.04456	1.0038	0.979772	1.00903	0.677735	0.973984	0.935729	0.859443	0.921807	0.15799	0.948427	0.921811	0.903178	0.924286	0.0309202	1.15425	1.22626	1.16268	1.18063	0.0129422
Aspartate aminotransferase, mitochondrial OS=Homo sapiens GN=GOT2 PE=1 SV=3	AATM_HUMAN	GOT2	95	54.88	95	56.74	80	54.42	0.961002	1.14385	1.03497	1.04394	0.48394	1.03549	0.919941	0.831415	0.925213	0.345129	0.836635	0.877394	0.954779	0.888269	0.0918718	0.983424	0.961414	1.2095	1.04573	0.602737
Aspartate--tRNA ligase, cytoplasmic OS=Homo sapiens GN=DARS PE=1 SV=2	SYDC_HUMAN	DARS	117	59.68	102	59.48	102	61.88	0.988562	0.963174	0.934995	0.961995	0.137755	0.971915	0.899154	0.872928	0.913721	0.106308	0.969462	0.885854	0.889413	0.914111	0.092637	1.04216	1.13558	1.05079	1.07537	0.117236
Aspartate--tRNA ligase, mitochondrial OS=Homo sapiens GN=DARS2 PE=1 SV=1	SYDM_HUMAN	DARS2	31	27.6	27	29.77	16	21.09	0.870661	1.09446	0.947337	0.966461	0.660307	0.961304	0.865218	0.895502	0.906465	0.0868757	0.923686	0.895377	1.13271	0.978475	0.795732	0.940546	1.05438	1.04648	1.01244	0.769452
Aspartyl aminopeptidase OS=Homo sapiens GN=DNPEP PE=1 SV=1	DNPEP_HUMAN	DNPEP	21	38.53	20	32.84	20	33.26	0.99313	0.885796	1.0074	0.960536	0.4269	1.06434	0.969116	1.14814	1.058	0.369123	0.99391	0.807453	0.917559	0.903024	0.233858	1.06402	1.10484	1.10858	1.09229	0.0214646
Aspartyl/asparaginyl beta-hydroxylase OS=Homo sapiens GN=ASPH PE=1 SV=3	ASPH_HUMAN	ASPH	9	18.07	12	19.66	4	9.894	0.917527	0.938444	0.865797	0.906737	0.0551668	0.870905	0.779426	0.851885	0.833122	0.0328194	0.955289	0.897633	0.903904	0.918584	0.0497949	1.0055	1.03473	1.24107	1.08893	0.325314
Astrocytic phosphoprotein PEA-15 OS=Homo sapiens GN=PEA15 PE=1 SV=2	PEA15_HUMAN	PEA15	5	51.54	6	49.23	5	49.23	0.952211	1.06616	0.817057	0.939584	0.503824	0.981809	0.997392	1.01759	0.998824	0.919967	1.07263	0.897712	0.985295	0.982618	0.765543	1.0082	1.38239	1.2341	1.19814	0.1893
Ataxin-10 OS=Homo sapiens GN=ATXN10 PE=1 SV=1	ATX10_HUMAN	ATXN10	47	44.21	43	47.37	34	49.89	0.946941	1.00028	1.04786	0.997509	0.93985	0.957707	0.89779	0.89704	0.917078	0.0573613	0.832067	0.900868	0.86202	0.864528	0.0240248	1.03137	1.07128	1.00542	1.03567	0.19759
Ataxin-1-like OS=Homo sapiens GN=ATXN1L PE=1 SV=1	ATX1L_HUMAN	ATXN1L	1	1.887	1	2.467			0.785163	0.828223		0.806405	0.0785834	0.377141	1.30945		0.702742	0.671722	1.93245	0.884876		1.30766	0.616861	2.68737	1.11401		1.73025	0.430746
Ataxin-2 OS=Homo sapiens GN=ATXN2 PE=1 SV=2	ATX2_HUMAN	ATXN2	16	10.89	19	11.58	17	10.81	0.959197	0.943596	0.999946	0.96729	0.193892	0.903464	1.06921	0.853912	0.93784	0.442301	1.01248	0.972788	0.945871	0.976666	0.35435	1.23812	1.21132	1.19849	1.21586	0.00239194
Ataxin-2-like protein OS=Homo sapiens GN=ATXN2L PE=1 SV=2	ATX2L_HUMAN	ATXN2L	40	24.84	42	28.37	43	24.47	1.02204	0.965971	0.95981	0.982214	0.463473	1.04654	0.961306	0.87765	0.959355	0.499975	1.03894	1.00239	1.02003	1.02034	0.190735	1.09311	1.15335	1.23911	1.16032	0.0547907
Ataxin-3 OS=Homo sapiens GN=ATXN3 PE=1 SV=4	ATX3_HUMAN	ATXN3	2	6.044	3	10.71	1	3.297	0.975657	0.975353	1.39933	1.10017	0.510539	0.873877	0.987328	1.01936	0.958104	0.457982	1.21001	0.889083	1.11757	1.06333	0.574611	1.24377	1.23866	1.54151	1.33417	0.0574177
Atherin OS=Homo sapiens GN=SAMD1 PE=1 SV=1	SAMD1_HUMAN	SAMD1	5	8.736	8	8.736	5	7.249	1.06478	0.965668	0.984616	1.00412	0.90311	1.07413	1.21023	1.44052	1.23258	0.133586	1.09638	0.886475	0.786401	0.914303	0.453831	1.11359	1.16673	1.03512	1.10381	0.105105
Atlastin-2 OS=Homo sapiens GN=ATL2 PE=1 SV=2	ATLA2_HUMAN	ATL2	9	19.21	12	19.55	8	12.35	0.870562	1.03345	1.22161	1.03199	0.778038	1.05584	0.980433	1.22803	1.08328	0.350691	1.07905	1.00337	1.15749	1.07814	0.209741	1.14082	1.10914	1.15209	1.13387	0.00811237
ATP synthase F(0) complex subunit B1, mitochondrial OS=Homo sapiens GN=ATP5F1 PE=1 SV=2	AT5F1_HUMAN	ATP5F1	15	33.2	20	34.38	13	24.22	0.825147	1.02884	1.06645	0.967402	0.719526	0.877788	0.759707	0.865172	0.832491	0.0574241	0.811389	0.944818	1.07564	0.937739	0.512775	0.931669	0.951838	1.27069	1.04061	0.729222
ATP synthase mitochondrial F1 complex assembly factor 1 OS=Homo sapiens GN=ATPAF1 PE=1 SV=1	ATPF1_HUMAN	ATPAF1	23	35.67	25	30.49	17	35.37	0.903102	1.06674	0.835454	0.930193	0.421147	0.905769	0.86077	0.749845	0.836165	0.0867218	0.972847	0.892541	0.965251	0.942839	0.165719	1.04162	0.890913	1.09441	1.00518	0.941224
ATP synthase mitochondrial F1 complex assembly factor 2 OS=Homo sapiens GN=ATPAF2 PE=1 SV=1	ATPF2_HUMAN	ATPAF2	1	5.882	2	5.882	2	4.152	0.866961	1.06752	1.40115	1.09049	0.596724	1.043	0.970123	0.67763	0.881796	0.445022	0.91474	1.18986	1.02451	1.03698	0.680481	1.14981	1.45654	1.75202	1.43163	0.0986202
ATP synthase subunit a OS=Homo sapiens GN=MT-ATP6 PE=1 SV=1	ATP6_HUMAN	MT-ATP6	5	4.425	3	7.08	1	4.425	0.771551	1.05986	1.19041	0.991068	0.951105	0.963677	0.739241	1.21751	0.953667	0.773305	0.86233	0.813669	0.899367	0.857734	0.033973	1.05977	1.01815	1.33149	1.12838	0.28523
ATP synthase subunit alpha, mitochondrial OS=Homo sapiens GN=ATP5A1 PE=1 SV=1	ATPA_HUMAN	ATP5A1	209	66.37	208	66.18	183	62.03	0.868259	0.996552	0.978671	0.946082	0.328392	0.983263	0.775965	0.868168	0.87171	0.182434	0.85933	0.841241	1.03978	0.909232	0.293312	0.862145	0.861862	1.23749	0.97242	0.838085
ATP synthase subunit beta, mitochondrial OS=Homo sapiens GN=ATP5B PE=1 SV=3	ATPB_HUMAN	ATP5B	223	62.38	280	72.59	225	61.06	0.784044	1.01421	0.949252	0.910508	0.348383	0.941259	0.79519	0.818688	0.849375	0.088359	0.811071	0.830645	1.07169	0.897114	0.347544	0.904898	0.883478	1.16248	0.975875	0.806944
ATP synthase subunit d, mitochondrial OS=Homo sapiens GN=ATP5H PE=1 SV=3	ATP5H_HUMAN	ATP5H	16	60.87	22	72.05	19	63.98	0.83859	0.965343	0.975571	0.924336	0.248038	0.903543	0.825928	0.859942	0.862555	0.0294969	0.930589	0.893189	1.14784	0.98445	0.858779	0.845568	0.893519	1.17135	0.960092	0.725063
ATP synthase subunit delta, mitochondrial OS=Homo sapiens GN=ATP5D PE=1 SV=2	ATPD_HUMAN	ATP5D	14	13.69	16	16.67	12	13.69	0.80194	1.00117	0.979769	0.92312	0.374934	0.772545	0.655796	0.780105	0.733863	0.0315535	0.880832	0.84009	0.966963	0.894423	0.114128	0.824235	0.812337	1.20222	0.930231	0.629773
ATP synthase subunit e, mitochondrial OS=Homo sapiens GN=ATP5I PE=1 SV=2	ATP5I_HUMAN	ATP5I	9	31.88	13	40.58	10	40.58	0.743818	0.987682	1.08997	0.92861	0.584152	0.785472	0.769802	0.79466	0.783244	0.00144089	0.813558	0.990642	1.08105	0.955103	0.639604	0.920355	0.949163	1.22248	1.02215	0.830273
ATP synthase subunit epsilon, mitochondrial OS=Homo sapiens GN=ATP5E PE=1 SV=2	ATP5E_HUMAN	ATP5E	6	29.41			4	29.41	1.02045		0.902804	0.959825	0.624414	0.96596		0.717245	0.832364	0.433897	0.894011		0.848668	0.871045	0.118611	0.94824		1.38758	1.14707	0.6024
ATP synthase subunit f, mitochondrial OS=Homo sapiens GN=ATP5J2 PE=1 SV=3	ATPK_HUMAN	ATP5J2	7	25.53	6	25.53	6	25.53	0.725513	1.06962	1.14847	0.962345	0.813199	0.895714	0.709422	0.923006	0.837066	0.165928	1.14464	1.03386	1.70931	1.26469	0.265627	1.0806	0.872549	1.62798	1.15354	0.516743
ATP synthase subunit g, mitochondrial OS=Homo sapiens GN=ATP5L PE=1 SV=3	ATP5L_HUMAN	ATP5L	14	53.4	21	54.37	21	53.4	0.822356	1.08441	0.925503	0.938015	0.508317	0.900625	0.7404	0.86738	0.833182	0.0932739	0.852521	1.02717	1.20285	1.01747	0.877858	0.978624	0.912588	1.18744	1.01977	0.826869
ATP synthase subunit gamma, mitochondrial OS=Homo sapiens GN=ATP5C1 PE=1 SV=1	ATPG_HUMAN	ATP5C1	26	32.55	30	34.56	39	31.54	0.87656	0.911605	0.847834	0.87828	0.0250975	0.91458	0.733648	0.859453	0.832359	0.107631	0.902592	0.827868	0.967637	0.897542	0.138854	0.834176	0.911453	1.2319	0.978413	0.870322
ATP synthase subunit O, mitochondrial OS=Homo sapiens GN=ATP5O PE=1 SV=1	ATPO_HUMAN	ATP5O	45	44.13	38	53.05	31	53.05	0.889755	1.06674	0.917988	0.955115	0.498345	0.970681	0.831217	0.817271	0.8704	0.126652	0.820001	0.936676	1.0537	0.931909	0.432946	1.00251	0.903398	1.24372	1.04047	0.714421
ATP synthase subunit s, mitochondrial OS=Homo sapiens GN=ATP5S PE=1 SV=3	ATP5S_HUMAN	ATP5S			1	12.09	1	7.442		0.863045	1.25117	1.03914	0.87019		0.832012	0.851301	0.841601	0.0422414		1.15455	0.819354	0.972618	0.897812		1.22169	1.01065	1.11117	0.466353
ATP synthase-coupling factor 6, mitochondrial OS=Homo sapiens GN=ATP5J PE=1 SV=1	ATP5J_HUMAN	ATP5J	15	51.85	10	50	13	46.3	0.767673	0.894566	0.918659	0.857658	0.111079	0.891256	0.763642	0.848101	0.832619	0.0566341	0.77308	0.845641	1.09785	0.895334	0.403522	0.890653	0.99247	1.3318	1.0559	0.695259
ATPase ASNA1 OS=Homo sapiens GN=ASNA1 PE=1 SV=2	ASNA_HUMAN	ASNA1	16	38.22	17	16.67	16	37.36	0.99594	1.07161	0.975157	1.0134	0.687179	0.941206	0.984253	0.853845	0.924819	0.203547	0.929786	0.955792	0.8908	0.925072	0.0627501	0.962427	0.952292	1.07126	0.993905	0.885783
ATPase family AAA domain-containing protein 1 OS=Homo sapiens GN=ATAD1 PE=1 SV=1	ATAD1_HUMAN	ATAD1	20	30.47	24	43.21	13	31.58	0.921114	0.951114	0.971003	0.947521	0.0723359	0.935094	0.921871	0.949566	0.935442	0.0160088	1.00608	0.995018	1.09365	1.03065	0.418027	0.992903	1.06669	1.21772	1.08851	0.2918
ATPase family AAA domain-containing protein 2 OS=Homo sapiens GN=ATAD2 PE=1 SV=1	ATAD2_HUMAN	ATAD2	28	17.99	19	16.76	16	13.45	0.997432	0.96357	1.04014	0.999892	0.996531	0.984749	0.898738	0.803988	0.892763	0.192723	1.01121	0.926191	0.89921	0.944354	0.245835	1.11359	1.02821	1.13603	1.0916	0.10256
ATPase family AAA domain-containing protein 2B OS=Homo sapiens GN=ATAD2B PE=1 SV=3	ATD2B_HUMAN	ATAD2B			2	3.978				0.85313		0.85313			0.986528		0.986528			1.07621		1.07621			1.1667		1.1667
ATPase family AAA domain-containing protein 3A OS=Homo sapiens GN=ATAD3A PE=1 SV=2	ATD3A_HUMAN	ATAD3A	21	43.06	22	47.16	15	34.07	0.860898	1.06126	1.01716	0.975859	0.738796	0.978503	0.888202	0.85565	0.90599	0.132221	0.914835	0.909999	1.04053	0.953264	0.388774	0.946449	0.93064	1.21397	1.02258	0.819301
ATPase family AAA domain-containing protein 3B OS=Homo sapiens GN=ATAD3B PE=1 SV=1	ATD3B_HUMAN	ATAD3B	12	37.5	8	35.65	7	25.77	0.899293	1.05155	1.06369	1.00195	0.974524	0.989987	0.864101	0.961202	0.936849	0.255021	0.9019	0.943514	1.18705	1.00336	0.972098	1.04914	1.11669	1.13642	1.10011	0.0589505
ATPase family AAA domain-containing protein 5 OS=Homo sapiens GN=ATAD5 PE=1 SV=4	ATAD5_HUMAN	ATAD5	3	2.386	1	1.681	1	1.844	1.08756	1.12447	0.673318	0.937288	0.73356	1.01267	1.03954	0.83157	0.956614	0.593286	0.940464	0.833071	0.806647	0.858162	0.0819998	1.01868	1.0964	0.748391	0.941987	0.66022
ATPase inhibitor, mitochondrial OS=Homo sapiens GN=ATPIF1 PE=1 SV=1	ATIF1_HUMAN	ATPIF1	8	21.7	8	21.7	5	32.08	0.829681	1.04893	1.08381	0.980702	0.838401	0.817848	0.73208	0.79667	0.781334	0.0178599	0.919517	0.957642	1.02564	0.966614	0.398304	0.889363	0.973376	1.0911	0.981163	0.778318
ATPase WRNIP1 OS=Homo sapiens GN=WRNIP1 PE=1 SV=2	WRIP1_HUMAN	WRNIP1	3	9.774	4	12.48	5	9.774	1.0233	0.879175	1.24376	1.03818	0.744859	0.916946	0.810269	0.777137	0.832703	0.0663629	0.808735	0.903021	0.917891	0.875182	0.0785981	1.02362	1.28156	1.30605	1.19659	0.148815
ATP-binding cassette sub-family B member 10, mitochondrial OS=Homo sapiens GN=ABCB10 PE=1 SV=2	ABCBA_HUMAN	ABCB10	10	10.7	11	14.09	3	5.42	0.824859	1.19553	1.19358	1.05584	0.702818	0.991876	0.90382	0.861535	0.917496	0.17278	0.85357	0.91052	1.06829	0.93988	0.450668	1.01746	0.899195	1.30681	1.06135	0.642423
ATP-binding cassette sub-family B member 6, mitochondrial OS=Homo sapiens GN=ABCB6 PE=1 SV=1	ABCB6_HUMAN	ABCB6	9	10.57	12	12.35	14	16.98	1.08796	0.907633	0.949	0.978581	0.729637	0.953246	0.896555	0.881335	0.90986	0.0580539	0.815564	0.916832	1.00956	0.910529	0.268057	1.02975	1.08767	0.989762	1.03495	0.335877
ATP-binding cassette sub-family B member 7, mitochondrial OS=Homo sapiens GN=ABCB7 PE=1 SV=2	ABCB7_HUMAN	ABCB7	11	13.96	8	6.25	3	2.66	0.850318	1.12212	0.960981	0.971504	0.753153	0.964738	0.889274	0.825557	0.891382	0.125028	0.988803	0.848498	1.09873	0.973235	0.752279	1.09221	1.05111	1.32739	1.15076	0.191416
ATP-binding cassette sub-family D member 3 OS=Homo sapiens GN=ABCD3 PE=1 SV=1	ABCD3_HUMAN	ABCD3	38	27.77	35	38.09	29	29.89	0.958288	0.886882	0.955515	0.932967	0.11153	0.940916	0.962674	0.86788	0.922918	0.125402	0.890185	0.938329	0.837731	0.887797	0.0681356	1.0632	1.06367	1.08473	1.07049	0.00928432
ATP-binding cassette sub-family E member 1 OS=Homo sapiens GN=ABCE1 PE=1 SV=1	ABCE1_HUMAN	ABCE1	56	41.24	45	41.57	47	37.06	1.00806	1.00646	0.986965	1.00045	0.953458	1.0291	1.00964	0.896965	0.976787	0.639577	0.990261	0.944335	0.955324	0.963109	0.119315	1.19553	1.18314	1.12881	1.1688	0.0125839
ATP-binding cassette sub-family F member 1 OS=Homo sapiens GN=ABCF1 PE=1 SV=2	ABCF1_HUMAN	ABCF1	44	32.19	40	32.9	42	32.66	0.976809	0.979155	0.903476	0.952487	0.206767	1.01779	0.924504	0.825325	0.919174	0.298709	0.953223	1.04642	1.00623	1.00123	0.967909	1.14037	1.26092	1.08755	1.16072	0.0759725
ATP-binding cassette sub-family F member 2 OS=Homo sapiens GN=ABCF2 PE=1 SV=2	ABCF2_HUMAN	ABCF2	39	35.79	53	34.67	49	32.74	0.995469	0.958755	1.02318	0.992117	0.715418	1.05385	0.976604	0.883071	0.968643	0.597264	0.987606	0.960257	0.915232	0.953896	0.167595	1.13676	1.14752	1.0681	1.1169	0.0390137
ATP-binding cassette sub-family F member 3 OS=Homo sapiens GN=ABCF3 PE=1 SV=2	ABCF3_HUMAN	ABCF3	13	18.19	15	20.87	11	16.22	0.95105	0.942479	0.922145	0.93848	0.0201839	0.847789	0.739667	0.773649	0.785759	0.0266184	0.940058	1.02495	0.883901	0.94788	0.338745	0.987765	1.00043	1.07719	1.02104	0.521433
ATP-citrate synthase OS=Homo sapiens GN=ACLY PE=1 SV=3	ACLY_HUMAN	ACLY	220	54.04	243	54.13	211	49.86	0.929094	0.971498	0.948494	0.949537	0.0567872	0.910563	0.880157	0.845702	0.878407	0.0260756	0.900937	0.832273	0.834903	0.855458	0.0264663	1.00663	1.02902	0.965822	1.00015	0.994417
ATP-dependent 6-phosphofructokinase, liver type OS=Homo sapiens GN=PFKL PE=1 SV=6	PFKAL_HUMAN	PFKL	52	45	57	47.44	38	42.05	0.920642	0.985866	0.973281	0.959509	0.187956	0.979941	0.820921	0.840048	0.877543	0.143167	0.985113	0.83078	0.824169	0.876993	0.152686	0.9728	1.10628	1.0594	1.04468	0.366728
ATP-dependent 6-phosphofructokinase, muscle type OS=Homo sapiens GN=PFKM PE=1 SV=2	PFKAM_HUMAN	PFKM	45	40.51	39	40.13	41	38.08	0.926357	0.958614	0.897665	0.927211	0.0576118	0.932783	0.931822	0.887016	0.916955	0.034764	0.959672	0.898174	0.927958	0.928262	0.0600804	0.971718	1.11356	0.983898	1.0211	0.678534
ATP-dependent 6-phosphofructokinase, platelet type OS=Homo sapiens GN=PFKP PE=1 SV=2	PFKAP_HUMAN	PFKP	92	42.09	93	45.15	75	44.64	0.926058	0.943755	0.99901	0.955775	0.185544	1.022	0.950052	0.942304	0.9708	0.369641	0.999653	0.868356	0.909188	0.924131	0.197332	1.02042	1.15253	1.04027	1.06953	0.217181
ATP-dependent Clp protease ATP-binding subunit clpX-like, mitochondrial OS=Homo sapiens GN=CLPX PE=1 SV=2	CLPX_HUMAN	CLPX	20	18.01	22	22.91	16	18.48	0.915583	0.944389	0.906405	0.921984	0.0223521	0.935451	0.824115	0.888092	0.881365	0.0753523	0.942166	0.931934	0.973917	0.949172	0.0588641	0.943574	0.968107	1.13944	1.01344	0.842195
ATP-dependent Clp protease proteolytic subunit, mitochondrial OS=Homo sapiens GN=CLPP PE=1 SV=1	CLPP_HUMAN	CLPP	7	33.57	8	36.1	10	30.32	0.802566	1.04138	0.982769	0.936512	0.493536	0.860028	0.835488	0.804637	0.833075	0.0109531	0.995727	0.771732	1.07397	0.937993	0.587524	0.864259	1.04186	1.0826	0.991531	0.913882
ATP-dependent DNA helicase Q1 OS=Homo sapiens GN=RECQL PE=1 SV=3	RECQ1_HUMAN	RECQL	29	38.37	42	32.51	39	36.98	0.956091	0.961393	0.959048	0.958841	0.00144633	1.03341	0.988025	0.912996	0.976869	0.58435	0.958828	0.920992	0.909112	0.929404	0.0447382	1.08871	1.13923	1.10676	1.11137	0.0154043
ATP-dependent DNA helicase Q4 OS=Homo sapiens GN=RECQL4 PE=1 SV=1	RECQ4_HUMAN	RECQL4	1	2.318	1	1.159	1	2.566	0.902621	1.01452	1.08926	0.999154	0.989079	0.785868	0.947158	0.903969	0.876278	0.142734	0.801594	1.16794	0.959596	0.964911	0.773651	0.958177	0.826352	0.838207	0.872276	0.101263
ATP-dependent DNA helicase Q5 OS=Homo sapiens GN=RECQL5 PE=1 SV=2	RECQ5_HUMAN	RECQL5	2	2.725	1	1.514			1.02476	1.10254		1.06294	0.343702	1.02974	1.04241		1.03606	0.108875	0.85103	0.95108		0.899665	0.308084	0.864336	1.39772		1.09914	0.76143
ATP-dependent RNA helicase A OS=Homo sapiens GN=DHX9 PE=1 SV=4	DHX9_HUMAN	DHX9	393	52.2	360	52.68	355	55.51	1.02938	0.954575	0.897886	0.959111	0.401591	0.956988	0.891297	0.840144	0.894872	0.0982256	0.874031	0.929638	0.95876	0.920132	0.0922418	1.13043	1.11823	1.22111	1.15569	0.0347619
ATP-dependent RNA helicase DDX1 OS=Homo sapiens GN=DDX1 PE=1 SV=2	DDX1_HUMAN	DDX1	101	48.11	103	58.51	102	49.59	0.971427	0.953021	0.887856	0.936738	0.139519	1.01154	0.926899	0.914949	0.950178	0.246344	1.03437	0.904077	0.930575	0.954725	0.375035	1.12718	1.28686	1.19795	1.20223	0.0406014
ATP-dependent RNA helicase DDX18 OS=Homo sapiens GN=DDX18 PE=1 SV=2	DDX18_HUMAN	DDX18	39	34.78	50	44.63	56	40.15	1.0006	0.976485	0.931006	0.968932	0.274496	1.10892	0.886455	0.930383	0.970672	0.704404	1.02296	0.980732	1.01113	1.00478	0.740857	1.18237	1.13814	1.25477	1.1908	0.0254188
ATP-dependent RNA helicase DDX19A OS=Homo sapiens GN=DDX19A PE=1 SV=1	DD19A_HUMAN	DDX19A	35	48.54	24	41.84	27	45.19	0.971	0.949503	1.03643	0.984959	0.622347	0.919138	0.908211	0.859058	0.895083	0.0335456	0.966066	0.986922	0.926348	0.959448	0.156042	1.14641	1.20526	1.19196	1.18094	0.00822727
ATP-dependent RNA helicase DDX24 OS=Homo sapiens GN=DDX24 PE=1 SV=1	DDX24_HUMAN	DDX24	23	27.01	19	23.05	20	20.95	0.957426	0.989828	0.989049	0.97865	0.187921	0.988328	0.894376	0.796123	0.889475	0.20174	0.952811	0.945757	0.955214	0.951252	0.00355246	1.08011	1.2046	1.32835	1.20007	0.0926514
ATP-dependent RNA helicase DDX39A OS=Homo sapiens GN=DDX39A PE=1 SV=2	DX39A_HUMAN	DDX39A	33	45.43	29	58.78	30	59.72	0.995131	0.743192	0.929012	0.882405	0.291492	1.06567	0.930997	0.90577	0.965004	0.551811	1.00109	0.872298	0.911489	0.926752	0.20194	0.999433	1.22404	1.0789	1.09693	0.258006
ATP-dependent RNA helicase DDX3X OS=Homo sapiens GN=DDX3X PE=1 SV=3	DDX3X_HUMAN	DDX3X	177	57.55	144	58.76	137	60.88	0.995033	1.0149	0.951131	0.986658	0.556674	1.05266	0.998106	0.91699	0.987664	0.786563	1.04855	0.925491	0.98297	0.984389	0.705068	1.10989	1.32822	1.20159	1.20996	0.0669448
ATP-dependent RNA helicase DDX42 OS=Homo sapiens GN=DDX42 PE=1 SV=1	DDX42_HUMAN	DDX42	54	38.06	65	40.3	49	34.65	0.971194	0.95507	0.959645	0.961946	0.0160735	0.978682	0.930419	0.921509	0.943206	0.0886028	1.00516	1.00492	1.02065	1.01022	0.186455	1.02285	1.11201	1.187	1.10524	0.145839
ATP-dependent RNA helicase DDX50 OS=Homo sapiens GN=DDX50 PE=1 SV=1	DDX50_HUMAN	DDX50	23	35.28	17	33.79	23	33.92	1.20039	1.20115	0.879008	1.08219	0.526782	1.07884	0.914617	0.874631	0.952081	0.522062	0.832465	0.866686	0.913564	0.870273	0.035534	1.14518	1.05778	1.25618	1.1502	0.10629
ATP-dependent RNA helicase DDX51 OS=Homo sapiens GN=DDX51 PE=1 SV=3	DDX51_HUMAN	DDX51	19	20.57	19	23.87	17	20.72	0.997779	1.00252	0.916816	0.97156	0.425023	1.00916	0.907316	0.9261	0.946511	0.233668	0.977142	0.944637	1.005	0.975282	0.297069	1.08685	1.14487	1.09269	1.10783	0.0250414
ATP-dependent RNA helicase DDX54 OS=Homo sapiens GN=DDX54 PE=1 SV=2	DDX54_HUMAN	DDX54	33	27.47	33	33.48	26	24.06	0.981577	0.924496	0.855312	0.919005	0.168231	1.01211	0.96296	0.844195	0.937044	0.352509	0.977648	0.910573	1.01694	0.967381	0.412818	1.12657	1.1797	1.3417	1.21263	0.0663371
ATP-dependent RNA helicase DDX55 OS=Homo sapiens GN=DDX55 PE=1 SV=3	DDX55_HUMAN	DDX55	8	11.67	11	19.83	6	14.17	1.02713	0.888667	0.991602	0.967313	0.525549	1.03713	0.946636	0.756584	0.905645	0.401066	0.999749	0.853021	0.868274	0.904696	0.184242	0.985422	1.23119	1.16043	1.12079	0.228939
ATP-dependent RNA helicase DHX29 OS=Homo sapiens GN=DHX29 PE=1 SV=2	DHX29_HUMAN	DHX29	22	13.37	17	15.63	11	7.085	0.854627	0.902597	0.932499	0.895996	0.0496958	0.987283	0.957674	0.855954	0.931901	0.245681	0.925299	0.989982	0.969692	0.961275	0.186804	1.13881	1.18566	1.16183	1.16194	0.00595962
ATP-dependent RNA helicase DHX36 OS=Homo sapiens GN=DHX36 PE=1 SV=2	DHX36_HUMAN	DHX36	13	17.56	10	18.06	8	10.81	1.13112	1.00421	0.855861	0.99063	0.917875	1.03874	0.886576	0.934076	0.951047	0.39413	0.975863	0.906754	1.07	0.981947	0.74024	1.0926	0.985011	1.19731	1.08818	0.27263
ATP-dependent RNA helicase DHX8 OS=Homo sapiens GN=DHX8 PE=1 SV=1	DHX8_HUMAN	DHX8	17	15.33	19	16.07	12	12.13	1.00831	1.04832	0.826811	0.956088	0.603416	1.06106	0.991572	0.97671	1.00912	0.755546	0.930348	0.88041	0.870091	0.893234	0.0318244	1.05988	1.10658	1.05912	1.07497	0.0379342
ATP-dependent RNA helicase SUPV3L1, mitochondrial OS=Homo sapiens GN=SUPV3L1 PE=1 SV=1	SUV3_HUMAN	SUPV3L1	9	15.14	16	18.58	17	20.87	0.850867	1.05037	0.988509	0.959538	0.577202	0.96456	0.838981	0.956316	0.918109	0.198863	0.992614	0.877756	1.06577	0.975601	0.705553	1.04587	0.983334	1.23895	1.08412	0.362819
ATP-dependent zinc metalloprotease YME1L1 OS=Homo sapiens GN=YME1L1 PE=1 SV=2	YMEL1_HUMAN	YME1L1	8	13.32	7	12.94	8	14.49	0.861836	0.934658	1.05871	0.948313	0.46867	0.998664	0.941994	1.01819	0.985746	0.60169	0.907554	0.90524	1.15873	0.983722	0.859658	1.08887	0.900276	1.18475	1.05114	0.601656
AT-rich interactive domain-containing protein 1A OS=Homo sapiens GN=ARID1A PE=1 SV=3	ARI1A_HUMAN	ARID1A	17	9.672	31	13.61	27	15.32	0.945336	0.981145	0.969647	0.96526	0.084268	1.03459	0.948231	0.971963	0.984263	0.603077	1.04213	0.933404	0.966076	0.979491	0.58947	1.10224	1.143	1.15167	1.1321	0.0117007
AT-rich interactive domain-containing protein 1B OS=Homo sapiens GN=ARID1B PE=1 SV=2	ARI1B_HUMAN	ARID1B	4	3.22	6	4.383	6	4.472	1.49264	0.782613	1.27688	1.14257	0.563931	1.10515	0.848369	0.926759	0.95424	0.607942	0.874643	0.792292	0.871448	0.845251	0.035128	1.25702	0.946386	1.18414	1.121	0.317114
AT-rich interactive domain-containing protein 2 OS=Homo sapiens GN=ARID2 PE=1 SV=2	ARID2_HUMAN	ARID2	6	3.161	5	3.215	4	2.888	1.07352	1.127	0.869263	1.01694	0.852591	0.9928	0.865223	0.989195	0.947161	0.353128	1.00414	1.08941	0.764822	0.942284	0.634199	1.08518	0.980966	1.06261	1.04194	0.313321
AT-rich interactive domain-containing protein 3A OS=Homo sapiens GN=ARID3A PE=1 SV=2	ARI3A_HUMAN	ARID3A	3	6.577	3	7.083	2	5.059	0.956025	0.696184	1.35996	0.967326	0.879421	1.3461	1.06658	1.08029	1.15754	0.192417	0.941811	0.84107	0.85049	0.876641	0.0672979	1.07223	0.983952	1.08631	1.0465	0.280752
AT-rich interactive domain-containing protein 3B OS=Homo sapiens GN=ARID3B PE=1 SV=2	ARI3B_HUMAN	ARID3B	1	6.417	1	2.139	1	2.852	1.45925	0.783802	0.807007	0.973653	0.907164	0.857341	1.08982	1.00147	0.978099	0.782484	1.14056	1.26004	0.791287	1.04379	0.790488	0.923514	0.746846	1.08976	0.90922	0.475913
AT-rich interactive domain-containing protein 4B OS=Homo sapiens GN=ARID4B PE=1 SV=2	ARI4B_HUMAN	ARID4B	2	2.287	2	1.905	3	4.192	1.10903	1.31082	0.956626	1.1162	0.35044	0.943665	1.06062	1.15152	1.04845	0.498727	1.06421	1.18121	0.769274	0.988883	0.938898	1.16119	1.27573	1.07049	1.16613	0.0936937
Atypical kinase ADCK3, mitochondrial OS=Homo sapiens GN=ADCK3 PE=1 SV=1	ADCK3_HUMAN	ADCK3	6	5.41	4	5.719	3	6.337	0.901113	0.942872	0.882698	0.908548	0.0388504	0.737304	0.835916	0.869572	0.812279	0.0527541	0.893904	1.11677	0.972469	0.99017	0.892972	1.21103	0.853138	1.41907	1.13604	0.485529
Aurora kinase A OS=Homo sapiens GN=AURKA PE=1 SV=2	AURKA_HUMAN	AURKA	3	7.196	1	9.181	2	9.429	1.17297	1.23408	1.01853	1.13815	0.15299	1.0247	1.27845	0.811716	1.02069	0.890236	0.951921	1.02683	1.06312	1.01289	0.732551	1.31972	1.46749	1.11271	1.29165	0.0865335
Aurora kinase A-interacting protein OS=Homo sapiens GN=AURKAIP1 PE=1 SV=1	AKIP_HUMAN	AURKAIP1	1	5.025	2	5.025	1	5.025	0.658509	0.880297	1.0359	0.843665	0.328084	1.1742	0.767105	0.685893	0.851695	0.430356	0.959082	1.27135	1.02078	1.07568	0.483286	1.10795	1.13283	1.75244	1.3005	0.220434
Aurora kinase B OS=Homo sapiens GN=AURKB PE=1 SV=3	AURKB_HUMAN	AURKB	9	30.81	7	21.22	7	22.09	1.04221	1.06881	0.795184	0.960377	0.710879	1.01614	1.10741	0.846048	0.983755	0.855634	0.972518	0.978243	0.991226	0.980631	0.0738915	1.10435	1.17806	1.41327	1.22508	0.11075
Autophagy protein 5 OS=Homo sapiens GN=ATG5 PE=1 SV=2	ATG5_HUMAN	ATG5	2	9.818	7	34.55	2	11.64	0.751756	1.04593	0.656617	0.802228	0.252023	0.873515	0.936183	0.84828	0.885232	0.0529743	1.17406	0.867976	1.01249	1.01048	0.915723	0.752378	1.11596	0.861968	0.897825	0.449625
Autophagy-related protein 101 OS=Homo sapiens GN=ATG101 PE=1 SV=1	ATGA1_HUMAN	ATG101	2	11.01	2	16.97	1	4.587	1.11264	1.04263	1.49345	1.20104	0.239363	0.758602	0.937684	1.11437	0.92548	0.55824	1.0227	0.715808	0.898256	0.869589	0.312144	1.10258	1.02613	0.952167	1.02512	0.617226
Autophagy-related protein 16-1 OS=Homo sapiens GN=ATG16L1 PE=1 SV=2	A16L1_HUMAN	ATG16L1	4	13.67	5	11.53	2	6.755	0.770594	1.0218	1.17595	0.974678	0.855598	1.06475	1.11567	0.743162	0.959305	0.776895	0.962203	0.927865	0.942157	0.94397	0.0317936	1.14045	1.22598	0.884596	1.07342	0.548354
Autophagy-related protein 2 homolog A OS=Homo sapiens GN=ATG2A PE=1 SV=3	ATG2A_HUMAN	ATG2A	3	1.703	4	3.56			1.07027	0.89432		0.978346	0.847768	1.02909	0.955379		0.991548	0.857038	0.957057	1.11427		1.03268	0.745329	0.958641	0.85712		0.906461	0.329767
Autophagy-related protein 2 homolog B OS=Homo sapiens GN=ATG2B PE=1 SV=5	ATG2B_HUMAN	ATG2B			1	0.77	1	1.203		0.408048	0.699165	0.534128	0.258178		1.07169	1.82321	1.39783	0.426935		1.3955	0.882634	1.10983	0.728191		1.1512	0.75597	0.932885	0.79686
Autophagy-related protein 9A OS=Homo sapiens GN=ATG9A PE=1 SV=3	ATG9A_HUMAN	ATG9A	8	8.224	6	6.794	6	9.893	0.989669	0.980977	0.943883	0.971305	0.183248	0.944242	0.718294	0.803583	0.816843	0.12559	1.03387	1.00719	0.918136	0.985134	0.717895	1.08653	1.15155	0.940485	1.05575	0.462561
Axin interactor, dorsalization-associated protein OS=Homo sapiens GN=AIDA PE=1 SV=1	AIDA_HUMAN	AIDA	2	12.75	3	12.75	2	2.614	0.803066	1.24506	0.904596	0.967086	0.822116	0.825285	0.855605	0.810585	0.830281	0.0072225	0.785249	0.895879	0.787643	0.821351	0.0454191	0.918263	1.41853	0.939635	1.06968	0.680534
Baculoviral IAP repeat-containing protein 2 OS=Homo sapiens GN=BIRC2 PE=1 SV=2	BIRC2_HUMAN	BIRC2	3	4.531	1	3.56			1.05057	0.940738		0.994136	0.932441	1.02373	0.957836		0.990234	0.817367	0.913056	0.687422		0.792247	0.348436	1.22845	0.972009		1.09273	0.587292
Baculoviral IAP repeat-containing protein 5 OS=Homo sapiens GN=BIRC5 PE=1 SV=3	BIRC5_HUMAN	BIRC5	2	9.859	5	18.31	1	8.451	1.01759	1.02198	1.42948	1.14129	0.361279	1.17301	0.788102	0.932705	0.951793	0.709906	0.620957	0.918805	0.802527	0.770752	0.151628	1.2608	1.00005	0.814054	1.00873	0.951429
Baculoviral IAP repeat-containing protein 6 OS=Homo sapiens GN=BIRC6 PE=1 SV=2	BIRC6_HUMAN	BIRC6	21	5.23	13	4.282	16	4.447	0.96736	0.92072	0.979929	0.95566	0.139571	1.03167	1.06288	0.878941	0.987782	0.854248	1.0304	0.949637	0.937273	0.971575	0.433137	1.00991	1.09536	0.973624	1.02505	0.551016
BAG family molecular chaperone regulator 2 OS=Homo sapiens GN=BAG2 PE=1 SV=1	BAG2_HUMAN	BAG2	24	39.81	29	48.82	23	36.49	1.02723	0.940732	0.958379	0.974745	0.440125	1.01413	1.00898	1.018	1.0137	0.034049	1.07707	0.916273	0.969525	0.985393	0.785484	1.1244	1.17742	1.22569	1.17511	0.0230296
BAG family molecular chaperone regulator 3 OS=Homo sapiens GN=BAG3 PE=1 SV=3	BAG3_HUMAN	BAG3	8	16.7	10	14.26	7	6.435	0.979872	0.938397	1.03749	0.984417	0.643136	1.14947	1.16223	1.00314	1.10251	0.175358	1.1234	0.991149	0.977698	1.02871	0.587535	0.986293	1.09853	1.17057	1.08244	0.253927
BAG family molecular chaperone regulator 4 OS=Homo sapiens GN=BAG4 PE=1 SV=1	BAG4_HUMAN	BAG4	3	9.19	3	7.659	2	8.534	0.753631	0.823472	1.13676	0.890209	0.450043	1.05939	0.735587	1.1351	0.959934	0.789948	0.81478	0.601433	0.516601	0.632598	0.0759345	1.22311	1.49775	0.855427	1.16153	0.457007
BAG family molecular chaperone regulator 5 OS=Homo sapiens GN=BAG5 PE=1 SV=1	BAG5_HUMAN	BAG5	8	14.77	6	20.36	5	16.78	0.949946	1.03969	1.01119	0.999565	0.988462	1.11877	0.87296	0.93079	0.968715	0.710649	0.924691	0.982761	0.817068	0.905526	0.209243	1.12553	1.07545	1.27964	1.15703	0.107239
Band 4.1-like protein 2 OS=Homo sapiens GN=EPB41L2 PE=1 SV=1	E41L2_HUMAN	EPB41L2	25	30.55	36	31.54	32	30.75	1.05455	1.08696	0.891539	1.00726	0.917322	0.987541	0.854126	0.78418	0.871293	0.177236	0.914571	0.905836	0.88935	0.903191	0.0064293	1.04909	0.994603	1.0924	1.0446	0.249423
Band 4.1-like protein 3 OS=Homo sapiens GN=EPB41L3 PE=1 SV=2	E41L3_HUMAN	EPB41L3	17	23.92	22	20.79	13	16.28	0.839546	0.913494	0.924112	0.891576	0.0629806	0.957596	0.907571	0.717837	0.854469	0.217475	1.00354	0.925281	0.966934	0.964722	0.265555	1.05243	1.13909	1.13901	1.10941	0.0588382
Band 4.1-like protein 5 OS=Homo sapiens GN=EPB41L5 PE=1 SV=3	E41L5_HUMAN	EPB41L5	1	3.138	5	8.868	4	5.048	0.661649	1.02806	1.04334	0.891984	0.524202	1.50983	1.12027	0.898904	1.14989	0.450782	0.962124	0.866802	0.776784	0.865267	0.14391	0.757881	0.859619	1.43158	0.977028	0.915786
Bardet-Biedl syndrome 1 protein OS=Homo sapiens GN=BBS1 PE=1 SV=1	BBS1_HUMAN	BBS1			1	3.879	1	3.373		0.829736	1.37366	1.0676	0.838353		0.943	0.386759	0.603916	0.460719		0.695614	0.932852	0.805547	0.379543		1.39543	1.58488	1.48714	0.101247
Barrier-to-autointegration factor OS=Homo sapiens GN=BANF1 PE=1 SV=1	BAF_HUMAN	BANF1	9	56.18	10	57.3	11	28.09	0.788907	1.03987	0.607307	0.792753	0.273376	0.948248	0.9483	0.791882	0.892982	0.200238	1.10482	0.868529	0.767011	0.902873	0.440833	0.816379	1.14847	0.745161	0.887334	0.459724
Basement membrane-specific heparan sulfate proteoglycan core protein OS=Homo sapiens GN=HSPG2 PE=1 SV=4	PGBM_HUMAN	HSPG2	2	0.6832	2	0.9337			1.88829	1.22481		1.52079	0.303413	1.94412	1.5442		1.73266	0.13147	1.55449	1.38977		1.46982	0.0919248	1.3573	1.62985		1.48735	0.144206
Basic leucine zipper and W2 domain-containing protein 1 OS=Homo sapiens GN=BZW1 PE=1 SV=1	BZW1_HUMAN	BZW1	48	49.4	64	53.94	52	42.72	1.01227	1.01456	0.975422	1.00059	0.9673	1.05834	0.914537	0.887967	0.950767	0.450394	1.0199	0.953891	0.966315	0.979622	0.420819	1.07893	1.09423	1.00321	1.05803	0.171007
Basic leucine zipper and W2 domain-containing protein 2 OS=Homo sapiens GN=BZW2 PE=1 SV=1	BZW2_HUMAN	BZW2	29	41.29	34	51.31	34	46.3	0.96285	1.0101	0.880385	0.949582	0.327702	0.920524	0.819269	0.847922	0.861534	0.0498129	0.903605	0.949448	0.893714	0.91527	0.0414288	1.0837	1.03263	0.953576	1.02189	0.620238
Basigin OS=Homo sapiens GN=BSG PE=1 SV=2	BASI_HUMAN	BSG	30	18.7	33	22.86	28	18.7	0.988065	1.04838	0.96227	0.998926	0.970031	0.948322	0.953962	0.812204	0.902369	0.190377	0.870572	0.995242	0.945689	0.935752	0.230689	1.23283	1.1597	1.46521	1.27953	0.0720739
B-cell CLL/lymphoma 7 protein family member A OS=Homo sapiens GN=BCL7A PE=1 SV=1	BCL7A_HUMAN	BCL7A	1	8.571	1	11.9	2	11.9	0.848465	1.2968	1.08057	1.05938	0.684907	0.887652	0.955136	0.647157	0.818664	0.235863	0.853114	0.96471	0.919674	0.911337	0.121938	1.41945	1.25381	1.25878	1.30848	0.0221731
B-cell CLL/lymphoma 7 protein family member C OS=Homo sapiens GN=BCL7C PE=1 SV=3	BCL7C_HUMAN	BCL7C	7	10.14	1	10.14	3	18.43	1.0482	0.723327	0.887661	0.876346	0.343637	1.00681	0.976313	0.916398	0.96577	0.335524	0.852809	0.779079	1.11473	0.904762	0.450358	1.02687	1.12737	1.52193	1.20779	0.252679
B-cell CLL/lymphoma 9 protein OS=Homo sapiens GN=BCL9 PE=1 SV=4	BCL9_HUMAN	BCL9	1	1.332	1	1.332			0.930128	0.908014		0.919004	0.0900742	1.35889	0.848775		1.07396	0.812571	0.895384	1.17643		1.02633	0.880213	1.18917	1.74237		1.43943	0.307447
B-cell lymphoma/leukemia 10 OS=Homo sapiens GN=BCL10 PE=1 SV=1	BCL10_HUMAN	BCL10	2	11.59	1	6.867	3	12.45	1.23037	2.19295	0.994741	1.38971	0.298163	1.08089	0.945175	1.10921	1.04256	0.489159	1.04364	1.56942	0.937101	1.15352	0.45914	1.3069	1.81227	1.02398	1.34355	0.216072
B-cell receptor-associated protein 31 OS=Homo sapiens GN=BCAP31 PE=1 SV=3	BAP31_HUMAN	BCAP31	32	49.59	42	47.15	28	42.28	0.866484	1.00424	0.988965	0.951173	0.397052	0.883707	0.897282	0.969841	0.916177	0.0933186	0.90795	0.921838	0.922809	0.917507	0.00369017	1.19283	1.14015	1.12171	1.15117	0.0166314
Bcl-2 homologous antagonist/killer OS=Homo sapiens GN=BAK1 PE=1 SV=1	BAK_HUMAN	BAK1	2	4.739	5	21.8	5	16.59	1.12487	0.931481	1.14616	1.06294	0.454038	1.19468	0.891767	0.856399	0.969898	0.798165	0.902554	0.96139	0.888728	0.917024	0.0691312	0.841587	1.04873	1.05469	0.976403	0.778425
Bcl2-associated agonist of cell death OS=Homo sapiens GN=BAD PE=1 SV=3	BAD_HUMAN	BAD	4	18.45	3	14.29	3	14.29	1.08559	0.907718	1.0614	1.01507	0.81522	1.1559	1.20179	1.00531	1.11776	0.17632	0.94113	0.794301	0.795699	0.840997	0.0912919	1.0495	1.23287	1.13939	1.13813	0.108497
Bcl-2-associated transcription factor 1 OS=Homo sapiens GN=BCLAF1 PE=1 SV=2	BCLF1_HUMAN	BCLAF1	47	24.24	56	24.89	42	22.93	1.14134	1.02934	0.980968	1.04844	0.400613	1.00704	0.942755	0.88808	0.94471	0.25768	0.903861	1.00641	0.970247	0.959224	0.317755	1.26254	1.18055	1.43637	1.28884	0.0477844
Bcl-2-like protein 1 OS=Homo sapiens GN=BCL2L1 PE=1 SV=1	B2CL1_HUMAN	BCL2L1	1	3.863	1	3.863	2	3.863	1.0255	0.815017	0.950158	0.926048	0.373297	1.05498	1.23104	0.826207	1.02377	0.858373	1.04101	0.980154	1.03774	1.01925	0.432856	0.982359	0.914739	1.31747	1.05788	0.664298
Bcl-2-like protein 12 OS=Homo sapiens GN=BCL2L12 PE=1 SV=1	B2L12_HUMAN	BCL2L12	2	5.09	2	11.98	1	2.395	0.889147	1.11215	1.07063	1.0192	0.809059	1.13301	0.887881	1.11048	1.03761	0.683117	0.836307	0.992586	0.84458	0.888365	0.166742	1.43255	1.1444	1.43699	1.3306	0.0631218
Bcl-2-like protein 13 OS=Homo sapiens GN=BCL2L13 PE=1 SV=1	B2L13_HUMAN	BCL2L13	2	7.423	2	4.536	2	2.68	0.809964	0.981378	0.877681	0.88691	0.163827	0.886278	0.542004	0.794913	0.725489	0.164318	0.921129	1.36469	0.807505	1.005	0.97763	1.10896	0.777886	1.80587	1.15924	0.606546
BCL-6 corepressor OS=Homo sapiens GN=BCOR PE=1 SV=1	BCOR_HUMAN	BCOR	6	5.356	12	9.174	10	8.433	0.853383	0.991657	0.953228	0.930895	0.252097	1.02925	1.00145	0.962056	0.997204	0.899519	0.957458	0.923172	0.965641	0.948577	0.0619945	1.09798	1.04843	1.18492	1.10903	0.101171
BCL-6 corepressor-like protein 1 OS=Homo sapiens GN=BCORL1 PE=1 SV=1	BCORL_HUMAN	BCORL1	1	0.8182	2	1.227	1	0.6429	1.03161	0.703541	1.0976	0.927007	0.640412	1.13034	1.22335	1.1269	1.15935	0.0314983	1.17981	1.06206	1.64816	1.27346	0.209597	1.40742	1.11757	1.12408	1.2092	0.129428
Beclin-1 OS=Homo sapiens GN=BECN1 PE=1 SV=2	BECN1_HUMAN	BECN1	2	4	1	4.667	3	5.556	0.928238	0.985047	0.877872	0.929357	0.158486	0.897391	0.857214	0.866691	0.873598	0.0102758	0.711583	1.087	0.73604	0.828806	0.301295	1.34358	1.53024	1.25101	1.37013	0.0333322
BEN domain-containing protein 3 OS=Homo sapiens GN=BEND3 PE=1 SV=1	BEND3_HUMAN	BEND3	1	2.778	2	3.382	1	2.053	0.932618	0.74777	0.845147	0.838432	0.110159	0.6335	0.81456	1.12925	0.835256	0.394575	0.797093	0.887254	1.01545	0.895513	0.25583	1.12792	0.896795	1.14457	1.05004	0.59951
BET1 homolog OS=Homo sapiens GN=BET1 PE=1 SV=1	BET1_HUMAN	BET1	1	15.25	2	24.58	2	15.25	1.05794	0.965704	0.934884	0.984814	0.719434	0.890164	0.720228	1.13581	0.899668	0.506069	1.12203	0.703553	1.20972	0.984757	0.93606	0.68318	1.06088	1.07987	0.921559	0.640102
Beta-1,3-galactosyltransferase 6 OS=Homo sapiens GN=B3GALT6 PE=1 SV=2	B3GT6_HUMAN	B3GALT6	2	4.255	3	6.079	2	2.736	1.25933	1.53707	1.53171	1.4366	0.031495	1.01204	1.11429	1.03255	1.05205	0.225645	0.944967	1.20549	1.68126	1.24186	0.324043	1.29417	1.62262	2.95966	1.83859	0.132415
Beta-1,4-glucuronyltransferase 1 OS=Homo sapiens GN=B4GAT1 PE=1 SV=1	B4GA1_HUMAN	B4GAT1	2	6.024	4	8.193	1	2.169	1.01412	1.12742	1.45504	1.1849	0.254147	1.05505	0.938481	0.819313	0.932645	0.440631	1.00074	1.06114	0.927574	0.994978	0.908954	1.03231	1.17392	1.13142	1.11094	0.110514
Beta-1-syntrophin OS=Homo sapiens GN=SNTB1 PE=1 SV=3	SNTB1_HUMAN	SNTB1	1	4.275	1	3.903			0.905276	1.25552		1.06611	0.762458	1.02504	1.20667		1.11215	0.416668	1.07785	1.00951		1.04312	0.420076	0.789374	0.922175		0.853194	0.289896
Beta-2-microglobulin OS=Homo sapiens GN=B2M PE=1 SV=1	B2MG_HUMAN	B2M	2	16.81					1.33621			1.33621		0.995175			0.995175		0.738378			0.738378		1.52849			1.52849
Beta-2-syntrophin OS=Homo sapiens GN=SNTB2 PE=1 SV=1	SNTB2_HUMAN	SNTB2	13	22.96	14	24.63	13	18.52	0.894364	0.984174	0.973434	0.949797	0.230571	1.01697	0.899278	0.994592	0.968908	0.491682	0.976285	0.903996	1.03044	0.968849	0.492431	1.13367	1.20009	1.11282	1.14826	0.0259443
Beta-adducin OS=Homo sapiens GN=ADD2 PE=1 SV=3	ADDB_HUMAN	ADD2	7	9.917	8	14.19	3	8.54	1.07242	0.923463	1.17261	1.05111	0.548648	1.00344	0.837101	0.893088	0.908631	0.212507	0.886353	0.849086	1.03457	0.919967	0.29892	1.11011	1.16557	1.13058	1.13519	0.0123437
Beta-adrenergic receptor kinase 1 OS=Homo sapiens GN=ADRBK1 PE=1 SV=2	ARBK1_HUMAN	ADRBK1	10	12.77	11	15.82	11	15.24	0.894853	0.947134	0.874728	0.905063	0.0518682	0.993721	0.897979	0.926921	0.938695	0.168769	0.976968	0.993857	0.935432	0.968439	0.217266	1.09433	1.0469	1.05363	1.06475	0.0452942
Beta-arrestin-1 OS=Homo sapiens GN=ARRB1 PE=1 SV=2	ARRB1_HUMAN	ARRB1	2	5.024	1	5.024	2	10.77	0.832391	0.99866	1.09823	0.970093	0.744705	1.12584	0.779803	0.836991	0.902388	0.457589	1.0094	0.750949	0.749739	0.828313	0.197013	0.987811	2.08187	1.18268	1.34482	0.317918
Beta-arrestin-2 OS=Homo sapiens GN=ARRB2 PE=1 SV=2	ARRB2_HUMAN	ARRB2	11	20.29	10	20.29	7	10.27	0.985416	0.910481	0.986945	0.960273	0.267313	1.09029	0.995681	0.954104	1.01178	0.794038	1.08241	0.91701	0.846252	0.943529	0.506635	1.11553	1.25509	1.04509	1.13528	0.141461
Beta-catenin-like protein 1 OS=Homo sapiens GN=CTNNBL1 PE=1 SV=1	CTBL1_HUMAN	CTNNBL1	23	26.47	27	31.97	24	28.95	0.960599	0.951483	1.02832	0.979543	0.486971	1.01666	0.94121	0.810496	0.918764	0.330803	0.899064	0.757658	0.965161	0.869537	0.191084	1.13518	1.27201	1.19116	1.19814	0.0317172
Beta-galactosidase OS=Homo sapiens GN=GLB1 PE=1 SV=2	BGAL_HUMAN	GLB1	11	16.69	10	14.33	6	12.56	0.846387	0.978838	1.05094	0.954889	0.543995	0.898736	0.835941	0.864329	0.865956	0.0205015	0.894506	0.899653	0.960693	0.917799	0.0644501	1.01519	1.03066	0.90639	0.982484	0.705473
Beta-glucuronidase OS=Homo sapiens GN=GUSB PE=1 SV=2	BGLR_HUMAN	GUSB	3	4.147	3	4.455	3	6.452	0.888787	0.84405	1.03883	0.920246	0.314455	0.750677	0.832528	0.793734	0.791606	0.0159847	1.07326	0.838131	0.706727	0.85985	0.339242	0.906575	0.72543	1.1188	0.902783	0.499479
Beta-hexosaminidase subunit alpha OS=Homo sapiens GN=HEXA PE=1 SV=2	HEXA_HUMAN	HEXA	13	25.14	14	21.55	15	26.84	0.950904	0.857852	0.989407	0.931054	0.234919	0.95753	0.853858	0.893696	0.900691	0.0882059	0.90057	0.932932	0.917068	0.916762	0.013478	0.924811	0.962059	0.936495	0.940994	0.0347776
Beta-hexosaminidase subunit beta OS=Homo sapiens GN=HEXB PE=1 SV=3	HEXB_HUMAN	HEXB	26	29.68	31	28.24	24	35.79	1.05605	1.0387	0.997978	1.03062	0.214229	0.910391	0.960459	0.919286	0.929792	0.0475468	0.98325	0.935705	0.947597	0.955305	0.0914797	1.00925	1.11432	1.15003	1.08953	0.161081
Beta-lactamase-like protein 2 OS=Homo sapiens GN=LACTB2 PE=1 SV=2	LACB2_HUMAN	LACTB2	9	29.51	6	25	3	30.21	0.913185	1.104	0.845546	0.948174	0.571091	0.846171	0.829117	0.693213	0.786406	0.0629963	0.926567	0.971472	0.834141	0.908899	0.167997	1.01611	0.902887	0.976302	0.963948	0.400845
Beta-synuclein OS=Homo sapiens GN=SNCB PE=1 SV=1	SYUB_HUMAN	SNCB	7	48.51	6	41.79	3	32.09	1.00644	1.10146	0.890218	0.995598	0.949506	0.960824	0.967355	0.729296	0.878438	0.298296	0.865324	0.844014	0.92398	0.877129	0.0398802	1.25021	1.22182	1.00858	1.15496	0.168591
BH3-interacting domain death agonist OS=Homo sapiens GN=BID PE=1 SV=1	BID_HUMAN	BID	12	36.41	4	34.36	9	36.41	0.824597	0.980264	0.865731	0.887815	0.147012	0.841788	0.872433	0.932825	0.881546	0.0525321	1.05555	0.846545	1.03767	0.975129	0.756307	0.79212	0.902492	0.918676	0.869225	0.0954989
Bifunctional 3'-phosphoadenosine 5'-phosphosulfate synthase 1 OS=Homo sapiens GN=PAPSS1 PE=1 SV=2	PAPS1_HUMAN	PAPSS1	16	32.53	17	32.53	13	23.72	1.01912	1.07788	1.01152	1.03575	0.221853	1.0247	0.972287	0.859717	0.94969	0.42565	0.914354	0.850192	0.885237	0.882871	0.027373	1.0623	1.05029	0.980083	1.03024	0.358163
Bifunctional 3'-phosphoadenosine 5'-phosphosulfate synthase 2 OS=Homo sapiens GN=PAPSS2 PE=1 SV=2	PAPS2_HUMAN	PAPSS2	1	3.746	2	7.329	3	7.329	0.858183	0.995668	0.903186	0.917256	0.186041	1.14365	1.11419	0.792915	1.00344	0.979402	0.780916	0.802938	0.911011	0.829729	0.0588799	1.11473	1.25795	1.32005	1.22784	0.0551056
Bifunctional arginine demethylase and lysyl-hydroxylase JMJD6 OS=Homo sapiens GN=JMJD6 PE=1 SV=1	JMJD6_HUMAN	JMJD6	10	16.38	18	32.51	20	32.51	0.920475	0.951712	0.8872	0.919418	0.0535789	1.13214	0.990011	0.982075	1.03251	0.559572	1.23343	0.888417	0.992036	1.02822	0.799986	0.887231	1.27013	1.05514	1.05941	0.633454
Bifunctional coenzyme A synthase OS=Homo sapiens GN=COASY PE=1 SV=4	COASY_HUMAN	COASY	13	14.72	17	18.09	16	18.09	0.980411	1.04332	0.876168	0.964133	0.548864	0.961029	0.959169	0.916779	0.945436	0.0677624	0.956789	0.891893	1.02257	0.955597	0.368914	0.890965	1.13935	1.01817	1.01107	0.891147
Bifunctional glutamate/proline--tRNA ligase OS=Homo sapiens GN=EPRS PE=1 SV=5	SYEP_HUMAN	EPRS	174	50.4	180	49.01	159	44.91	0.951279	0.99231	0.993605	0.978866	0.273781	0.951031	0.88685	0.830094	0.887955	0.094038	0.913851	0.875408	0.875312	0.888007	0.0142729	1.08774	1.09996	1.06555	1.08432	0.0129694
Bifunctional lysine-specific demethylase and histidyl-hydroxylase MINA OS=Homo sapiens GN=MINA PE=1 SV=1	MINA_HUMAN	MINA	20	27.31	12	19.57	16	19.14	0.895362	0.956177	0.916142	0.922217	0.0521642	1.01595	0.892145	0.86813	0.923203	0.241259	0.889227	0.860577	0.86892	0.872826	0.00506385	0.963886	1.12938	1.03658	1.04109	0.471929
Bifunctional lysine-specific demethylase and histidyl-hydroxylase NO66 OS=Homo sapiens GN=NO66 PE=1 SV=2	NO66_HUMAN	NO66	5	9.36	6	8.58	3	4.524	0.9778	1.00687	0.953197	0.979045	0.31272	1.07831	0.843191	1.03283	0.979264	0.808233	0.967729	0.942109	0.944794	0.951475	0.0280388	1.14394	1.11359	1.21309	1.15613	0.0290188
Bifunctional methylenetetrahydrofolate dehydrogenase/cyclohydrolase, mitochondrial OS=Homo sapiens GN=MTHFD2 PE=1 SV=2	MTDC_HUMAN	MTHFD2	16	28.86	17	32.57	17	26.57	0.695511	0.935441	0.768631	0.793742	0.117506	0.834948	0.781785	0.887406	0.833597	0.0381221	0.926027	0.970721	1.02767	0.973921	0.472698	1.05976	1.00013	1.07263	1.04369	0.186261
Bifunctional polynucleotide phosphatase/kinase OS=Homo sapiens GN=PNKP PE=1 SV=1	PNKP_HUMAN	PNKP	9	18.62	7	12.86	6	11.32	0.924828	1.03652	0.971815	0.976655	0.548496	1.00034	0.864254	0.856286	0.904625	0.184799	0.964526	0.961508	1.07724	0.999676	0.993872	1.03817	1.02037	1.1108	1.05573	0.171387
Bifunctional purine biosynthesis protein PURH OS=Homo sapiens GN=ATIC PE=1 SV=3	PUR9_HUMAN	ATIC	135	66.89	133	70.95	142	68.41	0.979038	0.96441	0.938914	0.960644	0.0816745	1.00748	0.910183	0.893018	0.935566	0.217147	0.947648	0.882304	0.924497	0.917748	0.0547181	1.09875	1.17586	1.07101	1.11434	0.0603214
Bifunctional UDP-N-acetylglucosamine 2-epimerase/N-acetylmannosamine kinase OS=Homo sapiens GN=GNE PE=1 SV=1	GLCNE_HUMAN	GNE	5	7.756	7	8.449	1	3.463	0.764707	1.18955	1.1961	1.02853	0.866989	0.847149	0.73058	1.61367	0.999573	0.998759	0.992135	0.816885	1.18358	0.986226	0.908797	0.992471	1.04568	1.22108	1.08215	0.332349
Biliverdin reductase A OS=Homo sapiens GN=BLVRA PE=1 SV=2	BIEA_HUMAN	BLVRA	43	38.85	51	38.85	48	42.23	0.905284	0.931935	0.994614	0.94321	0.170385	0.902575	0.885609	0.892238	0.893447	0.00239151	0.960774	0.85945	0.865234	0.893974	0.0898916	1.03592	1.16269	1.01948	1.07083	0.240184
Biogenesis of lysosome-related organelles complex 1 subunit 1 OS=Homo sapiens GN=BLOC1S1 PE=1 SV=2	BL1S1_HUMAN	BLOC1S1	1	11.11	5	28.76	3	16.99	0.866166	0.92716	1.11831	0.964803	0.685198	1.0723	0.811991	0.785431	0.881033	0.328015	1.06175	0.992431	1.10903	1.05331	0.249259	0.921941	1.12321	0.980936	1.00524	0.936781
Biogenesis of lysosome-related organelles complex 1 subunit 2 OS=Homo sapiens GN=BLOC1S2 PE=1 SV=1	BL1S2_HUMAN	BLOC1S2	1	12.68	2	14.08			0.958511	1.35103		1.13797	0.589076	1.34679	1.09768		1.21588	0.306862	0.988201	0.903836		0.945077	0.425607	1.31384	1.17348		1.24168	0.162513
Biogenesis of lysosome-related organelles complex 1 subunit 3 OS=Homo sapiens GN=BLOC1S3 PE=1 SV=1	BL1S3_HUMAN	BLOC1S3	2	18.32	5	28.22			1.21739	1.02499		1.11705	0.420548	0.91696	0.936259		0.926559	0.0863847	0.823442	0.934753		0.877334	0.287181	0.941238	1.08524		1.01068	0.905717
Biogenesis of lysosome-related organelles complex 1 subunit 4 OS=Homo sapiens GN=BLOC1S4 PE=1 SV=1	BL1S4_HUMAN	BLOC1S4	2	13.82	2	18.43	1	5.53	0.981416	0.887139	1.83352	1.16872	0.563208	1.21309	0.813205	0.892513	0.95845	0.75897	0.937758	1.02416	1.00606	0.988616	0.71185	1.38774	1.25027	1.43474	1.35527	0.0180906
Biogenesis of lysosome-related organelles complex 1 subunit 6 OS=Homo sapiens GN=BLOC1S6 PE=1 SV=1	BL1S6_HUMAN	BLOC1S6			3	13.95				1.08941		1.08941			0.888518		0.888518			0.830429		0.830429			1.40886		1.40886
Biorientation of chromosomes in cell division protein 1 OS=Homo sapiens GN=BOD1 PE=1 SV=2	BOD1_HUMAN	BOD1	1	11.35	3	22.16	3	14.05	1.26063	0.683119	0.731791	0.857347	0.510319	1.01076	0.794348	0.804185	0.864314	0.203753	0.827728	0.793818	0.708861	0.775157	0.0315022	0.986648	1.20099	1.27917	1.14871	0.21821
Biorientation of chromosomes in cell division protein 1-like 1 OS=Homo sapiens GN=BOD1L1 PE=1 SV=2	BD1L1_HUMAN	BOD1L1	7	3.868	6	4.195	2	0.9505	1.08294	0.980998	1.5855	1.18981	0.35696	0.969862	0.860583	0.752287	0.856305	0.168818	0.956121	1.11917	0.908759	0.990723	0.895454	1.19579	1.40008	0.782093	1.09401	0.656805
Biotin--protein ligase OS=Homo sapiens GN=HLCS PE=1 SV=1	BPL1_HUMAN	HLCS	1	1.377			2	3.03	1.10041		0.707825	0.882552	0.67197	0.867515		0.98013	0.922105	0.410688	1.05392		0.950923	1.0011	0.98644	1.31599		0.779319	1.01271	0.96934
Bis(5'-adenosyl)-triphosphatase OS=Homo sapiens GN=FHIT PE=1 SV=3	FHIT_HUMAN	FHIT	5	19.05	2	23.81	3	15.65	0.922352	1.0039	0.832508	0.916906	0.250139	0.993285	0.771071	0.940337	0.896363	0.290884	0.890359	0.980476	0.911446	0.92664	0.119697	0.873501	0.945052	1.10649	0.970263	0.706443
Bis(5'-nucleosyl)-tetraphosphatase [asymmetrical] OS=Homo sapiens GN=NUDT2 PE=1 SV=3	AP4A_HUMAN	NUDT2	6	25.85	8	29.93	5	36.05	0.824958	0.944077	0.970392	0.910882	0.203896	0.977801	0.861971	0.832913	0.888753	0.13673	0.951588	0.866631	0.876137	0.897329	0.0669023	1.03067	1.07538	1.60902	1.21268	0.307187
Bisphosphoglycerate mutase OS=Homo sapiens GN=BPGM PE=1 SV=2	PMGE_HUMAN	BPGM					2	4.247			1.02524	1.02524				0.99979	0.99979				0.996001	0.996001				1.31239	1.31239
Bleomycin hydrolase OS=Homo sapiens GN=BLMH PE=1 SV=1	BLMH_HUMAN	BLMH	23	31.43	26	27.03	27	25.05	0.915257	0.998318	1.00745	0.972774	0.46206	0.977332	0.999432	0.924452	0.966555	0.280013	0.941615	0.794312	0.823025	0.850666	0.0891208	1.12064	1.22316	1.08092	1.14002	0.0702746
Bloom syndrome protein OS=Homo sapiens GN=BLM PE=1 SV=1	BLM_HUMAN	BLM	3	3.458	1	3.035	1	1.411	1.34518	1.16054	0.582953	0.969076	0.914115	1.22912	0.801597	1.06332	1.01564	0.912918	1.22639	0.913158	0.995837	1.03702	0.718186	1.17513	0.96175	1.07167	1.06595	0.38504
BMP-2-inducible protein kinase OS=Homo sapiens GN=BMP2K PE=1 SV=2	BMP2K_HUMAN	BMP2K	1	1.723	1	0.7752			0.998576	0.626274		0.790811	0.498061	0.818595	0.964952		0.888766	0.387711	0.727265	0.85867		0.790241	0.2159	0.766928	0.964698		0.860148	0.4143
BolA-like protein 1 OS=Homo sapiens GN=BOLA1 PE=1 SV=1	BOLA1_HUMAN	BOLA1	2	17.52	1	22.63	2	33.58	1.00334	0.96997	1.16312	1.04218	0.53587	1.02861	0.956605	1.02602	1.00318	0.90593	0.8934	0.985708	0.934712	0.937182	0.149865	1.13956	1.21626	1.11495	1.15613	0.0309285
BolA-like protein 2 OS=Homo sapiens GN=BOLA2 PE=1 SV=1	BOLA2_HUMAN	BOLA2	32	66.28	29	66.28	27	66.28	0.914344	1.01256	0.815595	0.910615	0.2727	0.900675	0.867662	0.862608	0.87682	0.0104233	0.863521	0.828689	0.772202	0.820601	0.0261807	1.02689	1.1201	0.992599	1.04516	0.344459
BolA-like protein 3 OS=Homo sapiens GN=BOLA3 PE=1 SV=1	BOLA3_HUMAN	BOLA3	1	26.17	1	29.91			0.845037	0.771119		0.807232	0.134047	1.03287	0.587268		0.778828	0.538639	0.9476	0.865587		0.905665	0.272788	0.833102	1.1765		0.990024	0.963057
Borealin OS=Homo sapiens GN=CDCA8 PE=1 SV=2	BOREA_HUMAN	CDCA8	10	21.79	10	23.21	8	16.43	1.01204	1.0398	0.934038	0.994268	0.87479	1.06161	0.916505	0.920712	0.963994	0.526596	0.948788	0.943193	1.03544	0.974912	0.488324	1.22204	1.19083	1.16649	1.19291	0.00577034
Box C/D snoRNA protein 1 OS=Homo sapiens GN=ZNHIT6 PE=1 SV=1	BCD1_HUMAN	ZNHIT6	8	25.96	6	14.26	4	11.49	1.33729	1.23388	1.00244	1.18264	0.189947	1.12789	1.0584	0.960474	1.04665	0.432028	0.847767	0.799042	1.0402	0.889857	0.281599	1.21927	1.16455	1.28365	1.22152	0.0191889
Brain acid soluble protein 1 OS=Homo sapiens GN=BASP1 PE=1 SV=2	BASP1_HUMAN	BASP1	17	81.06	35	83.26	26	69.16	0.910648	1.00176	0.903366	0.937547	0.191614	0.977161	0.801797	0.820098	0.86291	0.142345	0.95704	0.958082	1.0325	0.981914	0.542983	1.42371	1.41922	1.54962	1.46296	0.00567658
Brain-specific angiogenesis inhibitor 1-associated protein 2 OS=Homo sapiens GN=BAIAP2 PE=1 SV=1	BAIP2_HUMAN	BAIAP2	18	24.64	21	23.37	16	21.74	1.07811	1.13692	1.04718	1.08677	0.0744526	1.08188	0.982463	0.869856	0.974198	0.718921	1.08877	0.974159	0.799852	0.946654	0.605026	0.989767	1.20434	1.19407	1.12487	0.207474
Brain-specific angiogenesis inhibitor 1-associated protein 2-like protein 1 OS=Homo sapiens GN=BAIAP2L1 PE=1 SV=2	BI2L1_HUMAN	BAIAP2L1	4	10.96	5	17.03	5	13.5	0.914274	1.10575	1.18819	1.06302	0.516222	1.1574	0.942823	1.18539	1.08958	0.359118	1.06716	0.94179	0.802795	0.930958	0.476699	1.07185	1.19286	0.953373	1.06822	0.415101
Branched-chain-amino-acid aminotransferase, cytosolic OS=Homo sapiens GN=BCAT1 PE=1 SV=3	BCAT1_HUMAN	BCAT1	4	11.4	4	13.21	2	13.73	0.93005	0.907947	0.838245	0.891208	0.0669879	0.940367	0.815301	0.835985	0.862193	0.077887	0.912186	0.923897	0.993985	0.942676	0.158088	0.931562	1.01853	0.782942	0.905672	0.328135
Branched-chain-amino-acid aminotransferase, mitochondrial OS=Homo sapiens GN=BCAT2 PE=1 SV=2	BCAT2_HUMAN	BCAT2	12	22.96	8	18.37	11	22.96	0.865019	1.05685	1.0335	0.981255	0.79341	0.929213	0.867678	0.837884	0.877444	0.0499971	1.03295	1.01096	0.978562	1.00724	0.691331	0.916085	1.03579	0.907115	0.95124	0.362074
BRCA1-A complex subunit BRE OS=Homo sapiens GN=BRE PE=1 SV=2	BRE_HUMAN	BRE	8	23.24	7	16.71	6	19.58	1.00196	0.908238	0.944318	0.950728	0.218794	0.991571	0.827242	0.88083	0.897324	0.178245	0.847835	0.914307	0.964256	0.907539	0.12162	1.14675	1.34788	1.11671	1.19955	0.090465
BRCA1-A complex subunit RAP80 OS=Homo sapiens GN=UIMC1 PE=1 SV=2	UIMC1_HUMAN	UIMC1	3	5.563	2	2.782	1	3.616	1.20395	1.13121	0.464072	0.858181	0.668625	1.06345	1.0223	0.888967	0.988691	0.853675	0.804003	0.857285	1.2966	0.963229	0.825807	1.027	1.23108	1.24882	1.16444	0.136714
BRCA1-associated ATM activator 1 OS=Homo sapiens GN=BRAT1 PE=1 SV=2	BRAT1_HUMAN	BRAT1	16	28.14	16	23.26	12	21.8	0.887545	0.84799	0.909154	0.881197	0.0250977	0.933661	0.804992	0.910048	0.881079	0.109573	0.965292	0.868337	0.800838	0.875583	0.133312	0.987394	1.15723	1.03543	1.05765	0.355591
BRCA1-associated protein OS=Homo sapiens GN=BRAP PE=1 SV=2	BRAP_HUMAN	BRAP	3	8.108	2	2.027	2	2.027	0.974479	1.03879	1.00198	1.00474	0.822202	0.992437	0.937127	0.706108	0.869209	0.314313	1.11286	0.8672	1.23763	1.06101	0.630836	1.09608	1.42204	0.946762	1.1385	0.389403
BRCA1-associated RING domain protein 1 OS=Homo sapiens GN=BARD1 PE=1 SV=2	BARD1_HUMAN	BARD1			1	1.544	1	1.544		1.16179	0.670755	0.882765	0.728682		1.56803	0.815952	1.13112	0.770352		1.05013	0.84673	0.94296	0.682022		1.35752	1.16518	1.25768	0.204756
BRCA2 and CDKN1A-interacting protein OS=Homo sapiens GN=BCCIP PE=1 SV=1	BCCIP_HUMAN	BCCIP	25	54.78	21	51.91	22	50.96	0.971618	0.976477	0.998683	0.982189	0.167295	0.994061	0.921104	0.899647	0.937414	0.164997	1.08681	0.932663	1.03552	1.01628	0.754776	1.18271	1.25092	1.13082	1.18714	0.0277695
Breakpoint cluster region protein OS=Homo sapiens GN=BCR PE=1 SV=2	BCR_HUMAN	BCR	7	10.86	10	11.01	7	8.025	1.10812	1.08158	0.788563	0.981357	0.879456	1.01947	1.05035	0.904462	0.989387	0.837091	0.961921	0.921568	1.00396	0.961896	0.256658	0.965557	1.1974	1.19214	1.11288	0.271005
Breast cancer anti-estrogen resistance protein 1 OS=Homo sapiens GN=BCAR1 PE=1 SV=2	BCAR1_HUMAN	BCAR1			2	3.218				0.954926		0.954926			0.911342		0.911342			0.905971		0.905971			0.908645		0.908645
Breast cancer metastasis-suppressor 1-like protein OS=Homo sapiens GN=BRMS1L PE=1 SV=2	BRM1L_HUMAN	BRMS1L	1	5.263	1	4.025			0.930105	1.05659		0.99133	0.913582	1.16509	0.853898		0.997431	0.989461	1.16793	1.08016		1.12319	0.206501	0.961071	1.32197		1.12717	0.589959
Breast cancer type 1 susceptibility protein OS=Homo sapiens GN=BRCA1 PE=1 SV=2	BRCA1_HUMAN	BRCA1	1	0.5368	1	0.5368	1	0.5368	1.03697	1.05233	0.685793	0.907899	0.562289	1.54416	0.864888	0.819251	1.03044	0.896035	1.00238	0.957812	0.745432	0.894487	0.349604	1.87175	1.13222	1.38749	1.43263	0.132832
Breast carcinoma-amplified sequence 3 OS=Homo sapiens GN=BCAS3 PE=1 SV=3	BCAS3_HUMAN	BCAS3	3	2.047					0.82932			0.82932		1.00374			1.00374		0.903812			0.903812		0.981134			0.981134
Brefeldin A-inhibited guanine nucleotide-exchange protein 1 OS=Homo sapiens GN=ARFGEF1 PE=1 SV=2	BIG1_HUMAN	ARFGEF1	2	4.002	4	5.03	2	3.515	0.97599	0.962953	0.96904	0.969313	0.0151802	0.837348	0.943706	0.997478	0.923738	0.264264	0.911449	0.9687	0.678365	0.842937	0.260617	1.01358	1.27848	1.01591	1.09598	0.356151
Brefeldin A-inhibited guanine nucleotide-exchange protein 2 OS=Homo sapiens GN=ARFGEF2 PE=1 SV=3	BIG2_HUMAN	ARFGEF2	3	3.922	4	5.714	2	4.426	0.988358	0.679494	0.718429	0.784322	0.172883	0.914094	1.14875	1.22633	1.08795	0.443889	0.998293	0.882972	1.53311	1.10559	0.609363	1.02108	1.01286	1.40924	1.13379	0.36765
BRI3-binding protein OS=Homo sapiens GN=BRI3BP PE=1 SV=1	BRI3B_HUMAN	BRI3BP	5	17.13	5	19.12	4	17.13	0.951535	0.878796	0.910357	0.913079	0.0584478	1.05547	0.88552	0.848263	0.925534	0.366593	1.00222	0.944496	0.979635	0.975159	0.282683	1.46326	1.29024	1.43631	1.39449	0.0136252
BRISC and BRCA1-A complex member 1 OS=Homo sapiens GN=BABAM1 PE=1 SV=1	BABA1_HUMAN	BABAM1	5	25.23	10	25.23	9	19.15	0.98016	0.827111	0.851528	0.883798	0.142563	0.986066	0.929011	0.945179	0.953118	0.113336	0.844376	0.847727	0.958695	0.882045	0.0948505	1.02878	1.06957	1.16381	1.08594	0.151769
BRISC complex subunit Abro1 OS=Homo sapiens GN=FAM175B PE=1 SV=2	F175B_HUMAN	FAM175B	9	19.52	5	13.73	6	14.46	1.17015	1.26507	0.82937	1.07078	0.650661	0.981304	0.958178	1.02091	0.986458	0.537677	0.914318	1.14596	1.04333	1.03014	0.694741	1.18204	1.15639	1.17092	1.16974	0.00163757
BRO1 domain-containing protein BROX OS=Homo sapiens GN=BROX PE=1 SV=1	BROX_HUMAN	BROX	4	14.36	8	20.92	6	15.33	0.870274	1.15285	1.08115	1.02748	0.780202	0.987221	0.9549	0.950616	0.964108	0.0918674	0.959405	0.872551	1.26188	1.01844	0.883959	0.945787	1.20846	1.14755	1.09463	0.349199
Bromodomain adjacent to zinc finger domain protein 1A OS=Homo sapiens GN=BAZ1A PE=1 SV=2	BAZ1A_HUMAN	BAZ1A	41	20.05	33	16.65	27	18.83	0.980394	0.932682	0.937883	0.950082	0.0833184	1.06485	0.884684	0.798661	0.90952	0.376926	0.951286	0.964077	1.01407	0.976106	0.33998	1.05813	1.12667	1.14849	1.11042	0.0515451
Bromodomain adjacent to zinc finger domain protein 2A OS=Homo sapiens GN=BAZ2A PE=1 SV=4	BAZ2A_HUMAN	BAZ2A	14	7.244	12	7.139	8	5.144	0.950588	0.950538	0.945172	0.948763	0.00129665	0.951544	0.895729	0.945814	0.930687	0.064733	0.9268	0.87438	0.853421	0.884334	0.0374335	1.22299	1.13508	1.11612	1.15714	0.035118
Bromodomain-containing protein 1 OS=Homo sapiens GN=BRD1 PE=1 SV=1	BRD1_HUMAN	BRD1	6	6.144	3	7.561	6	7.089	0.971474	1.24487	1.27456	1.15515	0.238664	1.00163	0.884637	0.868586	0.916421	0.190531	0.877041	0.827057	1.10349	0.928483	0.487814	0.999616	1.05073	1.18962	1.07707	0.287755
Bromodomain-containing protein 2 OS=Homo sapiens GN=BRD2 PE=1 SV=2	BRD2_HUMAN	BRD2	18	14.98	18	19.73	15	16.48	1.10494	1.01637	0.939362	1.01798	0.740325	1.14122	1.1991	0.899248	1.07161	0.517741	0.882889	1.03569	1.0458	0.98521	0.811524	1.2027	1.34528	1.36454	1.30212	0.0221158
Bromodomain-containing protein 3 OS=Homo sapiens GN=BRD3 PE=1 SV=1	BRD3_HUMAN	BRD3	12	21.49	14	23.69	12	20.8	0.917984	0.999969	0.939947	0.95201	0.193625	1.05727	0.987202	0.936557	0.992449	0.849047	0.856264	0.948516	1.12043	0.969048	0.727037	1.24915	1.43221	1.43252	1.36849	0.0205009
Bromodomain-containing protein 4 OS=Homo sapiens GN=BRD4 PE=1 SV=2	BRD4_HUMAN	BRD4	17	11.75	26	15.05	18	15.12	0.93174	0.995511	0.941906	0.955982	0.159257	1.00369	0.924066	0.890325	0.938174	0.21334	1.01662	0.883759	0.908469	0.934547	0.254813	1.10427	1.05373	1.182	1.11209	0.0859995
Bromodomain-containing protein 7 OS=Homo sapiens GN=BRD7 PE=1 SV=1	BRD7_HUMAN	BRD7	4	11.52	3	8.449	2	9.831	0.900804	0.762409	1.27939	0.957798	0.804012	0.924988	0.866388	0.622015	0.792897	0.199429	0.997731	0.816374	1.01368	0.938142	0.456118	0.823711	0.954625	1.3298	1.015	0.925885
Bromodomain-containing protein 8 OS=Homo sapiens GN=BRD8 PE=1 SV=2	BRD8_HUMAN	BRD8	5	4.777	10	7.126	4	3.725	0.983991	1.17629	0.867765	1.00147	0.988262	1.13581	0.785005	1.12008	0.999561	0.997433	1.02465	1.04601	0.866315	0.975579	0.718921	1.09471	1.22645	1.94263	1.37651	0.209968
Bromodomain-containing protein 9 OS=Homo sapiens GN=BRD9 PE=1 SV=2	BRD9_HUMAN	BRD9	3	6.198	2	3.35	2	5.36	0.73657	1.23958	1.45153	1.09843	0.691859	1.28516	1.02721	1.09855	1.13191	0.20293	0.958422	0.769095	0.992009	0.900916	0.32076	0.902577	1.32947	0.665903	0.92795	0.744487
BSD domain-containing protein 1 OS=Homo sapiens GN=BSDC1 PE=1 SV=1	BSDC1_HUMAN	BSDC1	1	3.488	3	10.47	3	9.535	1.03555	1.06288	1.08964	1.06246	0.0541285	1.02773	0.96213	1.0499	1.01256	0.6816	0.990866	0.930813	1.24133	1.04614	0.657278	0.943478	1.06439	1.49195	1.14427	0.429392
BTB/POZ domain-containing protein KCTD12 OS=Homo sapiens GN=KCTD12 PE=1 SV=1	KCD12_HUMAN	KCTD12	63	46.15	63	47.69	48	45.54	1.17216	1.16323	1.0848	1.13938	0.0338603	1.27211	1.10537	1.0657	1.14434	0.129743	1.15607	1.21978	1.14981	1.1748	0.0134188	1.22696	1.34218	1.22685	1.26418	0.0159158
BTB/POZ domain-containing protein KCTD15 OS=Homo sapiens GN=KCTD15 PE=1 SV=1	KCD15_HUMAN	KCTD15	3	12.37	1	6.36	1	3.534	1.34565	1.10212	0.966462	1.1275	0.338597	0.853144	0.791161	0.733435	0.791073	0.032974	1.09226	0.735965	0.487037	0.731556	0.312043	0.844744	1.36449	0.569726	0.869201	0.634617
BTB/POZ domain-containing protein KCTD18 OS=Homo sapiens GN=KCTD18 PE=2 SV=2	KCD18_HUMAN	KCTD18	2	7.042					1.12071			1.12071		0.854816			0.854816		0.996943			0.996943		1.11918			1.11918
BTB/POZ domain-containing protein KCTD3 OS=Homo sapiens GN=KCTD3 PE=1 SV=2	KCTD3_HUMAN	KCTD3	3	5.644	2	5.031	1	1.718	1.01505	1.02017	1.22038	1.08115	0.326726	0.846322	0.770592	0.82868	0.814546	0.0186283	0.866438	1.11863	0.742296	0.896052	0.455577	1.03461	1.10743	0.867594	0.998014	0.98067
BTB/POZ domain-containing protein KCTD5 OS=Homo sapiens GN=KCTD5 PE=1 SV=1	KCTD5_HUMAN	KCTD5	4	10.68	4	19.66	3	19.66	1.02264	1.22445	0.753983	0.981014	0.904652	1.0393	0.813051	1.04573	0.959607	0.668171	0.894606	0.981428	0.736538	0.864759	0.227953	1.06982	1.00461	1.1015	1.05786	0.174235
BUB3-interacting and GLEBS motif-containing protein ZNF207 OS=Homo sapiens GN=ZNF207 PE=1 SV=1	ZN207_HUMAN	ZNF207	9	15.9	8	12.34	6	12.34	0.91261	0.946438	1.06712	0.973188	0.623261	1.06976	1.02523	0.724338	0.926156	0.597865	0.890443	0.949984	1.22822	1.01282	0.908662	1.09069	1.05891	1.21917	1.12084	0.117133
BUD13 homolog OS=Homo sapiens GN=BUD13 PE=1 SV=1	BUD13_HUMAN	BUD13	3	7.27	5	6.624	6	6.624	1.17268	1.10559	0.84578	1.0312	0.788811	1.06068	1.09789	0.908452	1.01894	0.777881	1.05965	1.17874	0.932076	1.05199	0.533092	1.12816	1.02626	1.3195	1.15171	0.193753
Bystin OS=Homo sapiens GN=BYSL PE=1 SV=3	BYST_HUMAN	BYSL	42	47.14	35	43.48	32	35.93	1.03658	1.07919	1.01801	1.04428	0.128621	1.05252	0.948707	0.958867	0.985614	0.703336	1.04995	1.03712	1.0413	1.04278	0.00738114	1.12327	1.15604	1.23615	1.17087	0.0308495
C-1-tetrahydrofolate synthase, cytoplasmic OS=Homo sapiens GN=MTHFD1 PE=1 SV=3	C1TC_HUMAN	MTHFD1	222	61.18	232	59.57	213	56.68	0.947345	0.991665	0.982748	0.97373	0.197197	0.915384	0.876316	0.846729	0.879028	0.0292736	0.873699	0.894298	0.8893	0.885722	0.00333193	1.02484	1.12555	1.08404	1.07735	0.111702
C2 domain-containing protein 5 OS=Homo sapiens GN=C2CD5 PE=1 SV=1	C2CD5_HUMAN	C2CD5	5	6.1	7	4.7	1	1.5	0.908709	1.05746	1.2577	1.06518	0.57057	0.98047	0.888051	0.452748	0.733234	0.329467	0.927016	0.768851	0.988849	0.889924	0.262258	0.852263	0.889491	0.605656	0.77146	0.166483
CAAX prenyl protease 1 homolog OS=Homo sapiens GN=ZMPSTE24 PE=1 SV=2	FACE1_HUMAN	ZMPSTE24	14	22.32	23	19.58	21	21.26	0.898498	1.03787	1.05427	0.994343	0.921403	0.986657	0.806867	0.890732	0.89174	0.187225	0.92974	0.942789	1.05153	0.973195	0.557337	1.13677	1.20064	1.28971	1.20742	0.0355982
CAD protein OS=Homo sapiens GN=CAD PE=1 SV=3	PYR1_HUMAN	CAD	177	38.65	192	42.34	164	39.82	0.934043	0.932112	0.927264	0.931136	0.000921187	0.94502	0.896694	0.872166	0.904125	0.0503933	0.955491	0.885081	0.85657	0.898099	0.080036	1.06777	1.12084	0.995703	1.06019	0.231043
Cadherin-2 OS=Homo sapiens GN=CDH2 PE=1 SV=4	CADH2_HUMAN	CDH2	12	9.823	7	10.04	8	6.733	0.835096	1.17859	0.987615	0.990593	0.932961	0.930554	0.950854	1.14575	1.00457	0.951202	0.955749	0.956312	1.25215	1.046	0.666627	1.09734	1.04984	1.30328	1.14507	0.176351
Calbindin OS=Homo sapiens GN=CALB1 PE=1 SV=2	CALB1_HUMAN	CALB1	2	9.195	4	12.26	5	18.39	0.808479	1.01956	0.823215	0.87875	0.224869	1.05757	0.874234	1.07816	0.998942	0.988809	0.862628	0.901286	0.714381	0.822001	0.110745	0.963462	1.08821	0.961416	1.00266	0.954222
Calcineurin B homologous protein 1 OS=Homo sapiens GN=CHP1 PE=1 SV=3	CHP1_HUMAN	CHP1	3	23.08	5	40.51	4	25.64	0.887613	1.15689	0.931952	0.985453	0.873756	1.19783	0.988354	0.810411	0.986289	0.913776	0.800899	0.867386	0.919647	0.861266	0.0650294	0.980557	1.01158	1.15546	1.04651	0.461718
Calcineurin subunit B type 1 OS=Homo sapiens GN=PPP3R1 PE=1 SV=2	CANB1_HUMAN	PPP3R1	1	9.412	2	7.059	2	12.94	1.03636	0.990234	1.01751	1.01452	0.389416	0.990374	1.06384	0.810998	0.948925	0.584713	1.26321	0.731812	0.810154	0.90813	0.62337	0.857639	1.11051	1.34192	1.08522	0.592895
Calcineurin-binding protein cabin-1 OS=Homo sapiens GN=CABIN1 PE=1 SV=1	CABIN_HUMAN	CABIN1	1	0.4955	1	0.4955			1.9357	1.22427		1.53942	0.310742	0.633561	0.92965		0.767457	0.399101	1.22533	0.938217		1.07221	0.693596	0.810447	0.798551		0.804477	0.0216249
Calcipressin-1 OS=Homo sapiens GN=RCAN1 PE=1 SV=4	RCAN1_HUMAN	RCAN1	2	5.159			1	8.333	1.22228		0.789928	0.982607	0.948934	0.950059		0.587511	0.747108	0.438866	1.02453		0.726984	0.863027	0.548288	1.06961		1.12919	1.099	0.177976
Calcium homeostasis endoplasmic reticulum protein OS=Homo sapiens GN=CHERP PE=1 SV=3	CHERP_HUMAN	CHERP	28	18.01	41	20.85	34	19.98	0.947627	0.956509	0.889557	0.930751	0.0877995	0.98154	0.907525	0.856808	0.913868	0.149504	1.03437	0.967081	0.959183	0.986308	0.622394	1.14916	1.20747	1.36752	1.23803	0.0540262
Calcium signal-modulating cyclophilin ligand OS=Homo sapiens GN=CAMLG PE=1 SV=1	CAMLG_HUMAN	CAMLG	2	6.419	1	4.054	1	7.432	0.896698	0.999734	0.775677	0.885939	0.241175	1.00237	1.35574	1.22005	1.18357	0.197117	0.882594	1.21708	0.969962	1.01378	0.899019	0.742357	0.849943	1.23649	0.920587	0.641993
Calcium uniporter protein, mitochondrial OS=Homo sapiens GN=MCU PE=1 SV=1	MCU_HUMAN	MCU	1	7.692	1	2.849	2	7.692	0.684054	0.791171	1.32412	0.894875	0.635047	1.11766	0.744727	0.846008	0.889665	0.432252	0.946801	1.01395	1.07272	1.00984	0.811575	1.1132	0.821867	1.28553	1.05557	0.721456
Calcium uptake protein 1, mitochondrial OS=Homo sapiens GN=MICU1 PE=1 SV=1	MICU1_HUMAN	MICU1	1	2.941	1	6.303	4	17.23	1.14843	0.671788	0.901734	0.886078	0.51698	1.08654	1.17856	0.756592	0.989507	0.945331	0.726663	0.746725	0.932156	0.79676	0.10233	0.964643	1.45641	1.43795	1.26415	0.225216
Calcium uptake protein 2, mitochondrial OS=Homo sapiens GN=MICU2 PE=1 SV=2	MICU2_HUMAN	MICU2	3	3.917	4	13.13	3	11.52	1.36468	1.15657	1.14345	1.21752	0.0749607	0.90271	0.98747	1.04385	0.97627	0.627597	0.994969	0.85203	1.06012	0.965027	0.638403	0.706994	1.02034	1.14683	0.938757	0.706818
Calcium/calmodulin-dependent 3',5'-cyclic nucleotide phosphodiesterase 1B OS=Homo sapiens GN=PDE1B PE=1 SV=2	PDE1B_HUMAN	PDE1B			1	2.239	1	2.985		1.38527	0.776724	1.03729	0.919853		1.43796	0.877165	1.12309	0.720452		1.11352	1.5156	1.29909	0.338907		1.24788	0.950497	1.08909	0.643475
Calcium/calmodulin-dependent protein kinase kinase 1 OS=Homo sapiens GN=CAMKK1 PE=1 SV=2	KKCC1_HUMAN	CAMKK1	4	10.1	3	6.535	4	7.525	1.03636	1.18706	0.981661	1.06492	0.3815	0.786405	0.972931	1.06692	0.934588	0.532002	1.27167	0.616312	0.786511	0.85106	0.527631	0.955179	0.922063	0.902591	0.926358	0.0435711
Calcium/calmodulin-dependent protein kinase type 1 OS=Homo sapiens GN=CAMK1 PE=1 SV=1	KCC1A_HUMAN	CAMK1	6	21.08	14	30.54	12	22.43	1.00952	0.923002	0.922182	0.950702	0.234155	1.03158	0.969656	0.90676	0.967989	0.474434	0.987496	0.817391	0.928108	0.908213	0.225713	0.859749	1.05388	0.808959	0.901634	0.324713
Calcium/calmodulin-dependent protein kinase type II subunit delta OS=Homo sapiens GN=CAMK2D PE=1 SV=3	KCC2D_HUMAN	CAMK2D	1	13.83	2	14.43	6	12.63	0.852273	1.0167	0.993705	0.951357	0.462963	0.721237	0.790565	0.773085	0.761052	0.0100855	0.797841	0.918557	0.957539	0.888641	0.16591	0.669196	1.00429	1.17119	0.923308	0.679836
Calcium/calmodulin-dependent protein kinase type II subunit gamma OS=Homo sapiens GN=CAMK2G PE=1 SV=3	KCC2G_HUMAN	CAMK2G	2	12.37	2	15.77	1	5.735	1.06688	1.18224	1.10098	1.11566	0.0691013	0.866059	1.37445	0.903696	1.02463	0.884054	0.959362	0.769497	0.94788	0.887798	0.238319	0.99103	1.2869	1.16066	1.13967	0.227388
Calcium/calmodulin-dependent protein kinase type IV OS=Homo sapiens GN=CAMK4 PE=1 SV=1	KCC4_HUMAN	CAMK4	2	6.131	4	5.074	1	3.171	0.846118	1.12387	1.12896	1.02394	0.827256	1.07225	1.08409	1.14125	1.09879	0.0391939	1.01087	0.867398	1.11789	0.993354	0.936202	0.959636	1.31258	1.09421	1.11287	0.36008
Calcium-binding and coiled-coil domain-containing protein 2 OS=Homo sapiens GN=CALCOCO2 PE=1 SV=1	CACO2_HUMAN	CALCOCO2	4	7.175	3	8.52	3	9.865	1.17087	0.838978	0.487483	0.782358	0.437877	0.973671	1.13338	0.993956	1.0313	0.583464	0.933006	0.860878	1.04051	0.941943	0.389846	0.848439	1.02962	0.822371	0.895615	0.257349
Calcium-binding mitochondrial carrier protein Aralar1 OS=Homo sapiens GN=SLC25A12 PE=1 SV=2	CMC1_HUMAN	SLC25A12	3	12.68	7	17.26	4	14.6	0.917332	1.01314	0.97337	0.967146	0.366579	1.21663	0.900857	1.13271	1.07476	0.50975	0.92468	0.986334	1.00811	0.97239	0.393189	1.0949	1.01919	1.35915	1.14895	0.249737
Calcium-binding mitochondrial carrier protein Aralar2 OS=Homo sapiens GN=SLC25A13 PE=1 SV=2	CMC2_HUMAN	SLC25A13	31	33.48	26	37.33	17	31.7	0.912836	1.02855	0.938858	0.958825	0.363478	0.894269	0.823784	0.745985	0.8191	0.0625861	0.937571	0.94222	1.10511	0.992021	0.895674	0.961914	0.944286	1.3393	1.06751	0.623115
Calcium-binding mitochondrial carrier protein SCaMC-1 OS=Homo sapiens GN=SLC25A24 PE=1 SV=2	SCMC1_HUMAN	SLC25A24	5	6.08	7	7.757	6	7.966	0.966991	0.942164	0.919864	0.94281	0.0551018	0.86921	0.88804	0.957254	0.904055	0.0747881	0.930242	1.02385	1.01029	0.987245	0.710263	0.902911	1.13789	1.28647	1.09744	0.464863
Calcium-binding protein 39 OS=Homo sapiens GN=CAB39 PE=1 SV=1	CAB39_HUMAN	CAB39	16	31.67	14	26.98	12	19.65	1.03173	0.947696	0.943906	0.973616	0.453986	1.05965	1.01541	0.786639	0.94593	0.610764	1.05467	0.936575	0.968232	0.985248	0.715192	0.947719	1.11718	0.956743	1.00431	0.943128
Calcium-regulated heat-stable protein 1 OS=Homo sapiens GN=CARHSP1 PE=1 SV=2	CHSP1_HUMAN	CARHSP1	8	23.81	5	16.33	4	16.33	0.831255	0.777751	0.686561	0.762813	0.0402888	0.91448	0.836565	0.795814	0.847543	0.0554164	1.45913	0.714558	0.657477	0.881734	0.668154	1.03686	1.18191	0.946729	1.05077	0.522242
Calcium-transporting ATPase type 2C member 1 OS=Homo sapiens GN=ATP2C1 PE=1 SV=3	AT2C1_HUMAN	ATP2C1	1	1.632	1	2.394			1.30494	0.880091		1.07167	0.784851	0.795542	0.778441		0.786945	0.0288499	1.06258	0.768622		0.903728	0.644324	1.53839	1.27354		1.39971	0.174354
Calcyclin-binding protein OS=Homo sapiens GN=CACYBP PE=1 SV=2	CYBP_HUMAN	CACYBP	39	63.16	44	70.18	53	56.14	1.02706	1.04798	1.01879	1.0312	0.0672396	0.997191	0.953596	0.798288	0.912222	0.308928	0.866672	0.824129	0.828725	0.839628	0.00820555	1.1334	1.20679	1.22934	1.18913	0.0195564
Caldesmon OS=Homo sapiens GN=CALD1 PE=1 SV=3	CALD1_HUMAN	CALD1	14	17.15	24	15.38	22	14.88	0.990303	0.890654	0.988189	0.955225	0.320783	1.08978	0.906307	0.943962	0.976913	0.716712	0.859511	0.858583	0.857583	0.858559	1.80851e-05	1.08873	1.21458	1.03432	1.11003	0.158448
Calmodulin OS=Homo sapiens GN=CALM1 PE=1 SV=2	CALM_HUMAN	CALM1	25	51.68	28	48.99	32	47.65	0.945283	0.976823	0.943576	0.955106	0.0551104	0.949531	0.873374	0.926916	0.916045	0.0717432	0.937861	0.922872	0.823104	0.893124	0.110627	1.23258	1.22739	1.15681	1.20509	0.0118389
Calmodulin-regulated spectrin-associated protein 1 OS=Homo sapiens GN=CAMSAP1 PE=1 SV=2	CAMP1_HUMAN	CAMSAP1	5	4.432	6	4.869	3	2.747	0.950838	0.718556	1.08074	0.90385	0.489859	1.0581	1.13113	0.936547	1.03878	0.562344	1.02327	1.57249	1.12541	1.21888	0.268057	1.00708	0.957345	1.19788	1.04917	0.552677
Calmodulin-regulated spectrin-associated protein 2 OS=Homo sapiens GN=CAMSAP2 PE=1 SV=3	CAMP2_HUMAN	CAMSAP2	2	1.948	5	3.627	7	5.171	1.17529	1.05679	0.938388	1.05238	0.514562	0.982276	0.95343	0.863001	0.931489	0.211485	1.06466	1.03219	0.835454	0.971921	0.744409	0.902409	1.11155	1.07471	1.02536	0.735665
Calmodulin-regulated spectrin-associated protein 3 OS=Homo sapiens GN=CAMSAP3 PE=1 SV=2	CAMP3_HUMAN	CAMSAP3	3	3.683	2	4.484	3	3.203	0.906392	1.31641	0.830634	0.997023	0.985073	0.903749	0.814975	0.947691	0.88706	0.114815	0.927311	0.732774	1.269	0.951816	0.78557	1.12923	0.949436	1.33696	1.12752	0.348464
Calnexin OS=Homo sapiens GN=CANX PE=1 SV=2	CALX_HUMAN	CANX	128	39.19	164	42.91	142	38.34	0.895136	0.935946	0.857435	0.895599	0.0487995	0.874929	0.841427	0.885952	0.867228	0.0116736	0.92649	0.990737	1.08282	0.997971	0.968217	1.21496	1.23686	1.39674	1.28036	0.0300072
Calpain small subunit 1 OS=Homo sapiens GN=CAPNS1 PE=1 SV=1	CPNS1_HUMAN	CAPNS1	7	19.78	5	11.19	6	22.39	0.717387	1.07324	1.2008	0.974182	0.882552	1.08693	1.04503	0.987033	1.03885	0.306335	1.08891	1.03449	1.06308	1.06193	0.055733	1.02064	1.17041	1.04864	1.07798	0.214729
Calpain-1 catalytic subunit OS=Homo sapiens GN=CAPN1 PE=1 SV=1	CAN1_HUMAN	CAPN1	37	26.47	32	21.85	28	26.75	0.927598	0.979468	0.934824	0.947022	0.0851807	0.933697	0.904433	0.911512	0.916463	0.0118541	0.88791	0.834035	0.879058	0.866676	0.017911	1.06138	1.08494	1.08564	1.07726	0.00981369
Calpain-15 OS=Homo sapiens GN=CAPN15 PE=1 SV=1	CAN15_HUMAN	CAPN15	2	3.039					0.791554			0.791554		1.02644			1.02644		1.24334			1.24334		0.947479			0.947479
Calpain-2 catalytic subunit OS=Homo sapiens GN=CAPN2 PE=1 SV=6	CAN2_HUMAN	CAPN2	13	14.29	17	20.29	14	17.86	0.920101	1.00083	0.917303	0.945301	0.187669	1.03661	0.95946	0.800292	0.926751	0.4257	1.00675	0.968487	0.988984	0.987951	0.392161	0.915678	1.07258	0.838017	0.93715	0.46339
Calpain-7 OS=Homo sapiens GN=CAPN7 PE=1 SV=1	CAN7_HUMAN	CAPN7	5	6.273	3	4.305	7	9.471	1.11895	0.976372	0.992813	1.02746	0.592479	1.00874	0.949871	0.821842	0.923444	0.320521	1.01627	0.841289	0.86343	0.903775	0.229226	0.961994	1.23848	1.00049	1.06029	0.533512
Calpastatin OS=Homo sapiens GN=CAST PE=1 SV=4	ICAL_HUMAN	CAST	25	25.42	31	28.11	23	25	0.856772	0.9518	0.970324	0.924931	0.181115	0.913544	0.939898	0.8707	0.907597	0.0491099	0.992274	0.896302	1.00182	0.962259	0.392951	0.940779	1.17054	0.952219	1.01595	0.844174
Calponin-3 OS=Homo sapiens GN=CNN3 PE=1 SV=1	CNN3_HUMAN	CNN3	34	41.64	34	49.85	35	43.77	0.981767	0.946689	0.942279	0.95675	0.0763949	1.03758	0.919748	0.90732	0.953126	0.377068	0.933541	0.952572	0.927602	0.937845	0.0152099	1.0767	1.20411	1.07496	1.11699	0.0984751
Calreticulin OS=Homo sapiens GN=CALR PE=1 SV=1	CALR_HUMAN	CALR	147	53	131	51.08	126	56.59	0.979664	0.948107	0.87813	0.934325	0.171145	0.965789	0.867539	0.90062	0.910411	0.0962693	1.04132	1.07118	1.00124	1.03752	0.200674	1.28987	1.33801	1.34641	1.32453	0.00225872
Calumenin OS=Homo sapiens GN=CALU PE=1 SV=2	CALU_HUMAN	CALU	43	55.56	51	60.95	40	44.13	0.932199	0.978507	0.915724	0.941772	0.0939508	0.941113	0.843897	0.928878	0.903573	0.0982611	0.980319	0.981722	0.94869	0.970123	0.113204	1.08502	1.23236	1.18356	1.16534	0.0553194
cAMP-dependent protein kinase catalytic subunit alpha OS=Homo sapiens GN=PRKACA PE=1 SV=2	KAPCA_HUMAN	PRKACA	3	31.05	5	41.88	5	35.04	1.12936	1.04262	1.1364	1.10195	0.0727983	1.10471	0.80283	0.811995	0.896344	0.405125	0.685729	0.714547	0.762561	0.720255	0.00875869	0.709089	1.1591	1.04855	0.951635	0.77232
cAMP-dependent protein kinase catalytic subunit beta OS=Homo sapiens GN=PRKACB PE=1 SV=2	KAPCB_HUMAN	PRKACB	1	24.22	2	36.18	2	24.22	1.8413	1.52899	1.04321	1.43208	0.16486	1.30807	1.12018	0.909102	1.1003	0.460262	0.556755	0.954992	0.513949	0.648925	0.156315	1.01689	1.18133	0.810793	0.991253	0.943307
cAMP-dependent protein kinase type I-alpha regulatory subunit OS=Homo sapiens GN=PRKAR1A PE=1 SV=1	KAP0_HUMAN	PRKAR1A	15	35.96	19	37.27	22	40.42	0.911631	1.09171	0.909984	0.967507	0.639278	0.811667	0.851285	0.805028	0.822409	0.00784216	0.71328	0.782611	0.739209	0.744488	0.00827801	0.860342	0.943512	0.971337	0.923839	0.162713
cAMP-dependent protein kinase type I-beta regulatory subunit OS=Homo sapiens GN=PRKAR1B PE=1 SV=4	KAP1_HUMAN	PRKAR1B	2	13.12	2	13.91	1	13.39	0.882331	1.22198	1.07762	1.05129	0.650541	0.979536	1.28897	1.02535	1.08988	0.417481	0.943023	1.33543	1.12103	1.12181	0.370923	0.850431	2.23571	1.17711	1.30805	0.444137
cAMP-dependent protein kinase type II-alpha regulatory subunit OS=Homo sapiens GN=PRKAR2A PE=1 SV=2	KAP2_HUMAN	PRKAR2A	39	56.68	41	55.94	46	57.67	0.89416	0.985869	0.819888	0.897421	0.179153	1.00094	0.902173	0.894167	0.931191	0.18779	1.03956	0.808144	0.847546	0.892965	0.28036	0.974919	1.11394	1.14773	1.07619	0.28081
cAMP-dependent protein kinase type II-beta regulatory subunit OS=Homo sapiens GN=PRKAR2B PE=1 SV=3	KAP3_HUMAN	PRKAR2B	3	17.94	6	19.14	5	18.18	0.855433	1.06578	1.0623	0.989389	0.896858	1.12771	0.921796	0.979339	1.00598	0.929622	1.26202	0.867559	0.693198	0.912166	0.651376	1.10185	1.09471	0.872579	1.01721	0.844646
cAMP-regulated phosphoprotein 19 OS=Homo sapiens GN=ARPP19 PE=1 SV=2	ARP19_HUMAN	ARPP19	3	46.43	2	46.43	2	33.04	1.20196	0.98633	0.956099	1.04265	0.618967	1.13668	1.08929	0.92144	1.04492	0.563664	1.32425	0.764613	0.812204	0.936897	0.743791	1.38505	1.36054	1.46734	1.40358	0.00449372
Cancer-related nucleoside-triphosphatase OS=Homo sapiens GN=NTPCR PE=1 SV=1	NTPCR_HUMAN	NTPCR	17	47.37	19	56.84	22	44.74	0.8759	0.906965	0.95319	0.911468	0.0634646	0.980427	0.880204	0.774094	0.874173	0.187798	0.950428	0.857604	0.861556	0.888852	0.0722588	1.00157	1.03776	1.0313	1.02342	0.168597
CAP-Gly domain-containing linker protein 1 OS=Homo sapiens GN=CLIP1 PE=1 SV=2	CLIP1_HUMAN	CLIP1	7	5.424	7	8.484	4	6.537	0.910112	0.860579	1.0176	0.927158	0.264483	0.911253	0.823394	0.894564	0.87556	0.0508691	1.05445	0.989903	1.04089	1.02804	0.287691	1.08056	1.29926	1.32018	1.22836	0.0853237
Caprin-1 OS=Homo sapiens GN=CAPRIN1 PE=1 SV=2	CAPR1_HUMAN	CAPRIN1	63	18.05	66	18.05	65	20.87	0.906598	0.907301	0.892263	0.902027	0.00277858	0.924365	0.927942	0.805215	0.883945	0.118212	0.947906	0.848441	0.864238	0.885809	0.0715134	1.24175	1.38495	1.23902	1.28681	0.0205909
Cap-specific mRNA (nucleoside-2'-O-)-methyltransferase 1 OS=Homo sapiens GN=CMTR1 PE=1 SV=1	CMTR1_HUMAN	CMTR1	15	18.08	13	11.86	11	14.13	0.889157	1.0739	0.982225	0.978854	0.732892	0.956995	0.925109	0.795704	0.889784	0.175754	0.964848	0.892943	0.927058	0.927819	0.0787103	0.909351	0.991921	0.998255	0.965643	0.365167
Carbonic anhydrase 2 OS=Homo sapiens GN=CA2 PE=1 SV=2	CAH2_HUMAN	CA2	67	56.92	79	54.23	82	58.08	0.987591	1.03595	0.964495	0.995569	0.852245	1.01525	0.949395	0.934853	0.965876	0.303922	1.03733	0.983658	0.938293	0.985598	0.666363	1.22757	1.33831	1.26663	1.27668	0.0105122
Carbonic anhydrase-related protein OS=Homo sapiens GN=CA8 PE=1 SV=3	CAH8_HUMAN	CA8	13	36.55	13	37.24	9	37.24	0.992384	0.972502	0.957744	0.974107	0.125516	1.04529	1.02548	1.05069	1.04043	0.0330246	0.894437	1.06915	0.935985	0.963723	0.561402	0.999104	1.21973	0.897727	1.0304	0.770518
Carbonyl reductase [NADPH] 1 OS=Homo sapiens GN=CBR1 PE=1 SV=3	CBR1_HUMAN	CBR1	63	75.81	70	75.45	50	72.56	0.929001	1.03223	0.923083	0.960161	0.378469	0.953223	0.929775	0.825627	0.901126	0.143368	0.948293	0.82163	0.820691	0.861521	0.0898763	1.04621	1.19318	1.09683	1.11042	0.112438
Carbonyl reductase [NADPH] 3 OS=Homo sapiens GN=CBR3 PE=1 SV=3	CBR3_HUMAN	CBR3	4	30.69	4	34.3	2	23.83	1.01027	1.03358	1.07288	1.03859	0.163328	0.77323	1.004	0.828377	0.863158	0.200391	1.02474	0.938072	1.14265	1.03178	0.638446	1.23167	1.06595	1.69898	1.30659	0.19176
Carboxymethylenebutenolidase homolog OS=Homo sapiens GN=CMBL PE=1 SV=1	CMBL_HUMAN	CMBL	21	43.27	21	37.96	22	33.47	0.979301	0.970837	0.926285	0.958523	0.133901	0.865792	0.80105	0.872136	0.845706	0.0253562	0.954207	0.827582	0.776295	0.849494	0.115963	0.99406	1.08832	1.07068	1.05021	0.220921
Carboxypeptidase D OS=Homo sapiens GN=CPD PE=1 SV=2	CBPD_HUMAN	CPD	33	16.59	31	16.74	24	16.01	0.930238	1.01261	0.944356	0.96174	0.274096	0.903313	0.941962	0.949348	0.93132	0.0439655	0.961572	1.03916	1.0487	1.01571	0.628074	1.16215	1.17094	1.25509	1.19534	0.0183196
Carnitine O-acetyltransferase OS=Homo sapiens GN=CRAT PE=1 SV=5	CACP_HUMAN	CRAT	12	12.46	15	14.86	6	9.744	0.852475	1.11351	0.973107	0.973895	0.764286	0.910008	0.901573	0.876942	0.896064	0.0101035	0.780054	0.90784	1.07978	0.914442	0.441496	0.908988	0.958981	0.927134	0.931473	0.0452211
Carnitine O-palmitoyltransferase 1, liver isoform OS=Homo sapiens GN=CPT1A PE=1 SV=2	CPT1A_HUMAN	CPT1A	7	7.503	7	11.9	6	11.9	0.926497	0.912176	0.969784	0.935835	0.0689372	1.03621	0.976493	0.965759	0.992343	0.758722	1.06225	0.835473	1.31648	1.05324	0.731042	1.02648	1.00415	1.1685	1.06396	0.32015
Carnitine O-palmitoyltransferase 2, mitochondrial OS=Homo sapiens GN=CPT2 PE=1 SV=2	CPT2_HUMAN	CPT2	20	24.92	24	25.38	14	21.28	0.890162	1.08149	0.878338	0.945622	0.493118	0.980156	0.871702	0.976021	0.941255	0.255625	0.949654	0.842552	1.179	0.98075	0.861554	0.995446	0.939474	1.27731	1.06104	0.59377
Cartilage-associated protein OS=Homo sapiens GN=CRTAP PE=1 SV=1	CRTAP_HUMAN	CRTAP	25	32.67	28	41.4	26	35.66	0.902502	0.959745	0.963914	0.941631	0.105528	0.953955	0.900116	0.948269	0.933797	0.0654989	0.958976	0.926471	0.942342	0.942503	0.0271162	1.06399	1.13171	1.19141	1.12783	0.0665812
Casein kinase I isoform alpha OS=Homo sapiens GN=CSNK1A1 PE=1 SV=2	KC1A_HUMAN	CSNK1A1	18	18.4	14	20.18	15	26.41	1.0487	1.0557	1.06519	1.05651	0.00669228	1.07785	0.956859	1.10861	1.04567	0.426573	0.894438	1.01006	0.982456	0.961031	0.392878	1.07312	1.08986	1.09038	1.08442	0.00415422
Casein kinase I isoform delta OS=Homo sapiens GN=CSNK1D PE=1 SV=2	KC1D_HUMAN	CSNK1D	3	20.96	3	17.59	4	20.48	1.05685	1.10197	1.05788	1.07203	0.0370661	1.15096	1.02632	0.763134	0.966009	0.80413	1.02927	0.85556	1.48643	1.09389	0.635922	1.29524	1.55185	1.44725	1.42752	0.0211702
Casein kinase I isoform epsilon OS=Homo sapiens GN=CSNK1E PE=1 SV=1	KC1E_HUMAN	CSNK1E	1	14.66	2	17.79	3	17.07	1.15546	0.792406	0.850745	0.920097	0.546474	0.880192	1.12137	1.04566	1.01058	0.897106	1.26419	1.23838	0.988245	1.15658	0.206434	1.3206	1.62773	1.2442	1.38808	0.0565393
Casein kinase II subunit alpha OS=Homo sapiens GN=CSNK2A1 PE=1 SV=1	CSK21_HUMAN	CSNK2A1	22	50.64	27	47.31	21	47.31	0.927988	0.954932	0.932563	0.938421	0.0187828	0.970381	0.935157	0.848838	0.916679	0.161012	1.02307	0.858308	0.925288	0.933129	0.306672	1.14987	1.20589	1.19685	1.18395	0.00755868
Casein kinase II subunit alpha' OS=Homo sapiens GN=CSNK2A2 PE=1 SV=1	CSK22_HUMAN	CSNK2A2	15	38.29	15	38.29	19	52	0.970893	0.947603	0.878694	0.931562	0.142242	0.951085	0.955105	0.919346	0.941709	0.0381442	1.0109	0.836999	0.972901	0.937204	0.377208	1.04933	1.08873	1.02168	1.05289	0.107585
Casein kinase II subunit beta OS=Homo sapiens GN=CSNK2B PE=1 SV=1	CSK2B_HUMAN	CSNK2B	11	33.02	20	33.95	19	25.58	0.969079	0.973921	1.15921	1.03042	0.661479	0.936573	0.915814	0.881611	0.911049	0.0340785	0.867713	0.912704	0.898997	0.892938	0.0170525	1.19637	1.07845	1.22083	1.16352	0.0587066
Caseinolytic peptidase B protein homolog OS=Homo sapiens GN=CLPB PE=1 SV=1	CLPB_HUMAN	CLPB	29	33.52	27	26.31	29	30.55	0.941986	0.953396	0.942274	0.945871	0.00503349	1.06143	0.895087	0.921765	0.956737	0.489027	0.995189	0.920989	1.01097	0.974912	0.470848	1.07487	1.10393	1.16134	1.1128	0.0422423
Caskin-2 OS=Homo sapiens GN=CASKIN2 PE=1 SV=2	CSKI2_HUMAN	CASKIN2	1	1.664	2	2.163	1	2.163	1.49548	1.06338	1.68962	1.39023	0.14053	0.828147	0.9582	1.24774	0.996697	0.9805	0.876625	0.660948	0.515299	0.668365	0.119621	0.91231	0.877922	0.868885	0.886176	0.0147403
Caspase activity and apoptosis inhibitor 1 OS=Homo sapiens GN=CAAP1 PE=1 SV=2	CAAP1_HUMAN	CAAP1	2	10.25	2	10.25	2	9.695	0.906097	0.937254	1.04438	0.960793	0.449019	1.02147	0.870576	0.942165	0.942727	0.329471	0.883967	0.844617	1.01119	0.910561	0.225052	1.04919	1.18128	1.04076	1.08856	0.173949
Caspase-2 OS=Homo sapiens GN=CASP2 PE=1 SV=2	CASP2_HUMAN	CASP2	1	7.08	2	10.4			0.656841	0.837326		0.741613	0.245564	0.807603	1.04883		0.920345	0.639737	0.954382	0.814449		0.881644	0.357598	0.922568	0.709563		0.809086	0.353123
Caspase-3 OS=Homo sapiens GN=CASP3 PE=1 SV=2	CASP3_HUMAN	CASP3	9	19.86	16	21.3	12	29.96	0.998166	0.9698	1.11555	1.02595	0.609374	0.894507	1.0945	0.939445	0.972502	0.691358	1.07834	0.902951	0.888883	0.95299	0.518363	1.08628	1.16229	1.05298	1.09958	0.0827747
Caspase-6 OS=Homo sapiens GN=CASP6 PE=1 SV=2	CASP6_HUMAN	CASP6	1	6.485	1	6.143	2	13.31	0.885671	1.07508	1.1104	1.01874	0.817189	1.06497	0.802431	0.831436	0.892329	0.329062	0.96125	0.746186	0.692839	0.792085	0.143042	1.20533	1.12435	1.41909	1.24358	0.0872649
Caspase-7 OS=Homo sapiens GN=CASP7 PE=1 SV=1	CASP7_HUMAN	CASP7	3	12.54			1	10.23	0.992373		0.917766	0.95434	0.44335	0.954729		0.737164	0.838923	0.404017	1.32168		0.858544	1.06523	0.818574	1.04192		0.505466	0.725711	0.538274
Caspase-8 OS=Homo sapiens GN=CASP8 PE=1 SV=1	CASP8_HUMAN	CASP8	2	7.724	1	9.603	1	6.889	1.03103	0.785766	1.07924	0.956226	0.695618	0.771386	0.977255	0.992141	0.907718	0.356742	0.886258	1.17592	0.72077	0.909031	0.570674	1.30684	1.34462	0.844072	1.14043	0.47514
Cat eye syndrome critical region protein 5 OS=Homo sapiens GN=CECR5 PE=1 SV=1	CECR5_HUMAN	CECR5	14	17.26	13	34.04	12	26	0.841047	0.88145	1.01122	0.908421	0.224464	1.02265	0.880376	0.821575	0.904371	0.260055	0.915733	0.872832	0.933239	0.90691	0.0391178	0.888737	0.869721	1.04353	0.930864	0.338727
Catalase OS=Homo sapiens GN=CAT PE=1 SV=3	CATA_HUMAN	CAT	25	30.36	19	33.78	20	35.48	0.929618	0.906391	0.996025	0.943257	0.173922	0.946743	0.877726	0.770758	0.861992	0.131918	0.875767	0.770551	0.864108	0.835448	0.0474332	1.00344	0.93896	1.02847	0.989564	0.736815
Catechol O-methyltransferase domain-containing protein 1 OS=Homo sapiens GN=COMTD1 PE=1 SV=1	CMTD1_HUMAN	COMTD1	2	11.45					1.07762			1.07762		1.21084			1.21084		0.696718			0.696718		1.07995			1.07995
Catechol O-methyltransferase OS=Homo sapiens GN=COMT PE=1 SV=2	COMT_HUMAN	COMT	13	42.8	11	35.42	14	31.37	0.943892	1.03325	0.871779	0.947353	0.385434	0.997473	0.9007	0.857025	0.916555	0.190387	1.01938	0.888306	0.998576	0.967001	0.515646	1.0891	1.15304	1.19263	1.14412	0.0366269
Catenin alpha-1 OS=Homo sapiens GN=CTNNA1 PE=1 SV=1	CTNA1_HUMAN	CTNNA1	75	40.84	65	46.91	61	42.72	0.978231	1.03594	0.964784	0.992511	0.762924	0.940021	0.905911	0.853966	0.899265	0.062873	0.88823	0.853811	0.887482	0.87636	0.00961491	1.00621	1.09904	1.10626	1.06951	0.158969
Catenin beta-1 OS=Homo sapiens GN=CTNNB1 PE=1 SV=1	CTNB1_HUMAN	CTNNB1	19	25.61	20	22.54	12	27.53	1.04011	1.01253	1.04264	1.03167	0.0799583	0.980018	0.960017	0.928853	0.956064	0.102547	0.95468	0.927153	1.0159	0.965205	0.319303	1.12412	1.08429	1.17672	1.12774	0.0366525
Catenin delta-1 OS=Homo sapiens GN=CTNND1 PE=1 SV=1	CTND1_HUMAN	CTNND1	35	24.38	34	31.4	30	32.75	0.980957	1.04408	0.809392	0.939394	0.500244	1.03239	0.859799	0.910035	0.93132	0.318707	1.02333	0.908156	0.968458	0.9655	0.41594	1.05351	1.00464	1.14848	1.06723	0.238532
Cathepsin B OS=Homo sapiens GN=CTSB PE=1 SV=3	CATB_HUMAN	CTSB	10	24.19	10	27.14	8	19.47	0.959745	0.917886	1.04894	0.974014	0.571231	0.911769	0.869185	1.02249	0.932292	0.282988	0.967175	0.945654	0.891911	0.934372	0.106654	1.1396	1.1527	1.3173	1.20056	0.0590758
Cathepsin D OS=Homo sapiens GN=CTSD PE=1 SV=1	CATD_HUMAN	CTSD	31	42.23	43	36.89	33	40.78	0.986361	0.997309	0.976696	0.986753	0.15761	0.857356	0.870769	0.775595	0.833489	0.0374477	0.7621	0.796011	0.856577	0.803956	0.023561	1.08887	1.09982	1.15394	1.11385	0.0265135
Cathepsin L1 OS=Homo sapiens GN=CTSL PE=1 SV=2	CATL1_HUMAN	CTSL	3	6.306	3	6.306	2	6.306	1.26469	1.01692	1.02947	1.09807	0.316919	0.790688	0.980621	0.844958	0.868521	0.157183	0.96956	0.806977	0.900699	0.889895	0.160222	1.19338	1.38127	1.10116	1.21984	0.0957098
Cation-dependent mannose-6-phosphate receptor OS=Homo sapiens GN=M6PR PE=1 SV=1	MPRD_HUMAN	M6PR	12	31.77	12	25.27	12	31.41	1.01639	0.983074	0.990664	0.996608	0.768001	0.967131	0.944133	0.830582	0.911941	0.190284	1.00427	1.00205	1.00426	1.00352	0.0412347	1.03405	1.31046	1.17479	1.16764	0.151863
Cation-independent mannose-6-phosphate receptor OS=Homo sapiens GN=IGF2R PE=1 SV=3	MPRI_HUMAN	IGF2R	57	17.54	57	18.15	48	17.38	0.991249	0.959114	0.914578	0.95446	0.184224	0.910416	0.915049	0.859529	0.89464	0.0309994	0.95136	0.936796	0.970137	0.952667	0.0408926	1.07619	1.11518	1.09303	1.09468	0.0127202
CCA tRNA nucleotidyltransferase 1, mitochondrial OS=Homo sapiens GN=TRNT1 PE=1 SV=2	TRNT1_HUMAN	TRNT1	2	6.221	1	5.76	4	10.83	0.982375	0.941998	0.698133	0.86448	0.308407	1.10971	0.724566	1.10913	0.962551	0.81329	0.872295	0.600225	1.33798	0.888128	0.659406	0.955033	1.21692	0.852486	0.99691	0.979153
CCAAT/enhancer-binding protein zeta OS=Homo sapiens GN=CEBPZ PE=1 SV=3	CEBPZ_HUMAN	CEBPZ	35	27.51	31	25.62	27	23.72	1.02374	1.05321	1.02367	1.03345	0.0738205	1.14144	0.945089	1.03195	1.0364	0.579407	0.965358	1.0161	0.900378	0.959436	0.358766	1.1609	1.19567	1.25858	1.20438	0.0157299
CCR4-NOT transcription complex subunit 1 OS=Homo sapiens GN=CNOT1 PE=1 SV=2	CNOT1_HUMAN	CNOT1	81	23.65	64	21.42	54	19.87	0.956753	0.990816	0.916317	0.954142	0.173473	1.01277	0.929336	0.898447	0.94564	0.257485	1.0123	0.945175	0.926492	0.960627	0.272986	1.03932	1.15728	0.997885	1.06273	0.302566
CCR4-NOT transcription complex subunit 10 OS=Homo sapiens GN=CNOT10 PE=1 SV=1	CNO10_HUMAN	CNOT10	8	9.409	10	12.1	8	9.274	0.971476	0.951697	0.832215	0.916338	0.213497	1.00242	0.941556	0.833558	0.923159	0.277863	0.875311	1.07792	0.989842	0.977475	0.742426	1.14286	1.15692	1.10049	1.13316	0.0141858
CCR4-NOT transcription complex subunit 11 OS=Homo sapiens GN=CNOT11 PE=1 SV=1	CNO11_HUMAN	CNOT11	2	4.706	2	8.824	1	2.353	1.14996	1.07696	0.954376	1.0573	0.4148	1.10553	1.05667	1.07179	1.0778	0.0302917	0.930359	0.638912	0.575893	0.699538	0.133695	1.2011	1.10755	1.36296	1.21939	0.0814909
CCR4-NOT transcription complex subunit 2 OS=Homo sapiens GN=CNOT2 PE=1 SV=1	CNOT2_HUMAN	CNOT2	4	6.852	4	6.852	6	15.37	0.975877	0.870461	0.977535	0.939923	0.247905	0.992782	0.786429	0.83555	0.867285	0.17817	0.938746	1.04673	1.01011	0.99751	0.945078	0.979369	1.24714	0.978045	1.06106	0.539539
CCR4-NOT transcription complex subunit 3 OS=Homo sapiens GN=CNOT3 PE=1 SV=1	CNOT3_HUMAN	CNOT3	5	5.976	9	12.75	7	8.765	1.04073	1.00653	0.857298	0.964789	0.609988	1.09891	1.05265	0.852817	0.995483	0.959164	0.878534	0.998472	0.840976	0.903565	0.187817	1.14755	1.19182	1.33791	1.22312	0.0487232
CCR4-NOT transcription complex subunit 4 OS=Homo sapiens GN=CNOT4 PE=1 SV=3	CNOT4_HUMAN	CNOT4	1	2.609	1	2.609			1.08874	0.957424		1.02097	0.801122	0.874642	1.01535		0.942375	0.57211	0.793153	0.858949		0.825395	0.130342	0.794826	1.10385		0.936681	0.758685
CCR4-NOT transcription complex subunit 6-like OS=Homo sapiens GN=CNOT6L PE=1 SV=2	CNO6L_HUMAN	CNOT6L	2	1.802	1	2.342			1.00646	1.04329		1.02471	0.404069	1.33007	0.99076		1.14795	0.520712	1.0536	1.08482		1.0691	0.136953	1.30728	1.29056		1.29889	0.0156643
CCR4-NOT transcription complex subunit 7 OS=Homo sapiens GN=CNOT7 PE=1 SV=3	CNOT7_HUMAN	CNOT7	1	8.421	3	8.421	3	12.28	1.10166	0.867944	0.662724	0.85893	0.409089	0.805942	1.0175	0.868528	0.893047	0.241466	1.35018	0.916332	1.00608	1.0757	0.595858	1.32297	1.00863	1.13918	1.14981	0.217133
CCR4-NOT transcription complex subunit 8 OS=Homo sapiens GN=CNOT8 PE=1 SV=1	CNOT8_HUMAN	CNOT8	5	14.04	2	6.164	2	11.64	1.06973	1.09912	0.867767	1.00672	0.936737	1.02695	1.00634	0.799408	0.938326	0.51115	0.987807	0.789313	0.777181	0.846216	0.163952	1.36772	1.53377	1.14084	1.3376	0.0776557
CD151 antigen OS=Homo sapiens GN=CD151 PE=1 SV=3	CD151_HUMAN	CD151	5	10.67	5	13.04	3	6.719	0.901406	0.976986	0.905287	0.927253	0.101897	1.00581	0.86981	0.930381	0.933686	0.243742	0.829571	0.894576	0.985441	0.90095	0.171391	1.00719	1.16896	1.12608	1.09857	0.170401
CD166 antigen OS=Homo sapiens GN=ALCAM PE=1 SV=2	CD166_HUMAN	ALCAM	11	15.09	12	18.35	7	12.35	0.905152	0.870787	0.940359	0.904987	0.0460152	0.910826	1.04632	0.878129	0.942365	0.381818	0.907793	0.842644	1.09725	0.943289	0.534968	1.39815	1.31631	1.4911	1.40004	0.0112518
CD2 antigen cytoplasmic tail-binding protein 2 OS=Homo sapiens GN=CD2BP2 PE=1 SV=1	CD2B2_HUMAN	CD2BP2	17	36.07	14	32.26	14	30.21	0.923972	0.963232	0.995553	0.960472	0.202683	1.01316	0.991548	0.964894	0.98967	0.538716	0.949146	0.961114	1.10993	1.00415	0.941705	1.17501	1.15329	1.2321	1.18634	0.0129987
CD276 antigen OS=Homo sapiens GN=CD276 PE=1 SV=1	CD276_HUMAN	CD276	11	8.427	11	14.98	13	10.11	0.951381	0.978681	0.994725	0.974764	0.188539	0.951205	0.83218	0.713322	0.826531	0.149039	1.27678	0.92347	0.909783	1.02367	0.852038	0.944121	0.94516	1.01409	0.967246	0.294436
CD2-associated protein OS=Homo sapiens GN=CD2AP PE=1 SV=1	CD2AP_HUMAN	CD2AP	13	22.22	8	13.93	6	14.24	0.96179	0.96732	0.970716	0.966602	0.00622491	0.974402	1.10497	1.01753	1.03089	0.496171	1.02965	0.994863	1.02623	1.0168	0.267481	0.969871	1.21081	1.03351	1.06668	0.431005
CD320 antigen OS=Homo sapiens GN=CD320 PE=1 SV=1	CD320_HUMAN	CD320	2	4.61					0.87857			0.87857		1.09993			1.09993		0.761206			0.761206		0.788035			0.788035
CD59 glycoprotein OS=Homo sapiens GN=CD59 PE=1 SV=1	CD59_HUMAN	CD59	7	25	5	25	4	15.63	0.962952	0.965322	1.07088	0.998478	0.969248	1.00055	0.877408	0.80021	0.888958	0.21108	0.994002	1.14592	0.793958	0.967044	0.783416	1.04269	0.831548	0.940056	0.934111	0.406715
CD63 antigen OS=Homo sapiens GN=CD63 PE=1 SV=2	CD63_HUMAN	CD63	3	8.403	7	12.61	4	12.61	0.935311	0.912405	1.08727	0.975351	0.693391	0.667797	0.846366	0.760795	0.754785	0.05452	0.839578	0.954206	0.927024	0.90559	0.124759	0.589721	0.934047	1.00889	0.822153	0.363115
CD81 antigen OS=Homo sapiens GN=CD81 PE=1 SV=1	CD81_HUMAN	CD81	6	25	10	25	8	25	0.970866	1.18584	1.12271	1.08931	0.288171	0.882998	0.870224	0.996945	0.914999	0.175393	0.752858	0.788855	0.817393	0.785924	0.0096321	1.21162	1.22836	1.20781	1.2159	0.000701393
CD9 antigen OS=Homo sapiens GN=CD9 PE=1 SV=4	CD9_HUMAN	CD9	2	6.14	1	3.07	2	3.07	0.848355	0.856865	0.734544	0.811277	0.0522194	0.779584	0.921059	0.757142	0.816161	0.0796517	0.873271	1.26643	0.87902	0.990625	0.945855	1.21847	1.19846	1.24642	1.22096	0.00322932
CD99 antigen OS=Homo sapiens GN=CD99 PE=1 SV=1	CD99_HUMAN	CD99	3	12.97	6	12.97	4	12.97	1.16009	1.06561	0.959174	1.05843	0.410375	1.09134	0.838872	0.653308	0.842541	0.366929	0.679726	0.948381	1.18094	0.913092	0.628322	1.24435	1.0651	1.01809	1.10503	0.24209
Cdc42 effector protein 1 OS=Homo sapiens GN=CDC42EP1 PE=1 SV=1	BORG5_HUMAN	CDC42EP1	5	8.951	3	6.905	4	10.74	1.07063	0.99105	0.952339	1.00348	0.928718	1.10563	0.908204	1.20626	1.06597	0.526116	0.907722	1.07658	1.12443	1.03191	0.678087	1.19939	1.23879	1.40886	1.27921	0.0376265
Cdc42 effector protein 4 OS=Homo sapiens GN=CDC42EP4 PE=1 SV=1	BORG4_HUMAN	CDC42EP4	1	3.933			1	5.899	0.81371		1.01301	0.907909	0.539878	0.859346		1.06276	0.955655	0.743081	0.844626		0.82253	0.833505	0.0462515	1.23212		0.849004	1.02278	0.923375
Cdc42-interacting protein 4 OS=Homo sapiens GN=TRIP10 PE=1 SV=3	CIP4_HUMAN	TRIP10	11	18.64	9	20.63	7	15.81	0.986073	0.959095	0.937333	0.960627	0.111317	1.09193	1.02404	0.98527	1.03282	0.394094	1.05693	0.988051	0.925051	0.988547	0.792876	1.21044	1.16287	1.06566	1.14472	0.0694482
CDGSH iron-sulfur domain-containing protein 1 OS=Homo sapiens GN=CISD1 PE=1 SV=1	CISD1_HUMAN	CISD1	8	43.52	13	43.52	15	43.52	0.736585	0.929015	1.07003	0.901324	0.440602	0.858136	0.877825	0.909	0.881406	0.0171473	0.950333	0.928726	1.12927	0.998898	0.987359	1.17037	1.3068	1.3258	1.26572	0.0268096
CDGSH iron-sulfur domain-containing protein 2 OS=Homo sapiens GN=CISD2 PE=1 SV=1	CISD2_HUMAN	CISD2	15	55.56	18	55.56	19	47.41	0.913144	1.06166	1.02593	0.998192	0.971952	0.885497	0.938031	0.913001	0.911924	0.0310919	1.05917	0.982383	0.981246	1.00695	0.809787	1.1615	1.17178	1.27629	1.20209	0.02564
CDK2-associated and cullin domain-containing protein 1 OS=Homo sapiens GN=CACUL1 PE=1 SV=1	CACL1_HUMAN	CACUL1	2	10.3	1	9.756	1	8.672	0.894778	0.704986	1.52097	0.986291	0.957088	1.12303	0.981659	0.924419	1.00633	0.922693	0.984243	0.791742	1.03266	0.930139	0.469057	1.23899	1.04071	2.04129	1.3807	0.251141
CDK5 regulatory subunit-associated protein 1 OS=Homo sapiens GN=CDK5RAP1 PE=1 SV=2	CK5P1_HUMAN	CDK5RAP1	5	9.817	10	16.31	10	15.64	0.972832	0.91523	1.0595	0.980746	0.691906	0.851195	0.981423	0.952704	0.926719	0.221312	0.966919	0.929222	0.923938	0.939833	0.0492275	1.35675	0.994015	1.11196	1.14462	0.275873
CDK5 regulatory subunit-associated protein 3 OS=Homo sapiens GN=CDK5RAP3 PE=1 SV=2	CK5P3_HUMAN	CDK5RAP3	18	21.54	14	27.27	16	25.69	0.96252	0.891687	0.930351	0.927733	0.0769908	0.872299	0.890155	0.81662	0.859113	0.0281462	0.960403	0.890666	0.908684	0.919448	0.0651007	1.08922	1.09799	1.21705	1.13329	0.0727508
CDK-activating kinase assembly factor MAT1 OS=Homo sapiens GN=MNAT1 PE=1 SV=1	MAT1_HUMAN	MNAT1	7	23.62	5	22.98	5	22.98	0.849114	0.952887	0.893664	0.897554	0.0834901	1.13114	0.945588	1.02408	1.03082	0.617331	1.01595	1.0685	1.37456	1.14271	0.289791	0.902836	1.01967	0.881275	0.932669	0.262514
CDKN2A-interacting protein OS=Homo sapiens GN=CDKN2AIP PE=1 SV=3	CARF_HUMAN	CDKN2AIP	5	13.28	4	9.138	8	15	1.06902	1.13631	0.874389	1.0203	0.823257	0.970533	0.847513	0.819863	0.876932	0.1259	0.920876	1.03851	0.940843	0.965406	0.441966	1.2274	1.21762	1.11391	1.18518	0.0319004
CDKN2AIP N-terminal-like protein OS=Homo sapiens GN=CDKN2AIPNL PE=1 SV=1	C2AIL_HUMAN	CDKN2AIPNL	6	13.79	9	44.83	5	28.45	0.827098	0.977412	0.983094	0.926282	0.309054	0.95299	0.869309	0.84681	0.888552	0.08088	0.998363	0.821702	1.08864	0.963006	0.694852	0.948965	0.97952	1.15311	1.0234	0.738493
CDP-diacylglycerol--inositol 3-phosphatidyltransferase OS=Homo sapiens GN=CDIPT PE=1 SV=1	CDIPT_HUMAN	CDIPT	4	15.02	4	19.25	4	15.02	0.854109	1.20339	1.03162	1.01972	0.862063	0.952197	0.906952	0.915988	0.924841	0.0342909	1.07679	1.05401	1.00329	1.04424	0.174578	1.17241	1.31713	1.29843	1.26098	0.0240775
Cell adhesion molecule 1 OS=Homo sapiens GN=CADM1 PE=1 SV=2	CADM1_HUMAN	CADM1	2	4.751	9	25.34	7	18.1	0.895377	0.950337	0.874546	0.906196	0.0576495	0.903573	0.722962	0.779111	0.79841	0.0752744	0.890685	0.874783	1.01874	0.925897	0.25033	0.903973	1.17398	1.0981	1.05233	0.582025
Cell cycle and apoptosis regulator protein 2 OS=Homo sapiens GN=CCAR2 PE=1 SV=2	CCAR2_HUMAN	CCAR2	65	47.45	68	42.69	62	37.38	1.00865	1.04318	0.970979	1.00717	0.763041	1.01748	0.919552	0.932741	0.955627	0.287754	0.951134	0.945461	0.997981	0.964575	0.169577	1.13337	1.20509	1.1634	1.16692	0.0130035
Cell cycle checkpoint control protein RAD9A OS=Homo sapiens GN=RAD9A PE=1 SV=1	RAD9A_HUMAN	RAD9A	1	7.417	1	4.348			1.04462	0.947382		0.994814	0.932493	0.847269	1.20839		1.01185	0.957825	0.917053	0.979877		0.947944	0.353203	1.02624	1.06542		1.04565	0.252942
Cell cycle checkpoint protein RAD1 OS=Homo sapiens GN=RAD1 PE=1 SV=1	RAD1_HUMAN	RAD1	1	8.511	2	11.7			1.0221	1.16511		1.09126	0.409555	1.08792	1.12293		1.10529	0.0998843	0.890109	0.943977		0.916648	0.207254	1.3765	1.10315		1.23227	0.31024
Cell cycle control protein 50A OS=Homo sapiens GN=TMEM30A PE=1 SV=1	CC50A_HUMAN	TMEM30A			2	10.53	1	8.31		1.15889	0.969316	1.05987	0.632594		0.982247	0.626105	0.784213	0.475658		1.00812	0.770207	0.88117	0.51971		1.08724	1.56201	1.30318	0.381975
Cell differentiation protein RCD1 homolog OS=Homo sapiens GN=RQCD1 PE=1 SV=1	RCD1_HUMAN	RQCD1	11	36.45	9	27.42	13	31.77	1.17085	1.07018	1.08496	1.10779	0.0671942	1.05545	1.02822	0.879512	0.984589	0.810597	0.841899	0.844975	0.760187	0.814719	0.0274317	1.05623	1.05471	1.0585	1.05648	0.000359261
Cell division control protein 42 homolog OS=Homo sapiens GN=CDC42 PE=1 SV=2	CDC42_HUMAN	CDC42	39	42.41	37	36.65	19	36.65	0.874869	0.893252	0.872563	0.88018	0.00335444	0.913278	0.93123	0.762004	0.865378	0.151835	0.991952	0.955919	1.10644	1.01612	0.750495	1.01576	1.02106	1.06199	1.03273	0.14888
Cell division control protein 45 homolog OS=Homo sapiens GN=CDC45 PE=1 SV=1	CDC45_HUMAN	CDC45	4	13.96	5	12.37	2	7.244	0.996641	1.02964	1.02882	1.01825	0.233871	1.04278	0.782465	0.968344	0.924478	0.457965	1.01115	0.911252	0.727062	0.875002	0.3038	0.922795	1.16623	1.15947	1.07659	0.439451
Cell division cycle 5-like protein OS=Homo sapiens GN=CDC5L PE=1 SV=2	CDC5L_HUMAN	CDC5L	66	45.76	60	48.13	69	41.15	0.966074	0.962275	1.02912	0.985354	0.56768	0.969941	0.951749	0.946062	0.955863	0.0265946	0.987445	0.944788	1.01161	0.98089	0.436608	1.17895	1.23006	1.1805	1.19627	0.00598904
Cell division cycle and apoptosis regulator protein 1 OS=Homo sapiens GN=CCAR1 PE=1 SV=2	CCAR1_HUMAN	CCAR1	52	22.96	49	27.3	40	23.83	0.931434	1.01266	0.979474	0.973949	0.39088	0.964741	0.86455	0.924175	0.916892	0.112761	0.952034	1.02791	1.02628	1.00144	0.95985	1.17985	1.16564	1.16108	1.16883	0.00095679
Cell division cycle protein 123 homolog OS=Homo sapiens GN=CDC123 PE=1 SV=1	CD123_HUMAN	CDC123	15	32.44	10	28.27	15	25.3	0.999533	0.964127	0.932607	0.965036	0.217303	0.884353	0.858428	0.814968	0.852099	0.0215364	0.960347	0.897909	0.969079	0.941904	0.13066	0.997915	1.18354	1.06506	1.07948	0.263725
Cell division cycle protein 16 homolog OS=Homo sapiens GN=CDC16 PE=1 SV=2	CDC16_HUMAN	CDC16	17	23.87	11	16.13	12	20.32	0.950694	0.955391	0.840914	0.914095	0.16435	1.00782	0.802575	0.899482	0.899403	0.248116	0.988417	0.970781	0.838823	0.930202	0.298399	1.07983	1.11911	1.21731	1.1373	0.0684885
Cell division cycle protein 20 homolog OS=Homo sapiens GN=CDC20 PE=1 SV=2	CDC20_HUMAN	CDC20	4	11.62	3	17.84	3	13.63	0.99739	0.840936	0.810934	0.879436	0.181643	1.06521	0.822892	0.815703	0.894204	0.329678	1.1179	0.89289	0.939304	0.978745	0.782154	1.35072	1.25545	1.22805	1.27701	0.0135637
Cell division cycle protein 23 homolog OS=Homo sapiens GN=CDC23 PE=1 SV=3	CDC23_HUMAN	CDC23	8	15.41	11	17.59	6	9.38	0.888796	0.940026	1.10857	0.974768	0.737089	0.910197	0.882344	0.958817	0.916579	0.0695035	0.785226	0.957063	0.929765	0.887366	0.192439	1.14688	1.14768	1.29753	1.19532	0.0490168
Cell division cycle protein 27 homolog OS=Homo sapiens GN=CDC27 PE=1 SV=2	CDC27_HUMAN	CDC27	19	20.27	24	21.97	25	14.44	1.0604	1.0925	1.11447	1.0889	0.0276059	0.912831	0.823706	0.796615	0.842954	0.0529876	0.915323	0.951864	0.959814	0.942133	0.0553102	1.03228	1.19781	1.29374	1.16953	0.141884
Cell division cycle-associated 7-like protein OS=Homo sapiens GN=CDCA7L PE=1 SV=2	CDA7L_HUMAN	CDCA7L	4	7.93	1	3.965	2	3.965	0.854979	0.910293	1.12437	0.956493	0.645077	0.822473	0.940127	0.7029	0.816082	0.136758	0.961467	0.749561	0.892113	0.863085	0.183984	0.969689	0.704935	0.914801	0.855138	0.251485
Cell division cycle-associated protein 2 OS=Homo sapiens GN=CDCA2 PE=1 SV=2	CDCA2_HUMAN	CDCA2	1	1.564	1	1.564			1.39687	0.973798		1.16631	0.550466	0.600787	0.725056		0.660003	0.141644	1.12556	1.26044		1.19109	0.199258	1.21016	1.04908		1.12675	0.343324
Cell growth-regulating nucleolar protein OS=Homo sapiens GN=LYAR PE=1 SV=2	LYAR_HUMAN	LYAR	10	26.39	6	26.91	6	24.54	0.924053	0.976578	1.10995	1.00054	0.992943	0.993082	0.950864	0.778485	0.902509	0.304672	0.909991	1.04158	0.99327	0.98009	0.661695	0.999907	1.10038	1.37686	1.1485	0.281574
Cellular nucleic acid-binding protein OS=Homo sapiens GN=CNBP PE=1 SV=1	CNBP_HUMAN	CNBP	30	58.76	33	58.76	24	53.67	1.0983	0.975059	0.896038	0.986339	0.83744	0.983927	0.960412	0.791267	0.907642	0.295157	0.931682	0.992059	0.854223	0.924256	0.210983	1.16634	1.1781	1.24841	1.19708	0.0135977
Cellular retinoic acid-binding protein 2 OS=Homo sapiens GN=CRABP2 PE=1 SV=2	RABP2_HUMAN	CRABP2	8	18.12	4	24.64	3	24.64	0.934361	0.959202	1.15751	1.01232	0.872686	0.931522	0.934199	0.883032	0.915945	0.0408727	0.994379	1.18228	0.90791	1.02197	0.805375	0.904522	0.885171	1.1249	0.965725	0.693327
Cellular tumor antigen p53 OS=Homo sapiens GN=TP53 PE=1 SV=4	P53_HUMAN	TP53	22	32.57	35	34.1	26	35.37	1.01186	0.998898	0.847892	0.949862	0.461428	0.851746	0.867348	0.83236	0.850364	0.00535899	0.906678	0.900246	1.00619	0.936478	0.209518	1.1285	1.2204	1.44686	1.25837	0.0885563
Centrin-2 OS=Homo sapiens GN=CETN2 PE=1 SV=1	CETN2_HUMAN	CETN2	5	30.23	7	30.23	8	30.23	0.914	0.961794	0.88225	0.91877	0.0774416	0.951709	0.83545	0.962385	0.914656	0.188381	0.954793	0.860055	0.809064	0.872582	0.106183	0.931167	1.13385	0.956715	1.00336	0.961592
Centrin-3 OS=Homo sapiens GN=CETN3 PE=1 SV=2	CETN3_HUMAN	CETN3	1	7.186	1	7.186	2	12.57	1.05911	0.975946	1.12248	1.05079	0.346497	1.02473	0.647048	1.01807	0.877217	0.480047	1.08077	0.928985	1.2794	1.08705	0.46185	1.35972	1.12435	1.1044	1.19077	0.119722
Centriolar coiled-coil protein of 110 kDa OS=Homo sapiens GN=CCP110 PE=1 SV=3	CP110_HUMAN	CCP110	2	2.372	1	2.767			0.73326	1.18537		0.932301	0.819198	1.06198	0.915725		0.986145	0.881505	1.1942	1.17167		1.18288	0.0360518	0.868088	1.03286		0.946898	0.643058
Centromere protein F OS=Homo sapiens GN=CENPF PE=1 SV=2	CENPF_HUMAN	CENPF	4	2.461	5	3.271	6	4.05	1.21107	0.894567	1.041	1.04091	0.691607	1.11387	0.943488	1.0249	1.02506	0.656916	1.13298	0.902706	0.743365	0.912692	0.531387	1.44133	1.11803	1.13393	1.22255	0.134973
Centromere protein H OS=Homo sapiens GN=CENPH PE=1 SV=1	CENPH_HUMAN	CENPH	5	23.08	5	17.41	3	10.53	1.0164	0.980009	0.936757	0.977179	0.431117	0.705269	0.864538	1.2338	0.909484	0.62024	0.91726	0.985194	0.711112	0.862947	0.274715	1.11964	1.13011	1.45886	1.2267	0.142554
Centromere protein O OS=Homo sapiens GN=CENPO PE=1 SV=1	CENPO_HUMAN	CENPO	1	3	1	5			1.17503	1.00632		1.08741	0.475157	0.899057	1.0906		0.99021	0.935365	1.31856	0.93049		1.10766	0.662243	0.945298	0.909755		0.927356	0.158404
Centromere protein S OS=Homo sapiens GN=APITD1 PE=1 SV=1	CENPS_HUMAN	APITD1	2	8.696	2	13.77			0.896714	0.679369		0.780513	0.325018	1.11782	0.895096		1.00028	0.998407	1.06209	0.738212		0.885463	0.624716	1.06552	0.959778		1.01127	0.865531
Centromere protein V OS=Homo sapiens GN=CENPV PE=1 SV=1	CENPV_HUMAN	CENPV	16	36.73	17	36.73	16	39.64	1.03851	1.0366	1.02418	1.03308	0.0174497	1.02112	0.890851	0.924032	0.943749	0.291595	0.879479	0.901242	0.884042	0.888205	0.00391229	1.078	1.08837	1.13141	1.09902	0.023655
Centromere protein X OS=Homo sapiens GN=STRA13 PE=1 SV=1	CENPX_HUMAN	STRA13	2	11.11	1	11.11			0.52327	0.660921		0.588082	0.137829	0.704362	0.772435		0.737614	0.0957632	0.888032	0.869889		0.878914	0.0508	0.818208	0.503821		0.642052	0.31874
Centromere/kinetochore protein zw10 homolog OS=Homo sapiens GN=ZW10 PE=1 SV=3	ZW10_HUMAN	ZW10	14	17.84	17	18.49	13	18.1	0.904303	0.939279	0.99161	0.944387	0.165768	0.976274	0.927895	0.903328	0.935345	0.0991156	0.876038	0.903974	0.848017	0.875712	0.0187773	0.913557	1.18962	1.12215	1.06839	0.495582
Centromere-associated protein E OS=Homo sapiens GN=CENPE PE=1 SV=2	CENPE_HUMAN	CENPE	3	2.11	4	2.851	3	2.851	1.05769	1.08898	0.786513	0.967596	0.781333	1.08541	0.990648	0.812033	0.955791	0.650313	0.925387	0.976825	0.879795	0.92649	0.127306	0.989249	0.959205	0.956168	0.968093	0.0960555
Centrosomal protein of 112 kDa OS=Homo sapiens GN=CEP112 PE=1 SV=2	CE112_HUMAN	CEP112	1	3.246			1	2.723	1.04887		1.06122	1.05503	0.0692729	0.769623		1.09705	0.918865	0.716441	1.37751		1.12455	1.24462	0.276356	0.731056		0.968628	0.841499	0.435447
Centrosomal protein of 131 kDa OS=Homo sapiens GN=CEP131 PE=1 SV=3	CP131_HUMAN	CEP131	7	9.418	8	8.957	8	8.495	1.01076	1.21356	1.03012	1.0811	0.311308	0.963873	1.00874	0.857072	0.941034	0.337108	0.971446	1.17821	1.1389	1.09239	0.275697	0.995439	1.04414	1.26393	1.09521	0.338722
Centrosomal protein of 170 kDa OS=Homo sapiens GN=CEP170 PE=1 SV=1	CE170_HUMAN	CEP170	9	6.818	8	6.439	7	7.449	1.09754	1.12894	0.664674	0.937347	0.743045	1.09362	1.02218	0.968305	1.02676	0.531391	0.991559	0.906976	1.02749	0.974012	0.551499	1.04962	1.3495	1.12385	1.16763	0.17484
Centrosomal protein of 170 kDa protein B OS=Homo sapiens GN=CEP170B PE=1 SV=4	C170B_HUMAN	CEP170B			3	2.14	2	1.951		1.22444	0.829167	1.0076	0.975268		1.03275	0.850748	0.937343	0.625284		1.02448	1.18476	1.10171	0.409782		1.14585	0.785836	0.948922	0.827366
Centrosomal protein of 192 kDa OS=Homo sapiens GN=CEP192 PE=1 SV=2	CE192_HUMAN	CEP192	1	1.236			1	1.443	0.722196		0.828703	0.773619	0.166681	0.886645		1.08279	0.979824	0.871903	1.28585		1.2319	1.25859	0.0591534	0.609725		0.630105	0.619831	0.0218722
Centrosomal protein of 290 kDa OS=Homo sapiens GN=CEP290 PE=1 SV=2	CE290_HUMAN	CEP290	6	3.429	9	3.63	8	2.743	0.923115	0.986013	1.07987	0.994269	0.910975	0.904337	0.854721	0.917253	0.891691	0.0336135	1.08139	0.990828	1.02395	1.03138	0.349439	1.09213	1.16128	1.19747	1.14945	0.0357577
Centrosomal protein of 41 kDa OS=Homo sapiens GN=CEP41 PE=1 SV=1	CEP41_HUMAN	CEP41	4	9.651	3	6.166	2	4.826	0.769415	0.966782	1.15781	0.951428	0.714623	1.20766	0.842785	0.904671	0.972862	0.82587	1.06108	0.802215	0.897878	0.914293	0.385009	0.752545	1.26433	0.882278	0.943335	0.740436
Centrosomal protein of 44 kDa OS=Homo sapiens GN=CEP44 PE=1 SV=2	CEP44_HUMAN	CEP44	1	3.333	1	3.333	1	3.333	1.02477	0.930981	0.766412	0.9009	0.346412	1.23325	0.964422	0.810263	0.987752	0.928666	0.940572	0.759132	0.564258	0.738577	0.177448	0.929108	1.03366	1.2253	1.05575	0.570122
Centrosomal protein of 55 kDa OS=Homo sapiens GN=CEP55 PE=1 SV=3	CEP55_HUMAN	CEP55	5	11.64	4	13.58	3	14.66	0.904326	1.03435	0.927628	0.953796	0.369688	1.16313	1.03683	0.710735	0.949907	0.762728	1.16098	0.888444	0.964995	0.998449	0.986127	1.0965	0.886903	1.2144	1.05702	0.60993
Centrosomal protein of 78 kDa OS=Homo sapiens GN=CEP78 PE=1 SV=1	CEP78_HUMAN	CEP78	2	4.064	3	6.531	4	5.08	0.85951	0.864811	1.06107	0.923931	0.371428	0.978245	0.8477	0.913509	0.911593	0.15465	0.90282	0.821044	0.99686	0.904067	0.213603	0.904816	0.992638	0.962276	0.952541	0.215972
Centrosomal protein of 85 kDa OS=Homo sapiens GN=CEP85 PE=1 SV=1	CEP85_HUMAN	CEP85	3	6.562	4	7.48	1	2.231	0.986568	0.8808	1.36029	1.05733	0.710132	0.79314	0.954636	0.783838	0.840371	0.112451	0.884327	1.09336	1.0003	0.988937	0.87316	1.09089	1.39183	1.07686	1.17808	0.188506
Centrosomal protein of 97 kDa OS=Homo sapiens GN=CEP97 PE=1 SV=1	CEP97_HUMAN	CEP97	3	6.243	5	7.168	2	5.434	0.965133	0.869076	0.798404	0.874895	0.135112	1.14111	1.0731	0.70886	0.953913	0.782212	1.02646	0.847696	0.817116	0.892529	0.249102	1.29249	0.978952	1.11846	1.12272	0.285862
Centrosome-associated protein CEP250 OS=Homo sapiens GN=CEP250 PE=1 SV=2	CP250_HUMAN	CEP250	1	0.5733			1	0.9828	0.942235		0.90573	0.923803	0.155524	0.951201		0.95572	0.953458	0.0316269	1.14194		0.807207	0.960096	0.853197	1.11457		0.878524	0.989533	0.943851
Ceramide synthase 1 OS=Homo sapiens GN=CERS1 PE=1 SV=1	CERS1_HUMAN	CERS1	1	3.143	1	3.143	2	4.857	0.773607	1.16647	0.810764	0.901078	0.506418	0.680387	1.07295	0.907859	0.871869	0.411037	0.595959	0.893578	1.19872	0.861038	0.537104	1.23546	1.27356	1.48527	1.32704	0.0382686
Ceramide synthase 2 OS=Homo sapiens GN=CERS2 PE=1 SV=1	CERS2_HUMAN	CERS2	6	12.89	9	11.32	7	8.684	0.866453	0.965761	0.993047	0.940145	0.276134	0.922365	0.780128	0.891653	0.862492	0.101575	0.907077	0.935722	1.06299	0.966289	0.553012	1.05066	0.956807	1.2764	1.08665	0.430808
Ceramide synthase 5 OS=Homo sapiens GN=CERS5 PE=2 SV=1	CERS5_HUMAN	CERS5			1	1.786	1	1.786		0.947415	1.12643	1.03305	0.771168		0.87401	0.889903	0.881921	0.0455719		1.24512	1.1241	1.18306	0.187957		1.08951	1.15488	1.12172	0.158121
Ceramide synthase 6 OS=Homo sapiens GN=CERS6 PE=1 SV=1	CERS6_HUMAN	CERS6	2	7.292					1.07787			1.07787		0.79537			0.79537		0.619939			0.619939		1.26798			1.26798
Ceramide-1-phosphate transfer protein OS=Homo sapiens GN=CPTP PE=1 SV=1	CPTP_HUMAN	CPTP	1	15.89	1	10.28	1	10.28	0.596955	0.611251	0.709296	0.637279	0.0140457	1.05184	1.09541	1.17932	1.10761	0.0926728	1.16819	1.2238	0.854212	1.06888	0.614946	1.15646	1.05856	1.08213	1.09827	0.0718788
Ceroid-lipofuscinosis neuronal protein 5 OS=Homo sapiens GN=CLN5 PE=1 SV=2	CLN5_HUMAN	CLN5	8	16.76	7	13.13	7	10.61	0.921783	0.8587	0.898432	0.892589	0.0316873	1.00235	0.851857	0.919809	0.922632	0.228714	1.14491	1.03022	0.942827	1.03604	0.592633	1.20439	1.05594	1.14926	1.13486	0.0814315
CGG triplet repeat-binding protein 1 OS=Homo sapiens GN=CGGBP1 PE=1 SV=2	CGBP1_HUMAN	CGGBP1	14	55.09	12	40.12	10	44.31	1.02231	1.05369	1.011	1.02884	0.148071	0.902906	0.980998	0.916738	0.932937	0.112581	0.984697	0.840071	0.931881	0.916909	0.203508	1.21895	1.12326	1.17624	1.17216	0.0214823
Charged multivesicular body protein 1a OS=Homo sapiens GN=CHMP1A PE=1 SV=1	CHM1A_HUMAN	CHMP1A	5	23.47	5	27.04	5	26.02	1.03384	1.03417	1.13231	1.06579	0.169987	0.927405	1.06749	0.932498	0.973703	0.620963	0.812622	0.859821	0.915469	0.861616	0.0494661	1.09487	1.07357	1.01815	1.0617	0.110072
Charged multivesicular body protein 1b OS=Homo sapiens GN=CHMP1B PE=1 SV=1	CHM1B_HUMAN	CHMP1B	1	11.06	8	12.06	2	8.543	0.995718	1.0279	1.28572	1.09583	0.373138	1.0161	0.908123	0.885401	0.934848	0.252321	0.905416	0.935958	0.767787	0.866526	0.144234	1.17045	1.18813	1.20731	1.18854	0.00267626
Charged multivesicular body protein 2a OS=Homo sapiens GN=CHMP2A PE=1 SV=1	CHM2A_HUMAN	CHMP2A	13	19.82	8	30.18	6	19.37	0.901598	0.901638	0.900046	0.901094	3.12344e-05	1.04536	0.931798	0.91861	0.96362	0.460693	0.897033	0.803098	0.871068	0.856137	0.0424915	0.848915	1.07616	0.855212	0.921027	0.401494
Charged multivesicular body protein 2b OS=Homo sapiens GN=CHMP2B PE=1 SV=1	CHM2B_HUMAN	CHMP2B	8	29.58	10	33.33	11	30.05	1.1134	0.952714	1.03974	1.03319	0.544375	1.05449	0.875986	0.898645	0.939815	0.396782	0.824738	1.00854	0.773876	0.863428	0.207166	1.24827	1.26342	1.03937	1.17908	0.120899
Charged multivesicular body protein 3 OS=Homo sapiens GN=CHMP3 PE=1 SV=3	CHMP3_HUMAN	CHMP3	2	12.61	4	16.22	4	13.06	1.20424	0.942493	1.03632	1.05559	0.52745	1.09925	0.902255	0.877326	0.954689	0.580544	0.809187	0.90593	0.966839	0.891591	0.158066	0.936266	1.16704	1.08618	1.05876	0.471656
Charged multivesicular body protein 4a OS=Homo sapiens GN=CHMP4A PE=1 SV=3	CHM4A_HUMAN	CHMP4A	3	17.57	5	18.02	3	11.26	0.920779	0.863354	0.934298	0.905614	0.0549943	0.936941	0.6747	0.525385	0.692522	0.15954	0.876682	0.826415	0.761843	0.820292	0.0397174	1.22658	1.48708	1.16032	1.28391	0.0798123
Charged multivesicular body protein 4b OS=Homo sapiens GN=CHMP4B PE=1 SV=1	CHM4B_HUMAN	CHMP4B	19	47.77	12	25	19	41.07	1.06296	0.869583	0.898	0.939798	0.423753	0.980079	1.00317	0.897678	0.95922	0.343521	1.01481	0.849326	0.904881	0.920486	0.252708	1.13329	1.14999	1.09502	1.12586	0.0146669
Charged multivesicular body protein 5 OS=Homo sapiens GN=CHMP5 PE=1 SV=1	CHMP5_HUMAN	CHMP5	11	34.25	13	34.25	10	31.51	0.955466	0.973842	0.90095	0.942905	0.128691	0.945845	0.996773	0.841589	0.925775	0.263017	0.939595	0.92718	0.941452	0.936054	0.00522777	1.20905	1.13478	1.07445	1.1381	0.0630037
Charged multivesicular body protein 6 OS=Homo sapiens GN=CHMP6 PE=1 SV=3	CHMP6_HUMAN	CHMP6	3	6.468	3	13.43	3	6.468	0.83926	1.23295	0.812923	0.943982	0.708654	1.08471	0.835277	1.06607	0.9885	0.903506	0.943489	0.81439	0.915522	0.889364	0.120591	0.859148	1.33426	0.918314	1.01726	0.911993
Charged multivesicular body protein 7 OS=Homo sapiens GN=CHMP7 PE=1 SV=1	CHMP7_HUMAN	CHMP7	4	11.48	5	16.34	2	12.36	0.983718	1.06246	0.796349	0.940652	0.551379	1.10514	1.03895	0.639208	0.902023	0.611861	1.05169	0.913852	0.898393	0.952234	0.430211	0.985647	1.22028	1.12038	1.10454	0.250248
Checkpoint protein HUS1 OS=Homo sapiens GN=HUS1 PE=1 SV=1	HUS1_HUMAN	HUS1	1	4.286	1	4.286			1.09986	1.05951		1.0795	0.152527	0.995159	0.872428		0.931775	0.477373	1.15984	1.04302		1.09988	0.323785	0.990935	1.35883		1.16039	0.5189
Chitinase domain-containing protein 1 OS=Homo sapiens GN=CHID1 PE=1 SV=1	CHID1_HUMAN	CHID1	8	21.12	11	16.28	8	13.99	0.906347	0.942869	1.06155	0.968046	0.564706	0.863718	0.669214	0.966566	0.823612	0.216314	0.781294	0.690302	0.780981	0.749603	0.0198362	0.859205	0.916435	0.997856	0.92276	0.204669
Chitobiosyldiphosphodolichol beta-mannosyltransferase OS=Homo sapiens GN=ALG1 PE=1 SV=2	ALG1_HUMAN	ALG1	5	10.56	2	5.819	5	11.42	1.02887	1.04144	0.909399	0.991401	0.86037	1.03102	1.18061	1.09046	1.09899	0.138304	1.35845	1.52461	1.28749	1.38669	0.0224894	1.20731	1.72931	1.32636	1.40427	0.0874378
Chloride channel CLIC-like protein 1 OS=Homo sapiens GN=CLCC1 PE=1 SV=1	CLCC1_HUMAN	CLCC1			4	9.8	5	9.982		1.1627	1.05705	1.10862	0.275476		0.74582	0.949985	0.841735	0.389735		1.13876	0.817401	0.96479	0.864437		1.34521	1.11367	1.22398	0.278298
Chloride intracellular channel protein 1 OS=Homo sapiens GN=CLIC1 PE=1 SV=4	CLIC1_HUMAN	CLIC1	38	71.78	46	70.12	39	80.08	0.999159	1.01216	0.984101	0.998407	0.862538	0.967017	0.931423	0.955243	0.951112	0.0452514	1.0831	1.03865	0.980846	1.03335	0.371968	1.19928	1.15437	1.14915	1.16739	0.00756655
Chloride intracellular channel protein 4 OS=Homo sapiens GN=CLIC4 PE=1 SV=4	CLIC4_HUMAN	CLIC4	27	63.24	28	60.47	17	43.87	1.00672	0.982732	0.943106	0.977164	0.349164	1.00367	0.926054	0.859676	0.927942	0.23641	0.928299	0.835359	0.835967	0.865466	0.0540952	0.997634	1.12931	1.02072	1.04768	0.345906
Choline dehydrogenase, mitochondrial OS=Homo sapiens GN=CHDH PE=1 SV=2	CHDH_HUMAN	CHDH	3	3.535	2	5.051			0.735834	0.923281		0.824246	0.337936	0.906687	0.925849		0.916218	0.0757208	1.06235	0.863894		0.957997	0.749562	1.07404	0.984549		1.02832	0.636646
Choline kinase alpha OS=Homo sapiens GN=CHKA PE=1 SV=3	CHKA_HUMAN	CHKA	3	4.814	3	6.127	1	3.063	1.06066	1.10447	1.30145	1.15094	0.15363	0.894414	0.973037	0.907336	0.924298	0.0941225	0.883995	0.925714	0.902558	0.903928	0.0169836	0.921857	0.877544	1.10402	0.963022	0.643314
Choline transporter-like protein 1 OS=Homo sapiens GN=SLC44A1 PE=1 SV=1	CTL1_HUMAN	SLC44A1	2	1.826					1.07618			1.07618		0.939364			0.939364		1.36928			1.36928		0.958445			0.958445
Choline/ethanolaminephosphotransferase 1 OS=Homo sapiens GN=CEPT1 PE=1 SV=1	CEPT1_HUMAN	CEPT1	3	4.808	3	4.808	4	4.808	1.01844	1.11988	1.07727	1.07105	0.13043	1.00402	0.797736	0.947495	0.912137	0.314472	0.974175	0.752622	1.07584	0.923962	0.535047	0.976594	1.0794	1.25067	1.09651	0.32824
Choline-phosphate cytidylyltransferase A OS=Homo sapiens GN=PCYT1A PE=1 SV=2	PCY1A_HUMAN	PCYT1A	8	24.25	7	26.7	12	29.16	0.956065	0.920337	1.01533	0.963119	0.319259	1.01798	1.10392	1.09419	1.07133	0.115278	0.941639	0.977387	0.870687	0.928833	0.162539	0.950579	1.27085	1.1244	1.10748	0.348984
Cholinephosphotransferase 1 OS=Homo sapiens GN=CHPT1 PE=1 SV=1	CHPT1_HUMAN	CHPT1	1	3.941	1	5.172	1	3.941	1.08811	0.959252	1.17875	1.07154	0.368401	0.925671	0.804564	0.608662	0.768183	0.165681	1.21285	0.724772	1.23759	1.02848	0.887312	1.14866	1.0076	1.47966	1.19642	0.252763
Chondroitin sulfate synthase 2 OS=Homo sapiens GN=CHPF PE=1 SV=2	CHSS2_HUMAN	CHPF	2	3.613	1	2.065	1	2.581	1.22243	0.904681	0.995466	1.03256	0.752782	0.979861	1.28003	1.27666	1.16991	0.218676	0.978372	1.29198	0.830237	1.01622	0.912193	1.4153	0.533165	0.754034	0.828643	0.57825
Chromatin accessibility complex protein 1 OS=Homo sapiens GN=CHRAC1 PE=1 SV=1	CHRC1_HUMAN	CHRAC1	3	35.11	2	19.85	2	19.85	0.925463	0.652094	0.551057	0.692823	0.138147	1.05055	0.976996	1.04381	1.02324	0.42637	1.01349	0.540202	0.678444	0.718836	0.214522	1.0461	1.05598	1.10818	1.06974	0.0635435
Chromatin assembly factor 1 subunit A OS=Homo sapiens GN=CHAF1A PE=1 SV=2	CAF1A_HUMAN	CHAF1A	20	17.99	22	23.54	11	16.63	0.884298	0.990616	0.988665	0.953201	0.329686	1.03469	0.938982	0.766145	0.906275	0.382043	0.922993	0.971606	0.929933	0.941268	0.063369	1.18433	1.26128	1.48565	1.30437	0.0589784
Chromatin assembly factor 1 subunit B OS=Homo sapiens GN=CHAF1B PE=1 SV=1	CAF1B_HUMAN	CHAF1B	36	35.6	24	28.62	32	26.3	0.959908	1.04673	1.01242	1.00572	0.84215	0.986406	0.880524	0.897495	0.920329	0.141732	1.01516	0.881624	0.868668	0.919512	0.233172	1.21565	1.26507	1.03338	1.16697	0.129958
Chromatin complexes subunit BAP18 OS=Homo sapiens GN=BAP18 PE=1 SV=1	BAP18_HUMAN	BAP18	6	25.58	7	25.58	9	25.58	1.03151	1.14868	1.08284	1.08662	0.116267	0.901182	0.846171	0.928287	0.891219	0.0518912	0.825254	0.741112	0.980833	0.843378	0.172186	0.944759	0.901903	1.1045	0.979977	0.772771
Chromatin modification-related protein MEAF6 OS=Homo sapiens GN=MEAF6 PE=1 SV=1	EAF6_HUMAN	MEAF6	1	18.32	1	18.32	1	11.52	0.837248	1.0442	0.782537	0.881146	0.283482	0.911551	0.848442	0.694513	0.812883	0.125804	0.97304	0.776878	0.914293	0.884144	0.208008	0.97008	1.26103	0.837083	1.00794	0.953386
Chromatin target of PRMT1 protein OS=Homo sapiens GN=CHTOP PE=1 SV=2	CHTOP_HUMAN	CHTOP	4	16.94	10	20.97	9	20.97	0.850406	1.02135	1.2173	1.01875	0.874172	0.898087	0.862071	1.22795	0.983287	0.893935	1.07191	1.00893	0.960022	1.01259	0.732552	1.31014	1.04723	1.33525	1.22361	0.122584
Chromobox protein homolog 1 OS=Homo sapiens GN=CBX1 PE=1 SV=1	CBX1_HUMAN	CBX1	10	30.27	14	45.95	12	45.95	0.98523	0.98444	0.655227	0.859751	0.38172	0.998151	0.821376	0.824444	0.877606	0.179683	0.916451	0.902504	0.893686	0.904165	0.00523719	1.26894	1.4678	1.25886	1.3285	0.0295113
Chromobox protein homolog 3 OS=Homo sapiens GN=CBX3 PE=1 SV=4	CBX3_HUMAN	CBX3	36	69.4	28	68.31	28	65.03	0.981236	1.03404	0.935278	0.982691	0.608142	0.92891	0.748185	0.712691	0.791215	0.102647	0.967479	0.852075	1.03827	0.94946	0.464412	1.3646	1.2892	1.54767	1.39637	0.025164
Chromobox protein homolog 5 OS=Homo sapiens GN=CBX5 PE=1 SV=1	CBX5_HUMAN	CBX5	15	56.02	15	49.74	18	59.16	0.938767	0.95075	1.06472	0.983149	0.712398	0.876617	0.891003	0.931918	0.899544	0.0285808	0.938921	0.883375	0.934461	0.918569	0.0492557	1.14348	1.15191	1.1601	1.15181	0.000867607
Chromobox protein homolog 8 OS=Homo sapiens GN=CBX8 PE=1 SV=3	CBX8_HUMAN	CBX8	10	18.25	10	23.39	10	15.17	0.880074	0.936591	1.00706	0.939814	0.252015	0.956045	0.898544	0.808722	0.885671	0.130837	0.816048	1.01905	0.950231	0.924514	0.354015	1.00062	1.11046	1.32846	1.1386	0.257331
Chromodomain-helicase-DNA-binding protein 1 OS=Homo sapiens GN=CHD1 PE=1 SV=2	CHD1_HUMAN	CHD1	27	17.37	28	16.78	21	10.23	0.957961	1.01322	0.826422	0.929148	0.350154	1.0355	0.947424	0.936189	0.972045	0.466759	0.945774	1.01986	0.997347	0.987169	0.622027	1.0624	1.18681	1.08325	1.10951	0.0930905
Chromodomain-helicase-DNA-binding protein 1-like OS=Homo sapiens GN=CHD1L PE=1 SV=2	CHD1L_HUMAN	CHD1L	28	24.64	26	21.07	17	13.49	0.980676	1.06446	1.033	1.02546	0.403946	1.00743	0.949803	1.02959	0.995034	0.855418	0.969068	0.898089	0.909249	0.924951	0.0804101	1.01658	1.05602	1.06167	1.04456	0.0858026
Chromodomain-helicase-DNA-binding protein 3 OS=Homo sapiens GN=CHD3 PE=1 SV=3	CHD3_HUMAN	CHD3	3	9.9	6	10.75	2	9.05	0.932175	1.02011	0.924252	0.957881	0.306005	0.953428	0.881546	0.975669	0.936005	0.164065	0.797643	0.964124	0.815831	0.856079	0.121601	0.902979	0.963654	1.16994	1.00597	0.945935
Chromodomain-helicase-DNA-binding protein 4 OS=Homo sapiens GN=CHD4 PE=1 SV=2	CHD4_HUMAN	CHD4	91	37.81	111	40.79	85	32.27	0.969996	0.974949	0.940513	0.961699	0.0737149	0.95734	0.926509	0.909259	0.930825	0.0413899	0.962201	0.945173	0.912159	0.939613	0.0580379	1.14463	1.17119	1.18829	1.1679	0.00489331
Chromodomain-helicase-DNA-binding protein 7 OS=Homo sapiens GN=CHD7 PE=1 SV=3	CHD7_HUMAN	CHD7	1	2.336	1	2.536			0.807701	1.06014		0.925354	0.669947	0.964081	0.774843		0.864298	0.409328	0.809105	0.883226		0.845354	0.162454	1.19526	2.07622		1.57531	0.347553
Chromodomain-helicase-DNA-binding protein 8 OS=Homo sapiens GN=CHD8 PE=1 SV=5	CHD8_HUMAN	CHD8	12	5.889	8	7.013	10	5.734	1.07233	1.05879	1.01539	1.04856	0.102584	0.989418	0.864944	0.914843	0.921662	0.171508	1.14764	0.826413	0.929951	0.959005	0.705457	0.912316	0.875897	1.07162	0.949612	0.489443
Chromosome alignment-maintaining phosphoprotein 1 OS=Homo sapiens GN=CHAMP1 PE=1 SV=2	CHAP1_HUMAN	CHAMP1	15	11.45	9	10.47	11	6.897	0.965803	1.10402	0.88538	0.980991	0.793143	0.97947	0.966636	0.849358	0.929926	0.251203	0.954402	0.868894	0.961601	0.927323	0.14677	1.02765	1.17766	1.25647	1.14994	0.14239
Chromosome transmission fidelity protein 18 homolog OS=Homo sapiens GN=CHTF18 PE=1 SV=1	CTF18_HUMAN	CHTF18	7	6.667	5	10.56	4	3.59	0.944159	1.0601	1.09701	1.03165	0.563351	1.08182	1.08111	0.643424	0.909579	0.638946	0.935895	0.894367	1.16055	0.99038	0.915242	0.83499	1.09394	0.940197	0.950526	0.582855
Chromosome-associated kinesin KIF4A OS=Homo sapiens GN=KIF4A PE=1 SV=3	KIF4A_HUMAN	KIF4A	28	19.97	29	22.32	41	26.38	1.01979	0.993651	0.951374	0.987867	0.608009	1.00952	0.929947	0.856401	0.929859	0.265327	1.00866	0.910532	0.98079	0.965766	0.372171	1.04119	1.14713	1.08701	1.09092	0.0899773
Cilia- and flagella-associated protein 20 OS=Homo sapiens GN=CFAP20 PE=1 SV=1	CFA20_HUMAN	CFAP20	7	20.73	4	25.39	8	24.87	1.04379	1.00481	0.896606	0.979714	0.697508	0.902044	1.10181	0.993576	0.995816	0.948736	1.11593	1.16671	1.07332	1.118	0.0436608	1.22962	1.28118	1.5365	1.34267	0.0499641
Cilia- and flagella-associated protein 36 OS=Homo sapiens GN=CFAP36 PE=1 SV=2	CFA36_HUMAN	CFAP36	4	16.67	3	12.28	6	16.67	0.897513	1.02457	0.952481	0.956783	0.367823	0.885034	1.10066	1.08096	1.01736	0.828414	1.10376	1.07488	1.02217	1.0664	0.103921	0.826901	0.896349	1.07716	0.927693	0.438629
Cingulin OS=Homo sapiens GN=CGN PE=1 SV=2	CING_HUMAN	CGN	7	9.691	3	5.681	2	3.425	1.00601	0.826345	0.690717	0.831167	0.230677	1.07572	0.785093	1.07799	0.969196	0.794449	0.974117	0.97094	1.26738	1.06227	0.564401	1.30363	1.51899	1.11992	1.30406	0.0945186
Cip1-interacting zinc finger protein OS=Homo sapiens GN=CIZ1 PE=1 SV=2	CIZ1_HUMAN	CIZ1			4	9.911	2	3.341		1.24996	0.815639	1.00971	0.971197		0.815543	0.973952	0.891235	0.418051		0.849131	0.578578	0.700919	0.315107		1.00956	1.39384	1.18624	0.481759
Citrate synthase, mitochondrial OS=Homo sapiens GN=CS PE=1 SV=2	CISY_HUMAN	CS	71	28.33	80	47.42	70	44.42	0.784095	1.00763	0.934371	0.903781	0.306392	0.848827	0.728367	0.850692	0.807199	0.0530237	0.870594	0.960897	1.05912	0.96046	0.549836	1.01079	0.961376	1.21246	1.05619	0.519218
Citron Rho-interacting kinase OS=Homo sapiens GN=CIT PE=1 SV=2	CTRO_HUMAN	CIT	7	5.575	9	5.723	4	4.193	0.874124	0.969617	1.18171	1.00053	0.995789	0.981277	0.839695	0.773049	0.860413	0.16452	1.06806	0.786909	0.87587	0.902929	0.372069	1.16898	1.07388	1.28656	1.17327	0.0921787
C-Jun-amino-terminal kinase-interacting protein 4 OS=Homo sapiens GN=SPAG9 PE=1 SV=4	JIP4_HUMAN	SPAG9	48	30.43	47	29.6	43	28.39	0.986132	1.01204	0.999935	0.999314	0.935406	1.02021	0.93236	0.865313	0.937164	0.305998	0.972584	0.950301	0.921543	0.947912	0.0756414	0.993261	1.15774	1.05048	1.06501	0.294684
CKLF-like MARVEL transmembrane domain-containing protein 6 OS=Homo sapiens GN=CMTM6 PE=1 SV=1	CKLF6_HUMAN	CMTM6	3	11.48	2	5.464			0.941766	1.07704		1.00713	0.932822	0.979475	1.17201		1.07143	0.582713	1.08175	1.08904		1.08539	0.0260944	1.06415	1.27155		1.16324	0.338766
Claspin OS=Homo sapiens GN=CLSPN PE=1 SV=3	CLSPN_HUMAN	CLSPN	5	3.51	4	2.689	2	1.27	1.00682	0.87309	1.36801	1.06341	0.688226	1.20174	0.862497	1.22725	1.08351	0.555285	1.03781	0.840824	0.880678	0.915966	0.303016	1.28253	1.66906	1.85808	1.58441	0.0527765
Clathrin heavy chain 1 OS=Homo sapiens GN=CLTC PE=1 SV=5	CLH1_HUMAN	CLTC	344	56.6	354	58.75	328	57.25	1.0021	0.986257	0.942085	0.976482	0.327319	0.996097	0.933106	0.874296	0.933176	0.207626	0.950762	0.888754	0.878979	0.905616	0.05613	1.02296	1.07482	1.05724	1.05145	0.0746814
Clathrin interactor 1 OS=Homo sapiens GN=CLINT1 PE=1 SV=1	EPN4_HUMAN	CLINT1	28	25.6	30	24.64	29	24.32	0.9996	0.986355	0.949662	0.978309	0.289336	1.00009	0.969448	0.904797	0.957277	0.278005	1.05654	1.00731	0.913627	0.990695	0.847251	1.0412	1.179	1.02932	1.0811	0.214689
Clathrin light chain A OS=Homo sapiens GN=CLTA PE=1 SV=1	CLCA_HUMAN	CLTA	20	18.95	36	21.77	25	21.77	0.95931	1.00439	0.948757	0.970522	0.228448	0.927702	0.877787	0.811291	0.870947	0.0709415	0.926641	0.9903	0.878643	0.930744	0.17379	1.07159	1.11621	1.17891	1.12138	0.0536124
Clathrin light chain B OS=Homo sapiens GN=CLTB PE=1 SV=1	CLCB_HUMAN	CLTB	27	24.45	30	27.51	22	26.2	1.06402	0.93999	1.02854	1.00948	0.822411	0.93673	0.974322	0.849971	0.918841	0.172295	0.945831	0.978593	1.02844	0.983705	0.568863	1.22884	1.22829	1.21383	1.22363	0.00039738
Claudin domain-containing protein 1 OS=Homo sapiens GN=CLDND1 PE=1 SV=1	CLDN1_HUMAN	CLDND1	1	7.51	1	5.138	1	7.51	1.0317	1.10553	0.645846	0.90313	0.607516	0.923607	0.931299	0.672324	0.833141	0.230864	0.914538	0.684302	1.02817	0.863319	0.348487	0.864128	0.796821	1.40179	0.988267	0.952724
Cleavage and polyadenylation specificity factor subunit 1 OS=Homo sapiens GN=CPSF1 PE=1 SV=2	CPSF1_HUMAN	CPSF1	46	24.19	41	21.34	46	23.01	0.961466	1.00438	0.88892	0.950382	0.290335	0.957332	0.943234	0.876256	0.92492	0.104072	0.819898	0.950018	0.919943	0.894851	0.130917	1.0646	1.11423	1.15653	1.11115	0.0479517
Cleavage and polyadenylation specificity factor subunit 2 OS=Homo sapiens GN=CPSF2 PE=1 SV=2	CPSF2_HUMAN	CPSF2	32	20.84	37	29.28	29	20.33	0.945583	0.989389	0.894799	0.942463	0.178232	0.946939	0.933025	0.842865	0.90641	0.115199	0.940284	0.890078	0.878091	0.90242	0.0390959	1.10822	1.11927	1.05161	1.09263	0.0445209
Cleavage and polyadenylation specificity factor subunit 3 OS=Homo sapiens GN=CPSF3 PE=1 SV=1	CPSF3_HUMAN	CPSF3	20	21.35	21	20.91	24	17.98	1.04548	1.13343	1.05306	1.0766	0.103576	0.973353	0.927719	0.850504	0.915773	0.155666	0.890623	0.945707	0.881877	0.905634	0.0452595	1.06345	1.05913	1.19354	1.10366	0.12807
Cleavage and polyadenylation specificity factor subunit 4 OS=Homo sapiens GN=CPSF4 PE=1 SV=1	CPSF4_HUMAN	CPSF4	7	14.5	8	21.19	7	15.24	1.00487	0.968388	0.887957	0.952467	0.3153	0.999146	0.947396	0.817193	0.91797	0.290643	0.892111	1.01545	0.892133	0.93147	0.241738	1.16929	1.10746	1.12013	1.13198	0.0173461
Cleavage and polyadenylation specificity factor subunit 5 OS=Homo sapiens GN=NUDT21 PE=1 SV=1	CPSF5_HUMAN	NUDT21	31	38.77	41	54.63	32	60.79	1.00171	1.01012	0.861935	0.955423	0.469652	0.952486	0.938528	0.874469	0.921192	0.0895664	0.848814	0.961931	0.830181	0.878436	0.105671	1.23394	1.108	1.20107	1.17978	0.0361978
Cleavage and polyadenylation specificity factor subunit 6 OS=Homo sapiens GN=CPSF6 PE=1 SV=2	CPSF6_HUMAN	CPSF6	40	29.58	43	31.76	37	31.94	0.890337	0.97302	0.947152	0.936193	0.128925	0.964331	0.973284	0.915728	0.950774	0.116934	0.988769	0.956141	0.982748	0.975782	0.140707	1.17376	1.17454	1.13148	1.15975	0.00686108
Cleavage and polyadenylation specificity factor subunit 7 OS=Homo sapiens GN=CPSF7 PE=1 SV=1	CPSF7_HUMAN	CPSF7	19	23.14	27	33.55	24	31.21	1.03899	0.995826	0.964828	0.99942	0.980878	0.896805	0.897593	0.853303	0.882322	0.0173771	0.978304	0.990521	0.936288	0.96809	0.198027	1.19062	1.11245	1.1947	1.1653	0.0222859
Cleavage stimulation factor subunit 1 OS=Homo sapiens GN=CSTF1 PE=1 SV=1	CSTF1_HUMAN	CSTF1	23	38.75	24	33.64	22	36.43	1.05014	1.07346	0.903912	1.00628	0.918296	1.01319	0.972303	0.891384	0.957605	0.369927	0.918215	0.966501	0.987981	0.957117	0.180784	1.15615	1.10063	1.33637	1.19361	0.0933922
Cleavage stimulation factor subunit 2 OS=Homo sapiens GN=CSTF2 PE=1 SV=1	CSTF2_HUMAN	CSTF2	11	29.64	13	28.08	15	30.16	0.972939	0.98553	1.02288	0.99356	0.708824	0.947077	0.894264	0.864275	0.901227	0.0600141	0.939236	1.04943	0.807975	0.926919	0.422033	1.21601	1.31734	0.943277	1.14751	0.305093
Cleavage stimulation factor subunit 2 tau variant OS=Homo sapiens GN=CSTF2T PE=1 SV=1	CSTFT_HUMAN	CSTF2T	8	25.97	6	23.86	5	26.14	0.875888	0.941921	1.09046	0.965364	0.639235	1.08421	0.966635	1.09448	1.04679	0.370613	1.02293	0.92398	1.02207	0.988546	0.765531	1.10458	1.14184	1.28762	1.17543	0.0739451
Cleavage stimulation factor subunit 3 OS=Homo sapiens GN=CSTF3 PE=1 SV=1	CSTF3_HUMAN	CSTF3	26	23.85	34	22.87	38	31.66	0.992742	0.93999	0.966766	0.966259	0.16138	0.971527	0.954448	0.89821	0.940867	0.12423	1.03601	0.969	0.920701	0.974097	0.522673	1.11446	1.13153	1.2434	1.16176	0.0484016
Cleft lip and palate transmembrane protein 1 OS=Homo sapiens GN=CLPTM1 PE=1 SV=1	CLPT1_HUMAN	CLPTM1	13	13.6	11	16.14	9	13.45	0.882502	0.966226	0.882281	0.909495	0.088425	0.805662	0.835492	0.844071	0.828243	0.00557718	0.896146	0.988449	1.00477	0.961907	0.390506	1.17401	1.19021	1.27758	1.21309	0.0178989
Cleft lip and palate transmembrane protein 1-like protein OS=Homo sapiens GN=CLPTM1L PE=1 SV=1	CLP1L_HUMAN	CLPTM1L	8	17.66	7	16.54	8	17.66	0.94972	1.06544	0.90801	0.97216	0.613273	0.997604	0.948773	0.791647	0.908275	0.304218	1.03769	0.760573	0.969293	0.914579	0.443534	1.21041	1.20552	1.161	1.1921	0.00565473
CLIP-associating protein 1 OS=Homo sapiens GN=CLASP1 PE=1 SV=1	CLAP1_HUMAN	CLASP1	25	18.73	28	19.57	23	17.69	0.927743	0.976539	0.950364	0.95134	0.0779394	1.04011	0.897406	1.00202	0.977945	0.664656	0.905691	0.862497	0.977029	0.913864	0.131037	1.05093	1.17482	1.01052	1.07654	0.243784
CLIP-associating protein 2 OS=Homo sapiens GN=CLASP2 PE=1 SV=2	CLAP2_HUMAN	CLASP2	13	15.3	21	19.01	16	17	0.914088	0.9912	0.994075	0.965731	0.33232	1.07581	1.01766	0.899883	0.995041	0.933517	0.827769	0.887745	0.783095	0.831772	0.0366906	0.995051	1.05932	1.05297	1.03537	0.223357
CLK4-associating serine/arginine rich protein OS=Homo sapiens GN=CLASRP PE=1 SV=4	CLASR_HUMAN	CLASRP	2	3.709	4	4.451	2	2.374	0.989382	1.03452	1.19944	1.07077	0.360907	0.88068	0.979717	0.95191	0.936494	0.175396	0.865694	0.909469	0.748617	0.838438	0.0945712	1.1037	1.2413	1.34154	1.22493	0.0700535
Clustered mitochondria protein homolog OS=Homo sapiens GN=CLUH PE=1 SV=2	CLU_HUMAN	CLUH	51	25.36	68	33.46	51	26.05	0.967043	0.968886	0.895905	0.943322	0.152064	1.01857	0.974513	0.825925	0.935921	0.408317	1.02878	0.946735	0.964759	0.979469	0.496292	1.14991	1.26657	1.18951	1.20103	0.0230566
Clusterin OS=Homo sapiens GN=CLU PE=1 SV=1	CLUS_HUMAN	CLU			2	6.459	1	2.673		0.82427	0.903299	0.86288	0.191604		1.00716	0.560573	0.751389	0.507845		0.96278	1.1065	1.03214	0.728279		1.10717	0.765221	0.920452	0.731447
C-myc promoter-binding protein OS=Homo sapiens GN=DENND4A PE=1 SV=2	MYCPP_HUMAN	DENND4A	1	0.8052			1	0.5368	1.45605		0.734174	1.03392	0.938163	1.1885		1.53012	1.34853	0.254471	1.06585		0.99256	1.02855	0.574216	1.24083		0.821407	1.00957	0.970627
C-Myc-binding protein OS=Homo sapiens GN=MYCBP PE=1 SV=3	MYCBP_HUMAN	MYCBP	15	42.72	17	62.14	13	62.14	0.99937	1.02219	1.09505	1.03808	0.307065	1.09622	0.939977	0.932192	0.986675	0.822848	0.95559	0.98819	0.951672	0.965013	0.0962245	1.05573	1.00196	1.21203	1.08636	0.281983
Coactosin-like protein OS=Homo sapiens GN=COTL1 PE=1 SV=3	COTL1_HUMAN	COTL1	17	61.27	16	62.68	15	57.04	0.976556	0.945301	1.06385	0.993991	0.87993	1.0338	0.890275	0.93667	0.951735	0.376652	0.990017	0.941598	0.860949	0.929313	0.214604	0.975837	0.965849	1.11003	1.01517	0.768555
Coagulation factor V OS=Homo sapiens GN=F5 PE=1 SV=4	FA5_HUMAN	F5					2	1.394			0.981848	0.981848				0.793743	0.793743				0.724835	0.724835				0.92454	0.92454
Coatomer subunit alpha OS=Homo sapiens GN=COPA PE=1 SV=2	COPA_HUMAN	COPA	123	50.9	117	50.49	113	46.32	0.970345	1.0028	0.953578	0.975361	0.23294	0.957736	0.91817	0.871795	0.915225	0.0826824	0.977671	0.930737	0.922583	0.943355	0.083886	1.10263	1.19109	1.18133	1.15766	0.0268124
Coatomer subunit beta OS=Homo sapiens GN=COPB1 PE=1 SV=3	COPB_HUMAN	COPB1	69	49.21	87	52.05	96	47.01	0.93779	1.01479	0.973711	0.974923	0.381049	1.00231	1.03475	0.93632	0.990273	0.771762	1.0091	0.907125	0.91061	0.941118	0.224081	1.09132	1.31998	1.03152	1.14112	0.218801
Coatomer subunit beta' OS=Homo sapiens GN=COPB2 PE=1 SV=2	COPB2_HUMAN	COPB2	59	39.85	57	38.52	56	36.53	0.966003	1.02456	0.997943	0.995881	0.830989	0.962656	0.878995	0.948761	0.929404	0.121814	0.954816	0.932529	0.927429	0.938183	0.0190211	1.11784	1.18163	1.18558	1.16126	0.0158995
Coatomer subunit delta OS=Homo sapiens GN=ARCN1 PE=1 SV=1	COPD_HUMAN	ARCN1	49	42.86	48	43.44	43	39.14	0.957114	0.999492	0.957122	0.971039	0.178797	0.962757	0.969101	0.872829	0.933838	0.180395	1.04369	0.992799	0.972476	1.00254	0.914681	1.11775	1.27809	1.14829	1.17938	0.0564067
Coatomer subunit epsilon OS=Homo sapiens GN=COPE PE=1 SV=3	COPE_HUMAN	COPE	27	60.71	40	65.26	23	64.94	0.94504	0.92452	1.00221	0.956699	0.207486	0.984376	0.930989	0.765493	0.888551	0.261363	0.984174	0.917514	0.889962	0.92972	0.134265	1.0909	1.25739	1.15994	1.16743	0.0638984
Coatomer subunit gamma-1 OS=Homo sapiens GN=COPG1 PE=1 SV=1	COPG1_HUMAN	COPG1	47	51.03	47	42.79	43	45.42	1.00915	0.946626	0.89701	0.949825	0.269674	1.03407	0.954131	0.919714	0.968137	0.448202	1.08088	0.894981	1.01148	0.992772	0.907601	1.16789	1.26534	1.1942	1.20845	0.0155425
Coatomer subunit gamma-2 OS=Homo sapiens GN=COPG2 PE=1 SV=1	COPG2_HUMAN	COPG2	31	34.33	25	31.46	21	28.93	0.874779	0.914252	1.0092	0.931067	0.23306	1.0174	0.967124	0.928179	0.970216	0.372695	0.921727	0.871138	0.830503	0.873662	0.0463048	0.976257	1.18519	1.11344	1.08811	0.277599
Coatomer subunit zeta-1 OS=Homo sapiens GN=COPZ1 PE=1 SV=1	COPZ1_HUMAN	COPZ1	8	36.72	8	24.86	13	25.42	0.931921	0.946537	0.991199	0.956223	0.136829	0.97841	0.828948	0.873869	0.891589	0.143493	1.10468	0.860438	0.868375	0.93804	0.516136	0.825457	1.26585	1.01727	1.02056	0.884216
Cob(I)yrinic acid a,c-diamide adenosyltransferase, mitochondrial OS=Homo sapiens GN=MMAB PE=1 SV=1	MMAB_HUMAN	MMAB	3	16	3	16	2	12	0.919872	1.04313	0.873264	0.942766	0.380159	0.987206	0.812549	1.00143	0.929592	0.391992	0.769059	0.909034	1.05352	0.903082	0.378707	0.819424	1.06649	0.995318	0.954572	0.615349
COBW domain-containing protein 2 OS=Homo sapiens GN=CBWD2 PE=2 SV=1	CBWD2_HUMAN	CBWD2	2	5.57			1	4.81	0.621534		0.764807	0.689459	0.173166	0.858985		0.934185	0.895796	0.231921	1.09053		0.949071	1.01734	0.845524	0.964271		0.866819	0.914247	0.341312
Cofilin-1 OS=Homo sapiens GN=CFL1 PE=1 SV=3	COF1_HUMAN	CFL1	100	69.88	95	74.1	90	74.7	0.991224	0.951888	0.839101	0.925104	0.260899	0.953971	0.928596	0.875832	0.918884	0.0785717	1.04588	0.818471	0.816212	0.887352	0.283125	1.04008	1.2056	1.06547	1.10138	0.169176
Cofilin-2 OS=Homo sapiens GN=CFL2 PE=1 SV=1	COF2_HUMAN	CFL2	23	62.65	19	77.71	19	74.7	0.895465	0.98884	0.98652	0.955932	0.301825	0.905859	0.863354	0.731751	0.830241	0.102508	0.924863	0.914695	0.914849	0.918123	0.00182778	1.15664	1.21724	1.12175	1.16455	0.023607
Cohesin subunit SA-1 OS=Homo sapiens GN=STAG1 PE=1 SV=3	STAG1_HUMAN	STAG1	1	6.677	1	7.87	2	8.267	0.794448	1.17113	0.838249	0.920481	0.565376	0.774809	1.01263	1.35732	1.0212	0.908775	0.931236	1.40864	0.57519	0.910382	0.751521	1.09591	0.475055	0.687153	0.709889	0.292259
Cohesin subunit SA-2 OS=Homo sapiens GN=STAG2 PE=1 SV=3	STAG2_HUMAN	STAG2	37	27.13	30	22.42	28	19.9	0.982077	0.939698	1.17237	1.0266	0.73523	0.959259	0.86046	0.853239	0.889705	0.0902669	0.982426	0.855496	0.991153	0.94092	0.32958	1.07311	1.14562	1.20423	1.13971	0.0593975
Coiled-coil and C2 domain-containing protein 1A OS=Homo sapiens GN=CC2D1A PE=1 SV=1	C2D1A_HUMAN	CC2D1A	33	22.29	22	24.19	19	21.66	1.02516	1.06603	0.960017	1.01612	0.652916	1.03293	1.03783	1.00805	1.02619	0.103253	1.03176	0.929238	0.935315	0.964321	0.395482	1.10055	1.1735	1.09166	1.12131	0.0376453
Coiled-coil and C2 domain-containing protein 1B OS=Homo sapiens GN=CC2D1B PE=1 SV=1	C2D1B_HUMAN	CC2D1B	13	11.89	10	7.809	5	6.76	0.976447	0.935473	0.957142	0.956207	0.0686965	0.924516	0.856501	1.24711	0.995824	0.974197	0.948531	0.937394	0.85175	0.911511	0.112831	1.00899	1.11808	1.12867	1.08387	0.154037
Coiled-coil domain-containing protein 115 OS=Homo sapiens GN=CCDC115 PE=1 SV=1	CC115_HUMAN	CCDC115	3	20.56	2	6.667	1	6.667	0.924479	1.06916	1.36478	1.10493	0.472534	1.03399	0.830785	0.592795	0.798553	0.298975	0.932474	0.917184	1.33852	1.0461	0.74984	1.20428	1.09109	1.0022	1.09609	0.226004
Coiled-coil domain-containing protein 117 OS=Homo sapiens GN=CCDC117 PE=1 SV=1	CC117_HUMAN	CCDC117	2	8.602	1	4.301			1.17336	0.821652		0.981883	0.934896	0.985354	1.00093		0.99311	0.539923	1.38998	0.823245		1.06972	0.839658	1.10226	1.57351		1.31697	0.365309
Coiled-coil domain-containing protein 12 OS=Homo sapiens GN=CCDC12 PE=1 SV=1	CCD12_HUMAN	CCDC12	5	34.94	8	24.1	5	39.76	0.964589	0.968817	0.973488	0.968958	0.00699929	1.07957	1.01695	0.977505	1.02382	0.500447	1.15661	0.90768	1.19578	1.07876	0.474859	1.18913	1.27265	1.29084	1.25008	0.0126303
Coiled-coil domain-containing protein 124 OS=Homo sapiens GN=CCDC124 PE=1 SV=1	CC124_HUMAN	CCDC124	27	43.95	31	47.53	23	40.81	0.982601	0.842384	0.929464	0.916305	0.191671	0.997515	0.939082	0.90418	0.946148	0.192623	0.951212	0.90347	0.953553	0.935791	0.0636144	1.02705	1.05431	0.943188	1.00705	0.853771
Coiled-coil domain-containing protein 127 OS=Homo sapiens GN=CCDC127 PE=1 SV=1	CC127_HUMAN	CCDC127	1	14.23	2	8.462			0.99912	1.01876		1.00889	0.530136	1.0966	1.04254		1.06923	0.229889	1.02151	0.94201		0.980954	0.717844	0.915599	0.998824		0.956306	0.491503
Coiled-coil domain-containing protein 134 OS=Homo sapiens GN=CCDC134 PE=1 SV=1	CC134_HUMAN	CCDC134	3	17.03	2	12.23	3	8.297	1.16862	1.0542	0.943698	1.0515	0.501324	1.08675	0.922184	0.627944	0.85695	0.44245	1.20336	1.00649	1.00276	1.06693	0.3943	1.18929	1.15639	1.16897	1.17147	0.00265211
Coiled-coil domain-containing protein 137 OS=Homo sapiens GN=CCDC137 PE=1 SV=1	CC137_HUMAN	CCDC137	3	9.689	3	11.76	4	14.88	0.90564	1.04585	0.660163	0.855117	0.368489	1.02576	0.949438	0.757849	0.903714	0.380865	0.752114	0.959281	0.838321	0.845694	0.140162	0.508761	0.685001	0.738165	0.635994	0.0576827
Coiled-coil domain-containing protein 138 OS=Homo sapiens GN=CCDC138 PE=1 SV=1	CC138_HUMAN	CCDC138	1	3.91			1	5.414	0.637242		1.4204	0.951389	0.921246	0.751615		1.14992	0.929676	0.789662	1.09714		1.07701	1.08703	0.0703591	0.878306		1.17136	1.0143	0.937393
Coiled-coil domain-containing protein 167 OS=Homo sapiens GN=CCDC167 PE=1 SV=2	CC167_HUMAN	CCDC167	2	23.71	1	15.46	2	23.71	0.937581	1.16967	0.870567	0.984672	0.877789	0.891301	1.47599	0.69175	0.969064	0.900733	0.966688	1.33266	0.889023	1.04626	0.749102	1.01565	1.54097	1.1911	1.23073	0.229508
Coiled-coil domain-containing protein 22 OS=Homo sapiens GN=CCDC22 PE=1 SV=1	CCD22_HUMAN	CCDC22	13	27.11	10	26	8	15.47	0.988896	0.926091	0.788448	0.897138	0.248069	1.00236	0.878497	0.829702	0.900662	0.202547	0.953393	0.917008	0.914371	0.928088	0.0310936	0.963608	1.03392	0.922394	0.972228	0.48615
Coiled-coil domain-containing protein 25 OS=Homo sapiens GN=CCDC25 PE=1 SV=2	CCD25_HUMAN	CCDC25	3	13.46	7	25.96	5	22.6	0.936102	0.854013	1.08015	0.952264	0.548488	0.739763	0.961445	0.893641	0.859792	0.19271	0.94356	1.00386	0.945539	0.963921	0.212138	0.990749	1.22476	1.16143	1.12116	0.214444
Coiled-coil domain-containing protein 43 OS=Homo sapiens GN=CCDC43 PE=1 SV=2	CCD43_HUMAN	CCDC43	8	18.3	10	16.07	9	25	1.00479	0.900238	1.00084	0.967386	0.454116	0.90169	1.18867	1.05518	1.04187	0.659203	0.971775	1.04761	0.974903	0.997491	0.927786	1.13937	1.08118	1.13741	1.11899	0.0225959
Coiled-coil domain-containing protein 47 OS=Homo sapiens GN=CCDC47 PE=1 SV=1	CCD47_HUMAN	CCDC47	40	34.99	48	31.88	37	33.33	0.881995	0.939162	0.899574	0.906597	0.033946	0.981575	0.902737	0.876277	0.919127	0.131102	1.08589	0.931101	1.02593	1.01228	0.811253	1.09026	1.15894	1.14382	1.13062	0.0221126
Coiled-coil domain-containing protein 50 OS=Homo sapiens GN=CCDC50 PE=1 SV=1	CCD50_HUMAN	CCDC50	5	9.15	5	12.42	4	13.4	0.79585	0.976579	1.12121	0.955158	0.6902	0.990609	1.16732	1.12236	1.09079	0.221149	1.12892	0.874031	1.13367	1.03807	0.706381	1.26698	1.36205	1.27136	1.2994	0.00799928
Coiled-coil domain-containing protein 51 OS=Homo sapiens GN=CCDC51 PE=1 SV=2	CCD51_HUMAN	CCDC51	6	15.33	9	15.33	6	15.57	0.897774	1.01493	1.0276	0.978306	0.661427	0.955051	0.794398	0.969987	0.902839	0.252038	0.960849	0.867846	1.16202	0.989549	0.913479	1.0301	1.05792	1.06008	1.04928	0.0349888
Coiled-coil domain-containing protein 58 OS=Homo sapiens GN=CCDC58 PE=1 SV=1	CCD58_HUMAN	CCDC58	17	41.67	14	41.67	12	50.69	0.92	0.820063	0.868114	0.868435	0.0511662	0.932382	0.962764	0.918389	0.937663	0.0436752	1.01372	0.798379	0.866762	0.888536	0.233598	1.12866	1.11386	1.07586	1.1059	0.0195563
Coiled-coil domain-containing protein 6 OS=Homo sapiens GN=CCDC6 PE=1 SV=2	CCDC6_HUMAN	CCDC6	18	30.8	18	32.07	13	26.16	0.942664	0.995588	1.01308	0.983316	0.51929	0.969728	0.936873	0.999825	0.968467	0.230178	1.08165	0.973199	0.929494	0.992762	0.886299	1.06284	1.19135	1.05441	1.10113	0.134596
Coiled-coil domain-containing protein 8 OS=Homo sapiens GN=CCDC8 PE=1 SV=2	CCDC8_HUMAN	CCDC8	2	1.859	4	3.16	2	2.788	0.9197	1.02823	0.798639	0.910674	0.329001	0.952641	1.02509	0.844037	0.937599	0.373361	0.795901	0.950489	0.926157	0.888172	0.165432	1.05349	1.03187	0.980146	1.02137	0.428212
Coiled-coil domain-containing protein 85C OS=Homo sapiens GN=CCDC85C PE=1 SV=1	CC85C_HUMAN	CCDC85C	3	13.37	3	5.251	1	5.251	0.812346	1.13185	0.557285	0.800208	0.389898	0.946856	0.904236	1.28348	1.03193	0.801725	1.03039	1.28939	0.32082	0.752574	0.577504	1.17783	1.20059	1.45619	1.27223	0.0708697
Coiled-coil domain-containing protein 86 OS=Homo sapiens GN=CCDC86 PE=1 SV=1	CCD86_HUMAN	CCDC86	9	21.67	14	33.89	11	24.44	1.04985	1.11002	1.05465	1.07116	0.0613915	1.00426	0.971561	0.928716	0.967684	0.284264	0.977897	1.01822	0.815388	0.932895	0.416247	1.3104	1.17119	1.3819	1.2848	0.0358436
Coiled-coil domain-containing protein 93 OS=Homo sapiens GN=CCDC93 PE=1 SV=2	CCD93_HUMAN	CCDC93	6	12.04	8	13.15	5	8.241	0.987502	1.09947	1.14025	1.07376	0.241028	1.01635	0.970653	1.18344	1.05297	0.479607	0.991144	0.913674	1.21309	1.03183	0.745715	1.12804	1.00891	1.07625	1.06995	0.171808
Coiled-coil domain-containing protein 94 OS=Homo sapiens GN=CCDC94 PE=1 SV=1	CCD94_HUMAN	CCDC94	8	31.27	6	26.01	11	27.55	1.00253	0.890278	0.858856	0.915195	0.1984	0.984018	1.07929	0.883723	0.979083	0.749491	1.04443	0.902434	1.03992	0.993343	0.902084	0.9476	1.45144	1.2636	1.20229	0.280024
Coiled-coil domain-containing protein 97 OS=Homo sapiens GN=CCDC97 PE=1 SV=1	CCD97_HUMAN	CCDC97	5	13.99	7	16.62	5	16.03	0.893503	0.87811	0.830209	0.86685	0.023236	0.892535	0.967575	0.906332	0.921579	0.0808719	0.961965	0.854369	0.923576	0.912205	0.118454	1.12236	1.07921	1.21373	1.13707	0.0652619
Coiled-coil domain-containing protein R3HCC1L OS=Homo sapiens GN=R3HCC1L PE=1 SV=2	R3HCL_HUMAN	R3HCC1L	1	2.273			1	1.263	0.97012		1.10263	1.03426	0.691657	0.849114		1.09818	0.965648	0.831046	0.967317		0.925212	0.94603	0.242825	0.898983		1.0412	0.967482	0.730703
Coiled-coil-helix-coiled-coil-helix domain-containing protein 1 OS=Homo sapiens GN=CHCHD1 PE=1 SV=1	CHCH1_HUMAN	CHCHD1			1	13.56	5	22.88		0.86931	0.951468	0.909462	0.282715		0.778465	0.869785	0.822859	0.176432		1.4009	0.961061	1.16032	0.57466		1.1664	1.24934	1.20716	0.114874
Coiled-coil-helix-coiled-coil-helix domain-containing protein 10, mitochondrial OS=Homo sapiens GN=CHCHD10 PE=1 SV=1	CHC10_HUMAN	CHCHD10	1	16.2	1	16.2	1	16.2	0.714725	0.647877	0.669467	0.676789	0.00542201	0.878143	0.658067	0.759519	0.759961	0.0810292	0.815805	0.715864	0.76734	0.765247	0.0193317	1.02539	0.968897	0.831045	0.938132	0.416013
Coiled-coil-helix-coiled-coil-helix domain-containing protein 2 OS=Homo sapiens GN=CHCHD2 PE=1 SV=1	CHCH2_HUMAN	CHCHD2	15	41.72	20	33.77	23	33.77	1.03786	0.943811	0.947918	0.975585	0.508452	0.892686	0.822444	0.665384	0.787576	0.112247	0.741089	0.833936	0.823706	0.79847	0.0266011	1.06595	1.02213	1.17561	1.08601	0.184776
Coiled-coil-helix-coiled-coil-helix domain-containing protein 5 OS=Homo sapiens GN=CHCHD5 PE=1 SV=1	CHCH5_HUMAN	CHCHD5	4	37.27	4	38.18	5	38.18	0.920626	0.99222	0.956351	0.955952	0.172588	0.979729	0.865697	0.864357	0.901685	0.13018	0.993396	0.96725	0.889262	0.948921	0.256723	0.967512	1.18096	1.20841	1.11353	0.267139
Coilin OS=Homo sapiens GN=COIL PE=1 SV=1	COIL_HUMAN	COIL	11	10.94	11	16.67	15	23.61	1.04486	1.01114	0.869569	0.972132	0.666754	0.929431	0.922705	0.871124	0.907375	0.0416914	1.03967	0.997428	1.01684	1.01783	0.278152	1.08928	1.05863	1.07131	1.073	0.0135163
Cold shock domain-containing protein E1 OS=Homo sapiens GN=CSDE1 PE=1 SV=2	CSDE1_HUMAN	CSDE1	92	44.11	91	41.48	94	42.48	0.943536	0.953005	0.909095	0.93502	0.0427253	0.904256	0.866413	0.816829	0.861752	0.0370798	0.883797	0.822192	0.809464	0.837866	0.0226128	1.00125	1.11886	1.10506	1.07374	0.180142
Cold-inducible RNA-binding protein OS=Homo sapiens GN=CIRBP PE=1 SV=1	CIRBP_HUMAN	CIRBP	23	41.86	30	41.86	23	36.63	0.923574	0.86152	0.852534	0.878651	0.0356828	0.933695	0.785189	0.918657	0.876552	0.139806	0.964035	0.776654	0.911468	0.880415	0.18809	1.08098	1.19726	1.01315	1.09453	0.2042
Collagen alpha-1(VI) chain OS=Homo sapiens GN=COL6A1 PE=1 SV=3	CO6A1_HUMAN	COL6A1	3	2.237	4	2.237	2	0.8755	0.955413	1.11743	0.817196	0.955534	0.664564	0.96627	0.79512	0.68437	0.807125	0.165029	0.931481	0.785606	0.678577	0.79188	0.125541	0.751223	0.980908	0.805017	0.840235	0.161322
Collagen alpha-1(XVIII) chain OS=Homo sapiens GN=COL18A1 PE=1 SV=5	COIA1_HUMAN	COL18A1	3	2.338	2	2.338	1	0.8552	1.03581	0.974997	1.18094	1.06048	0.408176	1.00297	1.16093	1.53147	1.21265	0.260528	1.02866	0.980243	0.841945	0.946883	0.461293	1.1949	1.08208	0.805633	1.0137	0.918993
Collagen alpha-2(IV) chain OS=Homo sapiens GN=COL4A2 PE=1 SV=4	CO4A2_HUMAN	COL4A2	3	1.636			2	1.636	0.960663		1.17847	1.06401	0.652583	1.07551		0.841277	0.95121	0.753776	0.840077		1.05577	0.941769	0.692203	0.961485		0.96048	0.960982	0.00836326
Collagen type IV alpha-3-binding protein OS=Homo sapiens GN=COL4A3BP PE=1 SV=1	C43BP_HUMAN	COL4A3BP	3	11.38	5	8.654			0.812943	0.972711		0.889246	0.415448	1.19392	0.931408		1.05453	0.742736	1.01288	0.986061		0.999379	0.970564	1.00217	1.03938		1.0206	0.464357
Colorectal mutant cancer protein OS=Homo sapiens GN=MCC PE=1 SV=2	CRCM_HUMAN	MCC	1	1.206	1	1.206	1	2.533	1.05399	1.06564	1.12638	1.08155	0.062399	0.977476	0.939274	1.00131	0.972348	0.271536	1.00969	1.0163	2.58564	1.38439	0.407079	0.851824	0.841738	0.818483	0.837232	0.00440843
COMM domain-containing protein 1 OS=Homo sapiens GN=COMMD1 PE=1 SV=1	COMD1_HUMAN	COMMD1	1	7.368	1	8.947	2	19.47	0.861323	1.27224	0.688268	0.910257	0.652635	1.05459	1.43426	0.985344	1.14226	0.368545	0.893214	0.520404	1.8326	0.947956	0.896904	0.864776	1.79239	1.35315	1.28005	0.364694
COMM domain-containing protein 10 OS=Homo sapiens GN=COMMD10 PE=1 SV=1	COMDA_HUMAN	COMMD10			1	9.406	1	5.941		0.753296	1.13413	0.924301	0.76616		0.973997	0.856679	0.913457	0.392602		0.871208	0.759661	0.813524	0.204031		1.36055	0.905836	1.11015	0.697864
COMM domain-containing protein 2 OS=Homo sapiens GN=COMMD2 PE=1 SV=2	COMD2_HUMAN	COMMD2			2	10.55	1	7.538		1.02228	0.777467	0.89151	0.555589		0.779861	1.20642	0.969969	0.911592		0.973514	0.805553	0.885561	0.421371		0.983813	0.968784	0.97627	0.197455
COMM domain-containing protein 3 OS=Homo sapiens GN=COMMD3 PE=1 SV=1	COMD3_HUMAN	COMMD3	3	27.69	3	28.21	2	23.59	0.848902	0.978639	0.846382	0.889233	0.133898	0.888089	0.845489	0.973237	0.90073	0.12664	1.00376	0.856338	0.886198	0.913275	0.200894	1.12308	1.05834	1.37266	1.17724	0.173801
COMM domain-containing protein 4 OS=Homo sapiens GN=COMMD4 PE=1 SV=1	COMD4_HUMAN	COMMD4			2	22.61				0.992004		0.992004			0.953327		0.953327			1.13926		1.13926			1.43397		1.43397
COMM domain-containing protein 5 OS=Homo sapiens GN=COMMD5 PE=1 SV=1	COMD5_HUMAN	COMMD5	3	17.86	3	13.39	1	10.71	0.836211	0.938343	0.95434	0.908086	0.145901	0.988331	0.876946	0.955583	0.939106	0.21961	1.08473	0.838092	1.07562	0.99256	0.937718	1.15007	1.07679	1.37126	1.19305	0.134263
COMM domain-containing protein 6 OS=Homo sapiens GN=COMMD6 PE=1 SV=1	COMD6_HUMAN	COMMD6	3	44.71	3	44.71	2	12.94	0.926171	1.38183	1.02706	1.09542	0.526593	1.0006	0.892011	0.845617	0.910475	0.199482	1.18335	0.921818	1.04423	1.04437	0.608288	1.1332	1.00337	1.91651	1.29646	0.321115
COMM domain-containing protein 8 OS=Homo sapiens GN=COMMD8 PE=1 SV=1	COMD8_HUMAN	COMMD8	2	31.69	2	25.14	3	34.97	0.953151	1.03264	0.755175	0.905842	0.40253	0.866544	0.979458	0.7485	0.859652	0.19114	0.902677	0.798338	0.806208	0.834428	0.0442812	1.02923	1.29343	0.825864	1.0321	0.830007
COMM domain-containing protein 9 OS=Homo sapiens GN=COMMD9 PE=1 SV=2	COMD9_HUMAN	COMMD9	7	27.78	6	38.38	9	40.4	0.857289	0.895915	0.93492	0.895481	0.0477373	0.84142	0.818183	0.824267	0.827898	0.00196184	1.11355	0.900794	0.910688	0.970291	0.704434	0.980854	1.1067	1.00809	1.03049	0.497483
Complement component 1 Q subcomponent-binding protein, mitochondrial OS=Homo sapiens GN=C1QBP PE=1 SV=1	C1QBP_HUMAN	C1QBP	112	40.78	137	40.78	90	40.78	0.732445	0.924518	0.790673	0.812012	0.0933878	0.966732	0.785413	0.766545	0.834925	0.133891	0.960844	0.819474	0.999824	0.923359	0.31986	0.80989	1.03909	1.19392	1.00158	0.990194
Complement decay-accelerating factor OS=Homo sapiens GN=CD55 PE=1 SV=4	DAF_HUMAN	CD55			1	3.15	1	4.987		0.928776	0.992177	0.959953	0.432587		1.17889	1.23964	1.20888	0.0838323		1.12434	0.784404	0.939113	0.786247		0.928788	0.615915	0.756343	0.403701
Complex I assembly factor TIMMDC1, mitochondrial OS=Homo sapiens GN=TIMMDC1 PE=1 SV=2	TIDC1_HUMAN	TIMMDC1	1	3.158	2	11.93			0.751664	0.804916		0.777834	0.0861916	2.35645	1.34179		1.77816	0.289647	1.1207	0.74778		0.915444	0.737876	0.933652	1.20862		1.06228	0.721291
Complex I assembly factor TMEM126B, mitochondrial OS=Homo sapiens GN=TMEM126B PE=1 SV=2	T126B_HUMAN	TMEM126B	1	6.087	1	8.696			0.761545	0.624306		0.68952	0.166253	0.897553	0.769016		0.830802	0.251464	0.98475	0.771103		0.871403	0.462406	1.11351	1.37611		1.23787	0.293208
Complex III assembly factor LYRM7 OS=Homo sapiens GN=LYRM7 PE=1 SV=1	LYRM7_HUMAN	LYRM7	1	15.38	2	15.38	2	15.38	0.873001	0.951916	0.686748	0.829475	0.195672	0.933596	0.729688	0.966612	0.869994	0.256234	0.858676	0.795454	1.07173	0.901246	0.364793	0.739561	0.933636	0.755451	0.804982	0.100216
Condensin complex subunit 1 OS=Homo sapiens GN=NCAPD2 PE=1 SV=3	CND1_HUMAN	NCAPD2	61	31.48	66	36.19	46	30.34	0.979426	0.96263	0.951553	0.964468	0.0497833	1.00206	0.887185	0.889533	0.924748	0.190715	0.957853	0.943877	0.899458	0.933394	0.0682745	1.00297	1.16404	1.06969	1.07689	0.227992
Condensin complex subunit 2 OS=Homo sapiens GN=NCAPH PE=1 SV=3	CND2_HUMAN	NCAPH	22	18.62	25	24.43	18	25.1	0.968279	0.994663	0.946888	0.969747	0.163501	1.11308	0.850308	0.726657	0.882695	0.421832	0.977385	0.924384	0.8534	0.916974	0.158605	1.07879	1.20714	1.1012	1.12768	0.0736725
Condensin complex subunit 3 OS=Homo sapiens GN=NCAPG PE=1 SV=1	CND3_HUMAN	NCAPG	43	29.56	48	29.66	41	28.57	1.00706	0.958911	0.85363	0.937637	0.319422	1.02914	1.02431	0.873508	0.972877	0.660598	1.01841	0.877778	0.858316	0.915486	0.241623	1.08562	1.07522	0.977999	1.04513	0.316239
Condensin-2 complex subunit D3 OS=Homo sapiens GN=NCAPD3 PE=1 SV=2	CNDD3_HUMAN	NCAPD3	6	6.742	7	6.275	14	8.812	0.986664	0.899094	0.948918	0.944208	0.166837	0.923265	1.06884	0.941054	0.975629	0.645086	0.988743	0.843771	0.874291	0.900164	0.159984	1.01473	0.945216	0.881183	0.945474	0.302549
Condensin-2 complex subunit G2 OS=Homo sapiens GN=NCAPG2 PE=1 SV=1	CNDG2_HUMAN	NCAPG2	12	13.56	7	7.962	7	8.836	0.959407	0.993751	0.810667	0.917715	0.30514	1.03274	0.999695	0.983804	1.00521	0.750909	0.878642	0.749789	0.877028	0.832891	0.0736126	0.927042	1.26311	1.18352	1.11491	0.36738
Condensin-2 complex subunit H2 OS=Homo sapiens GN=NCAPH2 PE=1 SV=1	CNDH2_HUMAN	NCAPH2	5	9.587	2	6.612	3	6.612	0.967302	1.22487	1.10741	1.09476	0.31661	1.32403	1.11868	0.947804	1.11971	0.361999	0.986673	0.901711	0.946655	0.944374	0.158874	1.0119	1.7002	2.4321	1.61141	0.201749
Conserved oligomeric Golgi complex subunit 1 OS=Homo sapiens GN=COG1 PE=1 SV=1	COG1_HUMAN	COG1	6	9.694	5	6.633	4	5.204	1.04421	1.02433	0.927723	0.99743	0.950409	0.857956	0.957111	0.967996	0.926333	0.185057	0.873903	0.935571	0.993061	0.932907	0.200747	1.07618	1.05853	1.14227	1.09174	0.0629065
Conserved oligomeric Golgi complex subunit 2 OS=Homo sapiens GN=COG2 PE=1 SV=1	COG2_HUMAN	COG2	1	1.762	3	5.556	1	3.659	0.848081	0.856225	1.72248	1.07744	0.780664	1.00462	0.987453	0.677548	0.875965	0.411117	0.824733	0.887975	0.89693	0.869276	0.0338691	1.0615	1.09393	0.882982	1.00837	0.912294
Conserved oligomeric Golgi complex subunit 3 OS=Homo sapiens GN=COG3 PE=1 SV=3	COG3_HUMAN	COG3	1	2.053	2	3.502	1	2.053	1.12809	0.956716	0.804317	0.953934	0.676871	2.4292	0.984729	0.92657	1.30383	0.484248	0.878521	1.0987	1.04063	1.00148	0.984468	1.10953	1.48143	0.89826	1.1387	0.464931
Conserved oligomeric Golgi complex subunit 4 OS=Homo sapiens GN=COG4 PE=1 SV=3	COG4_HUMAN	COG4	2	5.605	4	3.822	2	1.783	1.11613	0.966551	0.799804	0.952008	0.660962	0.986929	0.998894	1.06162	1.01529	0.570724	1.00054	0.76968	0.764548	0.83814	0.184399	0.961656	1.11001	1.1957	1.08473	0.331187
Conserved oligomeric Golgi complex subunit 5 OS=Homo sapiens GN=COG5 PE=1 SV=3	COG5_HUMAN	COG5	10	10.73	6	10.01	4	8.582	0.956795	0.862871	1.02961	0.947282	0.401383	1.04492	0.917167	0.968779	0.975555	0.57992	0.902604	0.922111	1.00767	0.943046	0.224077	0.985473	1.1122	0.901228	0.995911	0.95252
Conserved oligomeric Golgi complex subunit 6 OS=Homo sapiens GN=COG6 PE=1 SV=2	COG6_HUMAN	COG6	6	7.002	5	5.175	3	6.24	0.963382	1.10423	0.909878	0.989191	0.867358	0.994526	0.848209	0.933354	0.923397	0.227013	0.94782	1.02199	1.15492	1.0381	0.582681	0.811101	1.12665	1.20022	1.03128	0.823521
Conserved oligomeric Golgi complex subunit 7 OS=Homo sapiens GN=COG7 PE=1 SV=1	COG7_HUMAN	COG7	6	10.91	6	8.961	3	4.026	0.858401	0.913149	0.893096	0.887926	0.0223684	1.01924	0.955499	0.912915	0.961567	0.344897	0.947921	1.00428	1.01187	0.987607	0.606826	0.993638	1.02198	1.08551	1.033	0.339284
Conserved oligomeric Golgi complex subunit 8 OS=Homo sapiens GN=COG8 PE=1 SV=2	COG8_HUMAN	COG8	2	2.614			2	5.719	0.800348		0.902289	0.849791	0.224647	1.08727		1.09542	1.09133	0.0271948	1.02209		1.0014	1.01169	0.459384	1.12092		0.978013	1.04703	0.62246
Constitutive coactivator of peroxisome proliferator-activated receptor gamma OS=Homo sapiens GN=FAM120B PE=1 SV=1	F120B_HUMAN	FAM120B	5	5.385	9	13.63	7	13.52	1.07405	0.693833	1.09111	0.93336	0.687718	0.892698	0.908953	0.903056	0.901544	0.00258151	0.836574	0.734093	0.806671	0.791256	0.0265608	1.00459	1.06664	1.47226	1.16412	0.328834
Constitutive coactivator of PPAR-gamma-like protein 1 OS=Homo sapiens GN=FAM120A PE=1 SV=2	F120A_HUMAN	FAM120A	13	17.71	14	16.91	12	8.855	0.931746	0.951424	0.958948	0.947303	0.0242421	0.961624	0.937465	0.998407	0.965508	0.195009	0.955204	1.05744	0.949633	0.986209	0.729211	1.00018	1.0321	1.3384	1.11377	0.36343
Constitutive coactivator of PPAR-gamma-like protein 2 OS=Homo sapiens GN=FAM120C PE=2 SV=3	F120C_HUMAN	FAM120C			2	2.828				0.96847		0.96847			1.02313		1.02313			0.916445		0.916445			1.01327		1.01327
Contactin-1 OS=Homo sapiens GN=CNTN1 PE=1 SV=1	CNTN1_HUMAN	CNTN1	3	2.75	2	2.358	1	0.9823	0.909272	0.841408	0.468797	0.710496	0.243755	1.0984	0.74906	1.2305	1.00412	0.980625	0.729282	0.70524	0.724596	0.71963	0.000972885	1.16054	0.943517	0.814576	0.962604	0.746119
Coordinator of PRMT5 and differentiation stimulator OS=Homo sapiens GN=COPRS PE=1 SV=3	COPRS_HUMAN	COPRS	3	15.76	5	22.28	2	13.59	0.894787	0.887133	1.64989	1.09409	0.704278	1.2292	0.687121	0.808816	0.880715	0.53967	1.18455	1.10592	0.913716	1.06177	0.520967	0.856205	0.840875	0.832647	0.843186	0.00228636
COP9 signalosome complex subunit 1 OS=Homo sapiens GN=GPS1 PE=1 SV=4	CSN1_HUMAN	GPS1	38	30.96	36	31.36	31	28.72	0.961971	0.960472	0.936757	0.952996	0.0304931	0.980808	0.958017	0.761683	0.894493	0.300958	0.896731	0.924941	0.878746	0.899939	0.0193882	1.08468	1.20257	1.08994	1.12445	0.0732247
COP9 signalosome complex subunit 2 OS=Homo sapiens GN=COPS2 PE=1 SV=1	CSN2_HUMAN	COPS2	36	43.79	34	45.37	25	38.83	0.93311	0.948699	0.923223	0.934952	0.0135824	1.07277	0.937658	0.921847	0.975146	0.652084	0.98985	0.904772	0.907967	0.933382	0.143577	1.05661	1.04009	1.21179	1.1002	0.1879
COP9 signalosome complex subunit 3 OS=Homo sapiens GN=COPS3 PE=1 SV=3	CSN3_HUMAN	COPS3	23	43.74	23	39.48	22	49.88	1.00764	1.0635	0.962003	1.0102	0.759699	1.09276	0.979095	0.861762	0.973297	0.731342	0.927451	0.835108	0.839526	0.866342	0.052151	1.05554	1.09339	0.989809	1.04536	0.267281
COP9 signalosome complex subunit 4 OS=Homo sapiens GN=COPS4 PE=1 SV=1	CSN4_HUMAN	COPS4	51	65.52	49	67.49	56	68.23	0.947212	1.04949	0.87465	0.95445	0.469999	1.00133	0.907766	0.808305	0.902351	0.238745	1.02786	0.836102	0.831184	0.893918	0.249533	0.990172	1.19031	1.0843	1.08519	0.263803
COP9 signalosome complex subunit 5 OS=Homo sapiens GN=COPS5 PE=1 SV=4	CSN5_HUMAN	COPS5	20	41.32	15	40.42	13	32.93	1.01174	0.93028	0.96552	0.968608	0.3195	1.02074	0.974873	0.91014	0.967513	0.426088	0.966405	0.833727	0.898243	0.897826	0.127267	1.09018	1.29815	1.07747	1.151	0.144731
COP9 signalosome complex subunit 6 OS=Homo sapiens GN=COPS6 PE=1 SV=1	CSN6_HUMAN	COPS6	20	31.8	16	38.84	14	33.64	0.933773	1.01467	0.930816	0.95898	0.276235	0.998513	0.897018	0.994085	0.962039	0.384201	0.936943	0.930517	0.885223	0.917269	0.0403454	1.08527	1.19404	0.965688	1.07761	0.347436
COP9 signalosome complex subunit 7a OS=Homo sapiens GN=COPS7A PE=1 SV=1	CSN7A_HUMAN	COPS7A	8	19.27	11	25.82	5	12	1.01681	0.988971	0.912742	0.971831	0.470537	1.11524	1.037	0.894288	1.01129	0.878738	0.912651	1.05743	0.926146	0.963265	0.507982	1.0838	1.06412	1.07669	1.07484	0.00547401
COP9 signalosome complex subunit 7b OS=Homo sapiens GN=COPS7B PE=1 SV=1	CSN7B_HUMAN	COPS7B	6	25	3	22.35	4	16.67	0.913654	0.879473	1.21395	0.99175	0.942486	1.0615	0.894164	0.924396	0.957337	0.493797	0.983568	1.08692	0.850538	0.968794	0.69966	1.04033	0.815964	1.09114	0.974784	0.803224
COP9 signalosome complex subunit 8 OS=Homo sapiens GN=COPS8 PE=1 SV=1	CSN8_HUMAN	COPS8	10	24.88	13	47.37	10	28.71	0.906132	0.965851	0.789922	0.884223	0.173767	0.980188	0.835347	0.937531	0.915631	0.205561	0.977581	0.920095	0.96531	0.954005	0.125425	0.909669	0.526335	0.942913	0.767136	0.295154
Copine-1 OS=Homo sapiens GN=CPNE1 PE=1 SV=1	CPNE1_HUMAN	CPNE1	50	22.35	24	18.62	26	23.28	0.887998	0.850464	1.01504	0.915202	0.238002	0.936507	0.907747	0.865988	0.902948	0.046257	0.942668	0.810684	0.850426	0.866195	0.0840513	0.844102	0.916545	0.992522	0.915721	0.20042
Copine-3 OS=Homo sapiens GN=CPNE3 PE=1 SV=1	CPNE3_HUMAN	CPNE3	53	43.2	49	44.69	38	43.39	0.898434	0.916493	0.934937	0.9165	0.0169452	0.846134	0.851091	0.800013	0.832091	0.0113249	0.873324	0.784229	0.788194	0.814236	0.0278911	0.908124	1.01617	0.973829	0.965008	0.390599
Copper chaperone for superoxide dismutase OS=Homo sapiens GN=CCS PE=1 SV=1	CCS_HUMAN	CCS	14	21.53	10	21.53	11	18.61	0.923705	1.06628	1.13525	1.03792	0.60402	0.938703	0.961544	0.951104	0.950404	0.0181598	0.88427	0.897111	0.803591	0.860641	0.049113	0.965247	1.11525	0.969947	1.0145	0.789846
Copper homeostasis protein cutC homolog OS=Homo sapiens GN=CUTC PE=1 SV=1	CUTC_HUMAN	CUTC	4	19.41	7	21.61	6	19.41	1.18376	0.975723	0.884153	1.00702	0.942357	1.02961	0.840073	1.00364	0.953945	0.537912	0.963724	1.06536	0.895357	0.972332	0.633592	1.18318	1.14018	1.08264	1.13458	0.0391769
Copper transport protein ATOX1 OS=Homo sapiens GN=ATOX1 PE=1 SV=1	ATOX1_HUMAN	ATOX1	7	55.88	4	48.53	7	50	1.03199	1.04685	0.847137	0.97089	0.707526	0.933567	0.984672	0.765548	0.889481	0.265815	0.643471	0.66967	0.96585	0.746621	0.152197	0.882333	0.944159	1.15954	0.988526	0.901143
Cordon-bleu protein-like 1 OS=Homo sapiens GN=COBLL1 PE=1 SV=2	COBL1_HUMAN	COBLL1	2	1.661					0.991815			0.991815		0.927422			0.927422		1.0708			1.0708		0.917561			0.917561
Core histone macro-H2A.1 OS=Homo sapiens GN=H2AFY PE=1 SV=4	H2AY_HUMAN	H2AFY	64	60.22	63	60.22	66	60.22	0.926651	0.968488	0.922409	0.938955	0.0558262	0.981118	0.813503	0.874237	0.886958	0.158969	0.945576	0.888562	0.9674	0.933247	0.112779	1.22586	1.22861	1.241	1.23181	0.000327469
Core histone macro-H2A.2 OS=Homo sapiens GN=H2AFY2 PE=1 SV=3	H2AW_HUMAN	H2AFY2	16	30.38	13	40.05	9	30.65	0.959885	1.04887	1.01072	1.00583	0.84218	0.965848	0.832833	0.80431	0.864895	0.122557	0.853125	0.959844	1.06344	0.954937	0.544157	1.16139	1.07972	1.14447	1.12797	0.0325311
Core-binding factor subunit beta OS=Homo sapiens GN=CBFB PE=1 SV=2	PEBB_HUMAN	CBFB	21	36.81	19	43.96	14	31.87	0.967243	0.962322	0.934588	0.954609	0.0491709	0.992389	0.973177	1.00686	0.990713	0.443855	1.00782	0.981686	0.961372	0.983444	0.34589	1.23764	1.35751	1.24919	1.28033	0.0138526
Coronin-1A OS=Homo sapiens GN=CORO1A PE=1 SV=4	COR1A_HUMAN	CORO1A	5	13.45	9	21.48	7	18	1.10971	1.05558	0.868372	1.0057	0.946346	1.09597	0.745869	0.944514	0.917395	0.522062	0.918264	1.03298	0.77564	0.902762	0.343653	1.09721	1.35694	1.08565	1.17358	0.158463
Coronin-1B OS=Homo sapiens GN=CORO1B PE=1 SV=1	COR1B_HUMAN	CORO1B	7	10.02	11	16.97	8	14.52	0.992576	0.866423	1.06471	0.97105	0.675218	0.881166	0.869652	0.889964	0.880221	0.00273556	0.800885	0.824817	0.792041	0.805796	0.00312454	0.842	0.958094	0.94243	0.912689	0.153254
Coronin-1C OS=Homo sapiens GN=CORO1C PE=1 SV=1	COR1C_HUMAN	CORO1C	49	41.56	48	46.41	46	41.98	0.953544	0.981312	0.925922	0.953324	0.104228	0.978858	0.947171	0.934263	0.953248	0.0743071	0.975157	0.950436	0.878498	0.933783	0.160875	1.02855	1.32385	1.08826	1.14007	0.22866
Coronin-7 OS=Homo sapiens GN=CORO7 PE=1 SV=2	CORO7_HUMAN	CORO7	27	25.95	32	30.92	22	32.97	0.957827	1.10406	0.903489	0.984918	0.822366	0.964847	0.954936	0.88111	0.93287	0.13648	0.951718	0.948231	0.876312	0.924756	0.100863	1.02775	1.26909	1.16386	1.14928	0.150936
Costars family protein ABRACL OS=Homo sapiens GN=ABRACL PE=1 SV=1	ABRAL_HUMAN	ABRACL	18	23.46	23	23.46	17	23.46	0.870438	1.0229	0.969758	0.952235	0.410931	1.03276	0.95866	0.860904	0.94814	0.419577	0.958709	0.891655	0.873255	0.907141	0.0749297	0.610056	1.03014	0.709791	0.764068	0.225994
COUP transcription factor 2 OS=Homo sapiens GN=NR2F2 PE=1 SV=1	COT2_HUMAN	NR2F2	6	12.32	1	13.77	1	5.556	1.08417	1.33971	0.739944	1.02432	0.902652	0.982599	1.21053	0.841609	1.00035	0.997622	0.904499	0.793696	0.851417	0.848662	0.0490832	1.05258	0.778011	0.902987	0.904289	0.368114
COX assembly mitochondrial protein 2 homolog OS=Homo sapiens GN=CMC2 PE=1 SV=1	COXM2_HUMAN	CMC2	5	34.18	4	21.52	2	21.52	1.11183	1.03492	1.1733	1.10523	0.110545	0.953172	0.940344	0.927959	0.940435	0.0155108	0.969092	0.869926	0.777433	0.868634	0.157282	1.4056	1.15926	1.23115	1.2612	0.0552187
COX assembly mitochondrial protein homolog OS=Homo sapiens GN=CMC1 PE=1 SV=1	COXM1_HUMAN	CMC1	3	17.92	5	39.62	3	33.96	0.974965	1.1163	0.921146	1.00084	0.989549	1.06895	0.742711	0.958579	0.912994	0.487698	1.18771	0.944518	0.913106	1.00805	0.931537	1.10638	1.09807	0.976014	1.05843	0.29672
Coxsackievirus and adenovirus receptor OS=Homo sapiens GN=CXADR PE=1 SV=1	CXAR_HUMAN	CXADR	6	15.34	9	20	7	24.38	0.990351	0.933444	0.916251	0.946158	0.142179	0.979913	0.99901	0.880983	0.951864	0.334188	0.950483	1.14469	1.02305	1.03636	0.576766	1.14957	1.15351	1.41159	1.23241	0.0912892
Craniofacial development protein 1 OS=Homo sapiens GN=CFDP1 PE=1 SV=1	CFDP1_HUMAN	CFDP1	3	3.344	4	9.03	6	5.017	0.919369	0.928744	1.03904	0.960887	0.415903	0.938905	1.04521	0.977942	0.986385	0.703838	0.885465	1.03233	0.824695	0.910111	0.29109	1.10606	0.98035	1.0106	1.03097	0.488467
Creatine kinase B-type OS=Homo sapiens GN=CKB PE=1 SV=1	KCRB_HUMAN	CKB	461	73.23	431	73.49	362	72.97	0.888589	0.909442	0.883733	0.893852	0.00607852	0.907809	0.870809	0.845704	0.874404	0.0226726	0.916099	0.804358	0.808348	0.841389	0.0557027	0.939066	1.05582	0.905907	0.964844	0.519866
Creatine kinase U-type, mitochondrial OS=Homo sapiens GN=CKMT1A PE=1 SV=1	KCRU_HUMAN	CKMT1A	51	38.85	45	41.25	43	42.69	0.899503	0.936823	0.971119	0.935357	0.0943808	0.96751	0.901795	0.839137	0.901292	0.127197	1.00084	0.877246	0.924631	0.932862	0.211301	0.910674	1.01566	0.999323	0.974106	0.52095
CREB-binding protein OS=Homo sapiens GN=CREBBP PE=1 SV=3	CBP_HUMAN	CREBBP	1	1.802	1	3.972	1	2.457	1.37558	0.77734	0.784825	0.943241	0.786073	0.957711	0.723658	0.80016	0.821577	0.138662	0.959766	1.07428	0.745131	0.915881	0.501932	0.761462	1.34787	0.785622	0.930758	0.735983
CREB-regulated transcription coactivator 2 OS=Homo sapiens GN=CRTC2 PE=1 SV=2	CRTC2_HUMAN	CRTC2	2	2.453					1.02696			1.02696		0.976653			0.976653		1.28376			1.28376		1.10438			1.10438
Crk-like protein OS=Homo sapiens GN=CRKL PE=1 SV=1	CRKL_HUMAN	CRKL	23	58.09	31	60.4	23	49.83	0.820127	0.976131	0.966208	0.917952	0.268463	0.912301	0.910852	0.937738	0.920215	0.0126536	0.963636	0.838801	0.902607	0.900237	0.11981	1.10668	1.14397	1.11011	1.12013	0.00856685
Crooked neck-like protein 1 OS=Homo sapiens GN=CRNKL1 PE=1 SV=4	CRNL1_HUMAN	CRNKL1	22	21.7	20	18.75	30	20.87	0.860003	0.92066	0.96206	0.913272	0.108636	0.996064	1.00098	0.914561	0.969709	0.404081	0.963907	0.931118	1.04935	0.980212	0.630247	1.04761	1.19695	1.14874	1.12936	0.0908315
Crossover junction endonuclease MUS81 OS=Homo sapiens GN=MUS81 PE=1 SV=3	MUS81_HUMAN	MUS81	2	1.996					0.802892			0.802892		1.17075			1.17075		1.18185			1.18185		0.995576			0.995576
CTD small phosphatase-like protein 2 OS=Homo sapiens GN=CTDSPL2 PE=1 SV=2	CTSL2_HUMAN	CTDSPL2	6	11.16	6	12.23	7	13.73	0.974837	0.974217	1.0539	1.0003	0.991966	1.05961	0.869582	1.05413	0.990339	0.895034	0.93671	0.85676	1.28965	1.01153	0.934846	1.18377	1.09781	1.05122	1.10959	0.0956097
C-terminal-binding protein 1 OS=Homo sapiens GN=CTBP1 PE=1 SV=2	CTBP1_HUMAN	CTBP1	14	24.77	17	24.77	22	27.27	0.984037	0.930751	1.03208	0.981414	0.594007	0.981001	0.837847	0.868214	0.893621	0.142726	0.881159	0.962283	0.935802	0.925793	0.097291	1.00935	1.08297	1.05706	1.04935	0.144899
C-terminal-binding protein 2 OS=Homo sapiens GN=CTBP2 PE=1 SV=1	CTBP2_HUMAN	CTBP2	18	34.16	19	34.16	20	30.56	1.07557	1.17872	0.905523	1.04709	0.612019	1.03888	1.03849	0.865425	0.977384	0.743019	0.975524	0.884032	0.931216	0.929506	0.123884	1.07502	1.08632	1.17496	1.11122	0.0640312
CTP synthase 1 OS=Homo sapiens GN=CTPS1 PE=1 SV=2	PYRG1_HUMAN	CTPS1	93	51.1	102	49.92	107	46.36	0.9602	0.958548	0.991394	0.96993	0.108243	0.938425	0.896059	0.864975	0.899318	0.0460596	1.02347	0.947404	0.928519	0.965607	0.359509	1.14271	1.23017	1.21226	1.19444	0.0157162
CTP synthase 2 OS=Homo sapiens GN=CTPS2 PE=1 SV=1	PYRG2_HUMAN	CTPS2	17	26.45	18	27.3	12	24.4	0.972194	0.822273	0.883529	0.89056	0.139448	0.975956	0.89449	0.837078	0.900722	0.142952	0.868403	0.909822	0.893086	0.890274	0.0133062	0.985525	1.00739	0.965691	0.986056	0.368972
CTTNBP2 N-terminal-like protein OS=Homo sapiens GN=CTTNBP2NL PE=1 SV=2	CT2NL_HUMAN	CTTNBP2NL	7	13.15	7	8.451	4	9.859	1.2982	1.00917	0.989467	1.09036	0.426694	1.28572	1.0165	0.937456	1.07004	0.549008	0.99713	1.04386	1.09068	1.04319	0.244021	0.805366	0.7866	0.806229	0.799347	0.00128728
CUE domain-containing protein 2 OS=Homo sapiens GN=CUEDC2 PE=1 SV=1	CUED2_HUMAN	CUEDC2	2	8.711	2	8.014			1.03065	1.21778		1.12031	0.403209	1.12843	1.0696		1.09862	0.17654	1.04373	0.749299		0.884344	0.593723	0.914232	1.10353		1.00443	0.970104
CUGBP Elav-like family member 1 OS=Homo sapiens GN=CELF1 PE=1 SV=2	CELF1_HUMAN	CELF1	25	20.37	23	26.75	13	18.72	0.914204	0.907032	0.893912	0.90501	0.00431182	1.02531	0.934525	1.01719	0.991477	0.800096	1.01551	0.913009	0.895183	0.939774	0.253651	1.01047	1.10954	1.13073	1.08228	0.150755
CUGBP Elav-like family member 2 OS=Homo sapiens GN=CELF2 PE=1 SV=1	CELF2_HUMAN	CELF2	6	13.98	4	14.96	1	9.646	0.87962	0.971499	1.12838	0.98794	0.882287	0.928895	0.954097	0.918407	0.93368	0.0260677	0.917357	0.781378	0.645608	0.773493	0.127159	0.967888	0.928371	1.26023	1.04231	0.707156
Cullin-1 OS=Homo sapiens GN=CUL1 PE=1 SV=2	CUL1_HUMAN	CUL1	34	33.63	30	30.8	35	32.09	1.01162	0.98364	0.977883	0.990938	0.47605	0.982556	0.946266	0.847322	0.923577	0.215485	1.01239	0.871568	0.898635	0.925574	0.232574	1.0861	1.18703	1.10251	1.12436	0.050763
Cullin-2 OS=Homo sapiens GN=CUL2 PE=1 SV=2	CUL2_HUMAN	CUL2	23	23.09	32	30.6	24	25.64	0.918726	0.897218	0.928766	0.914809	0.0128755	0.971737	0.857881	0.862924	0.896017	0.113846	0.914188	0.93652	0.90116	0.917174	0.0164547	1.05416	1.13556	0.923173	1.03387	0.637492
Cullin-3 OS=Homo sapiens GN=CUL3 PE=1 SV=2	CUL3_HUMAN	CUL3	34	37.89	30	36.46	31	33.07	0.971553	1.02412	0.95705	0.983824	0.510375	1.01724	0.909917	0.919343	0.947619	0.269543	1.01577	0.926697	0.921595	0.953727	0.272019	1.11571	1.33206	1.19989	1.21266	0.0643697
Cullin-4A OS=Homo sapiens GN=CUL4A PE=1 SV=3	CUL4A_HUMAN	CUL4A	5	25.96	7	23.19	4	20.16	0.808263	0.958521	0.970538	0.909331	0.248611	0.870574	0.866361	0.892684	0.876464	0.00491108	0.881736	0.879846	0.883522	0.8817	9.14382e-05	0.945859	1.19493	1.11752	1.08096	0.379113
Cullin-4B OS=Homo sapiens GN=CUL4B PE=1 SV=4	CUL4B_HUMAN	CUL4B	48	42.94	58	41.73	57	38.23	1.05936	1.03409	0.991065	1.02778	0.294742	0.922947	0.916086	0.902334	0.913748	0.00538201	0.879784	0.891304	0.924408	0.898301	0.0185356	0.956736	1.03323	1.02998	1.00602	0.833479
Cullin-5 OS=Homo sapiens GN=CUL5 PE=1 SV=4	CUL5_HUMAN	CUL5	12	20.26	15	19.1	18	26.67	0.925807	0.976023	1.08659	0.993915	0.908765	1.10517	1.03174	0.935447	1.02174	0.700137	0.936458	0.87785	0.895251	0.902854	0.0333009	1.03468	1.09071	1.00716	1.04361	0.209712
Cullin-associated NEDD8-dissociated protein 1 OS=Homo sapiens GN=CAND1 PE=1 SV=2	CAND1_HUMAN	CAND1	161	44.63	147	44.88	145	43.66	0.990513	0.980321	0.938378	0.969472	0.202253	0.980431	0.976558	0.891473	0.948581	0.231391	0.95072	0.904543	0.918739	0.924467	0.0333144	1.12629	1.20078	1.11917	1.14816	0.0254596
Cullin-associated NEDD8-dissociated protein 2 OS=Homo sapiens GN=CAND2 PE=1 SV=3	CAND2_HUMAN	CAND2	3	7.848	5	7.12	1	4.531	0.85865	0.925226	0.745789	0.839898	0.11001	0.898363	0.867302	1.28256	0.99977	0.998701	0.928368	1.03654	2.55902	1.35039	0.448394	0.88162	1.25038	0.534378	0.838283	0.54878
CWF19-like protein 1 OS=Homo sapiens GN=CWF19L1 PE=1 SV=2	C19L1_HUMAN	CWF19L1	14	18.22	15	11.9	22	23.79	0.997873	1.01942	0.922456	0.97902	0.557549	1.00045	0.988969	0.908594	0.965122	0.362798	0.917212	0.873541	0.900287	0.896833	0.016615	1.04005	1.07891	1.04933	1.05597	0.0388036
Cx9C motif-containing protein 4 OS=Homo sapiens GN=CMC4 PE=1 SV=1	CMC4_HUMAN	CMC4	3	38.24	3	39.71	1	13.24	0.909974	1.0394	0.974856	0.973309	0.554071	0.847572	0.852913	0.853046	0.851173	0.000173107	1.16651	1.13007	1.31027	1.19983	0.0558814	0.760456	1.13205	0.776847	0.874497	0.408351
CXXC-type zinc finger protein 1 OS=Homo sapiens GN=CXXC1 PE=1 SV=2	CXXC1_HUMAN	CXXC1	1	3.811	4	7.927	3	3.049	1.15344	1.01595	0.927005	1.02798	0.705717	1.21428	0.90834	0.940219	1.0122	0.906761	1.0018	0.95299	1.37235	1.09424	0.512806	1.15601	1.00045	0.902412	1.01435	0.8611
Cyclic AMP-dependent transcription factor ATF-1 OS=Homo sapiens GN=ATF1 PE=1 SV=2	ATF1_HUMAN	ATF1			6	11.07				1.06752		1.06752			1.01465		1.01465			0.941614		0.941614			0.99187		0.99187
Cyclic AMP-responsive element-binding protein 1 OS=Homo sapiens GN=CREB1 PE=1 SV=2	CREB1_HUMAN	CREB1	4	6.452			4	8.798	0.963629		1.13488	1.04575	0.681343	1.07081		0.879808	0.97062	0.812371	1.02602		0.892464	0.956914	0.641359	1.17342		1.26071	1.21628	0.115376
Cyclin-A2 OS=Homo sapiens GN=CCNA2 PE=1 SV=2	CCNA2_HUMAN	CCNA2	6	12.04	3	11.11	3	7.87	0.962067	1.09553	0.995275	1.01607	0.721645	0.923221	1.25444	0.967173	1.03853	0.730134	1.06721	0.758089	0.919337	0.906042	0.42392	1.03562	1.30255	0.808696	1.02942	0.852656
Cyclin-D1-binding protein 1 OS=Homo sapiens GN=CCNDBP1 PE=1 SV=2	CCDB1_HUMAN	CCNDBP1			1	3.611	1	5		1.87341	0.847702	1.2602	0.663841		1.1723	0.88898	1.02086	0.905692		0.879729	1.11021	0.988272	0.935666		0.429302	2.39521	1.01404	0.989678
Cyclin-dependent kinase 1 OS=Homo sapiens GN=CDK1 PE=1 SV=3	CDK1_HUMAN	CDK1	62	70.71	61	69.36	51	62.96	0.861887	0.853572	0.891152	0.868722	0.00848901	1.00893	0.961504	0.889679	0.952098	0.312287	0.791932	0.7834	0.832752	0.802409	0.00723017	1.04968	1.06211	1.00838	1.0398	0.130981
Cyclin-dependent kinase 11B OS=Homo sapiens GN=CDK11B PE=1 SV=3	CD11B_HUMAN	CDK11B	19	18.87	23	20.63	25	17.36	1.03591	1.036	0.981884	1.01761	0.431662	0.960126	0.982131	0.853107	0.930037	0.238566	0.974323	0.954287	0.911506	0.94634	0.107301	1.12709	1.05072	1.11149	1.09593	0.0506824
Cyclin-dependent kinase 12 OS=Homo sapiens GN=CDK12 PE=1 SV=2	CDK12_HUMAN	CDK12	11	8.389	8	8.658	7	10.4	1.07221	1.06868	0.919616	1.0176	0.76324	1.01376	0.942217	0.995443	0.983333	0.524633	0.994224	0.874432	1.132	0.994687	0.949517	1.2311	1.12394	1.19691	1.18313	0.0246792
Cyclin-dependent kinase 13 OS=Homo sapiens GN=CDK13 PE=1 SV=2	CDK13_HUMAN	CDK13	2	2.579	5	6.151	4	6.415	0.928171	1.35196	0.880701	1.03389	0.828005	1.03923	0.941304	0.987998	0.988703	0.729313	1.06264	0.814875	1.18746	1.00933	0.941324	0.923191	1.14275	1.40562	1.14035	0.392308
Cyclin-dependent kinase 16 OS=Homo sapiens GN=CDK16 PE=1 SV=1	CDK16_HUMAN	CDK16	7	21.98	5	12.7	3	11.49	1.16989	0.995994	0.944323	1.03238	0.669632	1.27809	1.06229	0.890191	1.06519	0.606766	0.705585	0.906132	0.842296	0.813583	0.108838	1.05765	1.13335	1.15744	1.11533	0.0569874
Cyclin-dependent kinase 17 OS=Homo sapiens GN=CDK17 PE=1 SV=2	CDK17_HUMAN	CDK17			1	8.222	1	9.178		1.02445	1.41281	1.20306	0.455572		0.842538	0.901445	0.871494	0.153357		1.4564	0.825438	1.09644	0.800369		0.825358	0.910815	0.867034	0.211646
Cyclin-dependent kinase 2 OS=Homo sapiens GN=CDK2 PE=1 SV=2	CDK2_HUMAN	CDK2	14	34.23	29	46.98	18	45.97	0.954205	0.967753	0.920077	0.947131	0.0689341	1.00322	0.903309	0.925561	0.943074	0.205716	0.964318	0.947668	0.926138	0.945912	0.041525	1.02517	0.978442	1.06484	1.02221	0.464133
Cyclin-dependent kinase 2-associated protein 1 OS=Homo sapiens GN=CDK2AP1 PE=1 SV=1	CDKA1_HUMAN	CDK2AP1			5	15.65				0.939593		0.939593			0.991057		0.991057			1.01217		1.01217			1.40426		1.40426
Cyclin-dependent kinase 2-associated protein 2 OS=Homo sapiens GN=CDK2AP2 PE=1 SV=1	CDKA2_HUMAN	CDK2AP2	2	6.349			4	6.349	1.07942		0.870578	0.96939	0.820799	1.04116		0.92066	0.979058	0.789	0.987914		1.08358	1.03464	0.595703	1.14528		1.48839	1.30561	0.290737
Cyclin-dependent kinase 4 inhibitor C OS=Homo sapiens GN=CDKN2C PE=1 SV=1	CDN2C_HUMAN	CDKN2C	3	25	1	13.1	3	17.86	1.09066	1.18408	1.58992	1.27101	0.171064	0.899412	0.775354	0.833505	0.834556	0.0518117	0.806288	1.24894	0.939971	0.981859	0.899527	1.11294	1.18343	1.20757	1.16728	0.0242577
Cyclin-dependent kinase 4 OS=Homo sapiens GN=CDK4 PE=1 SV=2	CDK4_HUMAN	CDK4	34	52.15	26	50.5	21	37.62	0.875643	1.04325	0.760742	0.885763	0.315467	0.922681	0.926042	0.823729	0.88952	0.0929884	0.945358	0.875497	0.883524	0.900927	0.0498685	0.793104	1.07213	0.917354	0.920531	0.441832
Cyclin-dependent kinase 6 OS=Homo sapiens GN=CDK6 PE=1 SV=1	CDK6_HUMAN	CDK6	3	19.63	8	22.39	5	25.15	0.898957	1.06339	1.17541	1.03962	0.668633	0.924149	1.22203	0.89499	1.00357	0.974543	0.966756	0.87408	0.979714	0.938979	0.222545	1.15956	1.06208	1.12803	1.11581	0.0516865
Cyclin-dependent kinase 7 OS=Homo sapiens GN=CDK7 PE=1 SV=1	CDK7_HUMAN	CDK7	5	8.96	4	17.05	3	15.32	1.03716	1.08421	1.05298	1.05793	0.0495242	1.246	1.12217	0.918138	1.08683	0.450776	1.09033	0.878685	1.21811	1.05283	0.645108	0.93385	1.25949	1.17523	1.11395	0.355034
Cyclin-dependent kinase 8 OS=Homo sapiens GN=CDK8 PE=1 SV=1	CDK8_HUMAN	CDK8	1	2.802	4	7.112	2	4.31	0.992962	0.882021	1.01155	0.96043	0.446143	1.18791	0.826043	0.859926	0.944966	0.671257	0.853449	1.11655	1.08345	1.0107	0.91182	1.31482	1.04195	1.13644	1.15901	0.161698
Cyclin-dependent kinase 9 OS=Homo sapiens GN=CDK9 PE=1 SV=3	CDK9_HUMAN	CDK9	11	32.26	11	26.34	9	28.23	1.09311	1.10766	0.967598	1.0542	0.344781	1.23697	0.954714	0.910892	1.02463	0.822054	1.04206	0.96535	0.99642	1.00078	0.975087	1.19982	1.1491	1.18294	1.1771	0.00602238
Cyclin-dependent kinase inhibitor 2A OS=Homo sapiens GN=CDKN2A PE=1 SV=2	CDN2A_HUMAN	CDKN2A	24	55.77	22	57.05	20	60.26	1.00927	0.929958	0.937555	0.958271	0.243173	0.966755	0.903714	0.923432	0.930931	0.0692483	0.934337	0.86902	0.877295	0.893085	0.0381541	1.12368	1.15724	1.1456	1.14209	0.00419399
Cyclin-dependent kinases regulatory subunit 1 OS=Homo sapiens GN=CKS1B PE=1 SV=1	CKS1_HUMAN	CKS1B	2	26.58	3	20.25	2	26.58	0.864327	0.77934	0.816635	0.819365	0.0218268	1.07361	0.881546	0.715404	0.878109	0.382897	0.92658	0.858019	0.711131	0.826881	0.136753	1.3656	1.43573	1.14598	1.30976	0.0585592
Cyclin-dependent-like kinase 5 OS=Homo sapiens GN=CDK5 PE=1 SV=3	CDK5_HUMAN	CDK5	22	40.75	17	43.15	14	35.62	0.902713	0.957453	0.937038	0.932126	0.0549731	0.88694	0.842824	0.896467	0.875095	0.01976	0.943916	0.878694	0.894265	0.905203	0.0437457	1.00244	1.06451	0.945883	1.00311	0.935775
Cyclin-G-associated kinase OS=Homo sapiens GN=GAK PE=1 SV=2	GAK_HUMAN	GAK	8	8.619	5	7.551	4	5.034	0.986044	1.14002	0.906319	1.00623	0.934602	0.87031	0.908432	0.811833	0.862603	0.045775	0.901731	1.16021	0.727142	0.912873	0.569172	1.19007	0.997547	1.13888	1.10576	0.198483
Cyclin-H OS=Homo sapiens GN=CCNH PE=1 SV=1	CCNH_HUMAN	CCNH	2	8.978	3	18.27	4	14.86	1.025	0.951861	1.04936	1.00788	0.81443	0.856472	0.795649	0.797232	0.815968	0.0138982	1.06167	0.921646	0.862456	0.944995	0.453351	0.919372	1.16973	0.98255	1.01854	0.822034
Cyclin-K OS=Homo sapiens GN=CCNK PE=1 SV=2	CCNK_HUMAN	CCNK	3	7.586	5	8.966	2	6.552	0.970178	1.18942	0.996289	1.04759	0.542805	1.05906	1.12204	1.2739	1.14821	0.126828	0.957449	0.871527	0.983715	0.936315	0.214784	1.13256	1.05277	0.855015	1.00644	0.946148
Cyclin-L1 OS=Homo sapiens GN=CCNL1 PE=1 SV=1	CCNL1_HUMAN	CCNL1	2	2.852	2	6.654	1	3.992	1.0542	0.804694	0.245208	0.592511	0.363089	1.48118	0.995866	0.917058	1.10595	0.56642	1.3599	1.45948	1.10779	1.30033	0.0864622	0.883664	1.33687	0.912048	1.02518	0.868996
Cyclin-L2 OS=Homo sapiens GN=CCNL2 PE=1 SV=1	CCNL2_HUMAN	CCNL2	2	2.885					0.949197			0.949197		1.109			1.109		1.21921			1.21921		0.848335			0.848335
Cyclin-T1 OS=Homo sapiens GN=CCNT1 PE=1 SV=1	CCNT1_HUMAN	CCNT1	1	3.03	2	4.959	4	9.229	1.04027	0.997918	0.934869	0.990065	0.778554	0.875532	0.919946	0.961037	0.918173	0.0866811	1.10817	1.03914	0.93413	1.02462	0.673697	0.844771	0.908745	1.19551	0.971804	0.812091
Cyclin-Y OS=Homo sapiens GN=CCNY PE=1 SV=2	CCNY_HUMAN	CCNY	2	9.971	1	10.26	1	4.399	1.16685	1.09739	1.22982	1.16343	0.0441917	0.875706	0.804016	0.887604	0.854963	0.0369033	1.19344	0.712535	1.05118	0.9633	0.83202	1.4223	1.0953	1.05532	1.18024	0.219624
Cystathionine beta-synthase OS=Homo sapiens GN=CBS PE=1 SV=2; Cystathionine beta-synthase-like protein OS=Homo sapiens GN=CBSL PE=1 SV=1	CBS_HUMAN	CBS	52	46.1	52	43.92	57	44.46	0.938145	0.988549	0.984718	0.970197	0.214129	0.944792	0.986567	0.876745	0.934929	0.190198	0.99603	0.912801	0.828822	0.90999	0.217511	1.01226	1.06327	0.991648	1.02195	0.403972	1
Cystathionine gamma-lyase OS=Homo sapiens GN=CTH PE=1 SV=3	CGL_HUMAN	CTH	4	17.78	4	9.136	6	8.148	0.898889	0.839694	0.87897	0.872168	0.0208112	0.929728	0.922465	0.892835	0.914869	0.0188697	1.18752	0.806193	0.999036	0.985266	0.906707	0.865984	1.06719	0.954778	0.959146	0.560921
Cystatin-B OS=Homo sapiens GN=CSTB PE=1 SV=2	CYTB_HUMAN	CSTB	21	51.02	21	52.04	16	45.92	0.881498	0.989894	0.769037	0.875493	0.209955	0.858665	0.815991	0.950092	0.873155	0.0936502	0.971354	0.845911	0.915473	0.909458	0.141311	0.753321	0.904574	0.818797	0.823253	0.0666426
Cysteine and glycine-rich protein 2 OS=Homo sapiens GN=CSRP2 PE=1 SV=3	CSRP2_HUMAN	CSRP2	8	31.61	13	36.27	9	35.23	1.1449	1.03573	0.862329	1.00746	0.936771	1.08496	0.849966	0.921025	0.947026	0.527698	0.806373	0.916009	1.03391	0.914055	0.337046	1.24612	1.29938	1.19684	1.24675	0.0113815
Cysteine and histidine-rich domain-containing protein 1 OS=Homo sapiens GN=CHORDC1 PE=1 SV=2	CHRD1_HUMAN	CHORDC1	31	56.63	40	56.93	35	53.31	0.953823	0.956094	0.98386	0.964496	0.0682641	1.06456	0.915944	0.880377	0.95039	0.47194	0.994053	0.845809	0.926916	0.920253	0.217493	0.971362	1.14399	1.06287	1.05705	0.361613
Cysteine desulfurase, mitochondrial OS=Homo sapiens GN=NFS1 PE=1 SV=3	NFS1_HUMAN	NFS1	4	12.04	6	9.19	3	6.127	0.823103	1.16135	1.22962	1.05535	0.709256	0.837477	1.02681	0.780228	0.875445	0.247488	0.756829	0.853796	1.15604	0.90735	0.52107	0.999377	1.02579	0.830832	0.94791	0.504695
Cysteine protease ATG4B OS=Homo sapiens GN=ATG4B PE=1 SV=2	ATG4B_HUMAN	ATG4B	7	26.21	8	25.19	7	20.36	0.995229	1.03149	0.848451	0.955004	0.523388	0.970217	0.906619	0.932269	0.936006	0.0782477	1.12411	0.800163	1.04352	0.979103	0.856751	0.99883	1.09522	0.932093	1.00651	0.902255
Cysteine-rich and transmembrane domain-containing protein 1 OS=Homo sapiens GN=CYSTM1 PE=1 SV=1	CYTM1_HUMAN	CYSTM1	1	10.31	1	10.31	1	10.31	1.23104	0.992364	1.042	1.08377	0.342855	0.905539	0.828556	0.772049	0.8336	0.0586668	0.830357	0.740996	0.735167	0.767636	0.0214187	1.0508	1.07055	1.24302	1.11824	0.170297
Cysteine-rich PDZ-binding protein OS=Homo sapiens GN=CRIPT PE=1 SV=1	CRIPT_HUMAN	CRIPT			3	10.89				0.879452		0.879452			0.840707		0.840707			0.975868		0.975868			1.47228		1.47228
Cysteine-rich with EGF-like domain protein 2 OS=Homo sapiens GN=CRELD2 PE=1 SV=1	CREL2_HUMAN	CRELD2	11	18.13	11	13.6	11	18.13	0.967337	0.949531	0.89972	0.938422	0.0997225	1.1447	0.941744	0.98879	1.02151	0.751443	1.00002	1.00492	1.11237	1.03784	0.396587	1.33664	1.55562	1.35669	1.41297	0.0189548
Cysteine--tRNA ligase, cytoplasmic OS=Homo sapiens GN=CARS PE=1 SV=3	SYCC_HUMAN	CARS	39	32.89	39	33.29	40	34.09	0.890784	0.859076	0.919661	0.889496	0.0271174	0.964966	0.925711	0.917736	0.935912	0.0505718	1.14601	0.928994	0.923747	0.994454	0.944652	0.981305	1.13625	1.00185	1.03759	0.505041
Cytochrome b OS=Homo sapiens GN=MT-CYB PE=1 SV=2	CYB_HUMAN	MT-CYB	3	2.368	3	2.368	1	2.368	0.730579	0.825707	0.910189	0.818857	0.0880821	0.858934	0.916739	0.880459	0.885058	0.023323	1.02475	0.941974	1.40392	1.10662	0.491901	1.05324	0.99211	1.65617	1.2006	0.375722
Cytochrome b-245 light chain OS=Homo sapiens GN=CYBA PE=1 SV=3	CY24A_HUMAN	CYBA			2	8.718	1	3.59		1.03585	1.15116	1.09198	0.343908		0.819977	0.974876	0.894078	0.418828		0.657794	0.59108	0.623545	0.0717619		1.10005	1.3017	1.19663	0.279097
Cytochrome b5 OS=Homo sapiens GN=CYB5A PE=1 SV=2	CYB5_HUMAN	CYB5A	8	26.87	10	16.42	11	32.09	0.951872	1.02541	1.04538	1.00674	0.836032	1.03315	1.03557	0.863833	0.974072	0.704513	0.999164	0.930081	1.06611	0.996903	0.944443	1.12225	1.12552	1.20276	1.14959	0.0253457
Cytochrome b5 type B OS=Homo sapiens GN=CYB5B PE=1 SV=2	CYB5B_HUMAN	CYB5B	9	14.38	7	14.38	13	18.49	0.683668	0.624339	0.591181	0.63192	0.00842219	0.978321	0.769713	0.770757	0.834147	0.150727	1.35201	0.52993	0.663776	0.78056	0.472662	0.786552	1.06182	1.06464	0.961598	0.734314
Cytochrome b-c1 complex subunit 1, mitochondrial OS=Homo sapiens GN=UQCRC1 PE=1 SV=3	QCR1_HUMAN	UQCRC1	49	51.25	48	49.17	40	49.79	0.819803	1.07293	1.00638	0.960168	0.666162	0.880852	0.762579	0.865329	0.834558	0.0575985	0.880985	0.893228	1.03617	0.934229	0.320435	0.885141	0.941908	1.09812	0.971011	0.691223
Cytochrome b-c1 complex subunit 10 OS=Homo sapiens GN=UQCR11 PE=3 SV=1	QCR10_HUMAN	UQCR11	3	21.43	3	21.43	1	21.43	0.947678	1.12867	0.903736	0.988759	0.882528	1.08063	1.06429	0.605913	0.886578	0.591785	1.17052	1.00381	2.50996	1.43405	0.33121	0.720603	1.12419	1.3397	1.02766	0.896041
Cytochrome b-c1 complex subunit 2, mitochondrial OS=Homo sapiens GN=UQCRC2 PE=1 SV=3	QCR2_HUMAN	UQCRC2	37	47.68	36	50.77	38	35.32	0.889103	1.0193	0.978675	0.960794	0.427585	0.968612	0.804808	0.901618	0.889109	0.161154	0.89308	0.863449	0.98246	0.91162	0.139085	0.833038	0.934392	1.17209	0.969881	0.789285
Cytochrome b-c1 complex subunit 6, mitochondrial OS=Homo sapiens GN=UQCRH PE=1 SV=2	QCR6_HUMAN	UQCRH	18	73.63	23	89.01	12	50.55	0.954415	0.789127	0.822716	0.852533	0.109729	0.870468	0.891415	1.01718	0.924153	0.245026	1.13348	0.834208	0.936088	0.96014	0.693743	0.766005	0.905409	0.586558	0.740962	0.141113
Cytochrome b-c1 complex subunit 7 OS=Homo sapiens GN=UQCRB PE=1 SV=2	QCR7_HUMAN	UQCRB	17	55.86	20	49.55	17	50.45	0.834189	0.976829	0.878769	0.894649	0.13871	0.922421	0.850106	0.838918	0.869709	0.0423234	0.90153	0.992586	1.04125	0.976716	0.634079	0.937258	0.946815	1.21447	1.02527	0.796125
Cytochrome b-c1 complex subunit 8 OS=Homo sapiens GN=UQCRQ PE=1 SV=4	QCR8_HUMAN	UQCRQ	6	29.27	2	30.49	1	9.756	0.833645	1.0074	0.89393	0.908858	0.225972	0.855415	0.645106	0.683316	0.722453	0.0635085	0.96165	0.97297	1.27191	1.05972	0.59029	1.0812	1.21188	1.38758	1.22051	0.109796
Cytochrome b-c1 complex subunit 9 OS=Homo sapiens GN=UQCR10 PE=1 SV=3	QCR9_HUMAN	UQCR10	17	50.79	19	50.79	11	50.79	1.24573	1.15963	0.966734	1.11776	0.278131	1.20304	0.944902	0.824304	0.978553	0.862618	0.709054	0.754813	0.859788	0.772035	0.0449335	1.26484	1.03184	1.18073	1.15505	0.137468
Cytochrome b-c1 complex subunit Rieske, mitochondrial OS=Homo sapiens GN=UQCRFS1 PE=1 SV=2	UCRI_HUMAN	UQCRFS1	20	42.34	24	42.34	21	39.05	0.881367	0.937883	0.927835	0.91536	0.0439392	0.977746	0.84135	0.90756	0.907178	0.15377	1.03191	0.927601	0.980041	0.978923	0.560298	1.03455	1.10731	1.25847	1.12968	0.167774
Cytochrome c OS=Homo sapiens GN=CYCS PE=1 SV=2	CYC_HUMAN	CYCS	59	57.14	51	60.95	40	60	1.11777	1.06445	0.994693	1.05776	0.23872	0.990144	0.97327	0.985334	0.98289	0.0777436	0.97016	1.02086	0.926215	0.971644	0.413588	1.20035	1.16096	1.19409	1.185	0.00370541
Cytochrome c oxidase assembly factor 3 homolog, mitochondrial OS=Homo sapiens GN=COA3 PE=1 SV=1	COA3_HUMAN	COA3	9	35.85	12	35.85	3	17.92	0.886479	0.992008	1.22089	1.02397	0.824136	0.84489	0.788048	0.695571	0.773686	0.0458036	0.910765	0.976973	0.952323	0.94629	0.114706	1.02604	1.10151	1.58515	1.21453	0.285904
Cytochrome c oxidase assembly factor 4 homolog, mitochondrial OS=Homo sapiens GN=COA4 PE=1 SV=2	COA4_HUMAN	COA4	13	49.43	7	47.13	5	35.63	1.09425	1.01937	0.865449	0.988318	0.881223	1.08035	0.887838	0.97225	0.976995	0.721287	1.10112	0.829094	0.999452	0.969915	0.748923	1.28856	1.16596	1.11458	1.1875	0.0569408
Cytochrome c oxidase assembly factor 6 homolog OS=Homo sapiens GN=COA6 PE=1 SV=1	COA6_HUMAN	COA6	6	37.6	15	37.6	15	37.6	1.09532	0.959895	0.903527	0.983035	0.791775	0.925442	0.858975	0.832552	0.871459	0.0482686	1.02202	1.10841	1.06776	1.06548	0.11381	1.33295	1.29653	1.313	1.31408	0.000858525
Cytochrome c oxidase assembly factor 7 OS=Homo sapiens GN=COA7 PE=1 SV=2	COA7_HUMAN	COA7	20	30.3	13	38.53	8	20.35	1.02107	1.21855	0.937451	1.05265	0.574774	0.981705	1.04134	0.840919	0.950843	0.511953	1.00151	1.1432	0.863949	0.996373	0.968252	1.20002	1.30514	1.27702	1.25994	0.0116484
Cytochrome c oxidase assembly protein COX11, mitochondrial OS=Homo sapiens GN=COX11 PE=1 SV=3	COX11_HUMAN	COX11			4	8.696	1	3.623		0.748916	0.939889	0.838986	0.365535		0.977865	0.640609	0.791473	0.468029		0.958668	1.24212	1.09123	0.622406		0.729081	1.10925	0.899297	0.701859
Cytochrome c oxidase assembly protein COX15 homolog OS=Homo sapiens GN=COX15 PE=1 SV=1	COX15_HUMAN	COX15	5	16.59	3	9.024	2	9.756	0.804411	0.93147	0.634205	0.780355	0.157212	0.984754	0.685851	1.14826	0.918755	0.634849	0.969451	1.21771	0.45816	0.814758	0.559542	0.954355	1.15365	1.3126	1.13059	0.315996
Cytochrome c oxidase assembly protein COX16 homolog, mitochondrial OS=Homo sapiens GN=COX16 PE=3 SV=1	COX16_HUMAN	COX16			2	21.7				0.850161		0.850161			0.726644		0.726644			0.69079		0.69079			1.34669		1.34669
Cytochrome c oxidase assembly protein COX19 OS=Homo sapiens GN=COX19 PE=1 SV=1	COX19_HUMAN	COX19	4	25.56	3	25.56	5	42.22	0.91039	1.00116	0.961975	0.957117	0.252644	0.877627	0.901027	0.728586	0.832101	0.110759	0.776555	0.824095	0.879148	0.825538	0.0331991	1.10766	1.21115	1.34207	1.21654	0.0715661
Cytochrome c oxidase copper chaperone OS=Homo sapiens GN=COX17 PE=1 SV=2	COX17_HUMAN	COX17	5	36.51	7	46.03	5	36.51	1.08542	1.06082	1.05877	1.06827	0.0143044	1.02046	0.948623	0.932719	0.966526	0.342477	0.999953	0.900746	1.0425	0.979232	0.676923	1.22749	1.224	1.41637	1.28625	0.0347461
Cytochrome c oxidase subunit 1 OS=Homo sapiens GN=MT-CO1 PE=1 SV=1	COX1_HUMAN	MT-CO1	1	3.314	1	4.094			0.943798	0.841794		0.891338	0.293717	1.09659	0.813689		0.944607	0.767717	1.23293	0.643487		0.890715	0.782293	1.16149	1.49122		1.31607	0.271796
Cytochrome c oxidase subunit 2 OS=Homo sapiens GN=MT-CO2 PE=1 SV=1	COX2_HUMAN	MT-CO2	31	27.75	36	27.75	17	20.7	0.805815	1.05816	1.0646	0.968258	0.758963	0.913259	0.882634	0.90924	0.901608	0.0105246	0.915085	0.981595	1.18932	1.02227	0.805056	0.71216	0.576818	1.0685	0.75997	0.268492
Cytochrome c oxidase subunit 4 isoform 1, mitochondrial OS=Homo sapiens GN=COX4I1 PE=1 SV=1	COX41_HUMAN	COX4I1	28	42.01	29	31.36	22	34.91	0.752364	0.976802	0.965293	0.891863	0.310961	0.86247	0.78593	0.858925	0.835015	0.027122	0.827736	0.907595	1.07177	0.93031	0.440165	1.04681	1.04361	1.28941	1.12098	0.24435
Cytochrome c oxidase subunit 5A, mitochondrial OS=Homo sapiens GN=COX5A PE=1 SV=2	COX5A_HUMAN	COX5A	22	36	29	36	19	32	0.845567	1.02294	0.975158	0.94484	0.425733	0.872769	0.832196	0.860201	0.854886	0.00797622	0.809896	0.899405	1.05162	0.914986	0.362293	0.916467	0.906948	1.05908	0.958392	0.485185
Cytochrome c oxidase subunit 5B, mitochondrial OS=Homo sapiens GN=COX5B PE=1 SV=2	COX5B_HUMAN	COX5B	20	50.39	25	46.51	15	46.51	0.807315	1.05349	1.02409	0.955002	0.640088	0.889726	0.813193	0.806263	0.835556	0.0294026	0.915902	0.991135	1.11284	1.0034	0.957664	1.0625	0.951874	1.28756	1.09201	0.423752
Cytochrome c oxidase subunit 6B1 OS=Homo sapiens GN=COX6B1 PE=1 SV=2	CX6B1_HUMAN	COX6B1	28	75.58	33	75.58	32	75.58	0.93408	0.958765	0.89483	0.92885	0.0669305	0.967875	0.994272	0.916095	0.958859	0.2234	0.928194	0.876942	0.908944	0.904445	0.0261974	1.13727	1.0488	1.04936	1.07769	0.108656
Cytochrome c oxidase subunit 6C OS=Homo sapiens GN=COX6C PE=1 SV=2	COX6C_HUMAN	COX6C	9	48	13	50.67	10	48	0.830975	1.07553	1.08373	0.989413	0.914093	0.845762	0.700253	0.903561	0.811871	0.112141	0.899286	0.935574	1.08952	0.971411	0.669119	1.09637	0.893325	1.43023	1.1189	0.496293
Cytochrome c oxidase subunit 7A2, mitochondrial OS=Homo sapiens GN=COX7A2 PE=1 SV=1	CX7A2_HUMAN	COX7A2	16	33.73	2	18.07	1	33.73	0.778941	1.15841	0.821653	0.905075	0.506671	0.994002	0.983493	0.962795	0.980011	0.164164	0.924865	1.09752	0.842634	0.949241	0.570235	0.926063	0.952529	1.94891	1.19795	0.535484
Cytochrome c oxidase subunit 7A-related protein, mitochondrial OS=Homo sapiens GN=COX7A2L PE=1 SV=2	COX7R_HUMAN	COX7A2L	2	20.18	3	20.18	2	20.18	0.732753	1.05764	1.0945	0.946609	0.710792	1.0528	0.771918	0.831634	0.877571	0.297412	1.06135	1.04961	1.74638	1.24837	0.31729	0.927101	1.1836	1.49245	1.17872	0.354193
Cytochrome c oxidase subunit 7C, mitochondrial OS=Homo sapiens GN=COX7C PE=1 SV=1	COX7C_HUMAN	COX7C	13	28.57	7	28.57	7	28.57	0.77273	1.05789	1.14152	0.9772	0.86469	0.967615	0.722661	0.921732	0.863802	0.246374	0.852308	1.03136	1.283	1.04091	0.766707	1.07089	0.887335	1.42708	1.10686	0.538902
Cytochrome c oxidase subunit NDUFA4 OS=Homo sapiens GN=NDUFA4 PE=1 SV=1	NDUA4_HUMAN	NDUFA4	13	61.73	16	61.73	15	61.73	0.869577	1.1522	1.01506	1.00564	0.951185	0.847288	0.748557	0.742851	0.778131	0.0276847	0.839746	0.95653	1.18649	0.984094	0.888213	1.11912	0.919256	1.36175	1.11893	0.426273
Cytochrome c1, heme protein, mitochondrial OS=Homo sapiens GN=CYC1 PE=1 SV=3	CY1_HUMAN	CYC1	20	36.31	21	30.77	20	30.77	0.962129	1.1777	1.13677	1.08805	0.308527	0.904279	0.836521	0.886056	0.875145	0.0292445	0.99803	0.984067	1.15886	1.04408	0.496291	0.783457	0.825514	1.09338	0.890915	0.380505
Cytochrome c-type heme lyase OS=Homo sapiens GN=HCCS PE=1 SV=1	CCHL_HUMAN	HCCS	22	42.54	25	44.4	19	50.37	0.983405	0.965685	0.97612	0.975043	0.0409483	1.00462	0.960028	1.01586	0.993207	0.731484	0.872709	1.02656	1.04428	0.978039	0.735227	1.18665	1.07382	1.333	1.19315	0.105677
Cytochrome P450 20A1 OS=Homo sapiens GN=CYP20A1 PE=1 SV=1	CP20A_HUMAN	CYP20A1	3	11.04	1	6.061	1	4.329	0.98381	1.11821	0.782183	0.951146	0.679131	0.876242	0.699094	1.18742	0.899334	0.560834	0.888788	1.11008	0.761013	0.908898	0.475208	0.899078	1.25287	1.1339	1.08499	0.493896
Cytokine receptor-like factor 3 OS=Homo sapiens GN=CRLF3 PE=1 SV=2	CRLF3_HUMAN	CRLF3	5	14.48	11	19	6	20.59	1.12629	0.90302	1.14582	1.05234	0.574292	1.21054	1.01699	0.956447	1.05597	0.520956	1.04049	0.886355	1.10985	1.00779	0.918184	1.24128	0.990204	1.13229	1.11648	0.235124
Cytoplasmic aconitate hydratase OS=Homo sapiens GN=ACO1 PE=1 SV=3	ACOC_HUMAN	ACO1	36	27.78	30	29.47	36	25.2	0.918654	1.02307	0.989607	0.976129	0.527038	0.914706	0.907822	0.89935	0.907271	0.00252241	0.951379	0.931806	0.915889	0.932912	0.024144	1.02011	1.16898	1.03071	1.07118	0.256918
Cytoplasmic dynein 1 heavy chain 1 OS=Homo sapiens GN=DYNC1H1 PE=1 SV=5	DYHC1_HUMAN	DYNC1H1	456	43.76	488	48.58	425	44.92	0.93961	0.975196	0.966956	0.960466	0.0697128	0.947485	0.91313	0.863927	0.907529	0.0686699	0.942765	0.910465	0.922351	0.925098	0.0166476	1.07696	1.16421	1.11958	1.11969	0.0373616
Cytoplasmic dynein 1 intermediate chain 2 OS=Homo sapiens GN=DYNC1I2 PE=1 SV=3	DC1I2_HUMAN	DYNC1I2	21	25.86	24	27.9	27	31.5	0.936297	0.926286	0.956928	0.93975	0.0229227	0.991683	0.916543	0.876434	0.927004	0.170682	0.867621	0.93563	0.925059	0.908938	0.0555393	1.22911	1.19047	1.06414	1.15905	0.0775939
Cytoplasmic dynein 1 light intermediate chain 1 OS=Homo sapiens GN=DYNC1LI1 PE=1 SV=3	DC1L1_HUMAN	DYNC1LI1	48	40.34	35	39.96	31	39.01	1.02827	0.97436	0.887891	0.961751	0.459003	0.94113	0.912039	0.892587	0.915035	0.0286989	1.0204	0.940683	0.972698	0.977382	0.434688	1.14929	1.16182	1.18573	1.16552	0.00355095
Cytoplasmic dynein 1 light intermediate chain 2 OS=Homo sapiens GN=DYNC1LI2 PE=1 SV=1	DC1L2_HUMAN	DYNC1LI2	12	21.34	13	24.19	12	24.59	0.972139	0.960763	0.781484	0.900371	0.276895	1.06004	0.872174	0.971268	0.964765	0.589917	0.943528	0.924359	0.987498	0.951431	0.125485	0.950887	1.13867	1.15689	1.07797	0.354931
Cytoplasmic dynein 2 heavy chain 1 OS=Homo sapiens GN=DYNC2H1 PE=1 SV=4	DYHC2_HUMAN	DYNC2H1	25	7.221	29	7.755	24	6.524	1.00615	1.15006	1.0149	1.05504	0.340588	0.963388	0.886628	0.861042	0.902656	0.0930613	0.894772	0.871688	0.869573	0.878604	0.00495493	0.980165	0.954533	0.900524	0.944485	0.149997
Cytoplasmic FMR1-interacting protein 1 OS=Homo sapiens GN=CYFIP1 PE=1 SV=1	CYFP1_HUMAN	CYFIP1	20	22.35	19	21.63	19	21.55	0.972816	0.948358	1.04518	0.987943	0.717301	1.00164	0.929215	0.8982	0.942036	0.204882	0.929249	0.958612	0.926018	0.937846	0.0281329	1.06974	1.07836	1.03208	1.05987	0.0498129
Cytoplasmic FMR1-interacting protein 2 OS=Homo sapiens GN=CYFIP2 PE=1 SV=2	CYFP2_HUMAN	CYFIP2	16	19.95	20	18.94	14	17.84	1.01933	0.947703	0.770141	0.90612	0.361281	0.971544	0.907908	1.00243	0.959811	0.295601	0.969076	0.977249	0.898861	0.947731	0.180864	1.04091	1.08109	1.01231	1.04439	0.150182
Cytoplasmic protein NCK1 OS=Homo sapiens GN=NCK1 PE=1 SV=1	NCK1_HUMAN	NCK1	4	13.79	3	8.223	3	13.79	1.05056	1.04579	0.816995	0.964632	0.706939	1.04901	0.970906	0.934555	0.983681	0.676135	0.875882	0.932934	0.815086	0.873307	0.0738567	1.04376	1.13338	0.9657	1.04538	0.438357
Cytoplasmic protein NCK2 OS=Homo sapiens GN=NCK2 PE=1 SV=2	NCK2_HUMAN	NCK2	2	7.105	4	7.105	1	4.474	1.04485	1.00347	0.592513	0.853268	0.476716	1.59631	0.918095	0.77698	1.04425	0.860665	1.06101	0.901436	1.113	1.02106	0.775023	1.13287	1.09218	0.854268	1.01865	0.854172
Cytoplasmic tRNA 2-thiolation protein 1 OS=Homo sapiens GN=CTU1 PE=1 SV=1	CTU1_HUMAN	CTU1			3	6.897				0.931346		0.931346			1.28972		1.28972			1.428		1.428			1.17423		1.17423
Cytoplasmic tRNA 2-thiolation protein 2 OS=Homo sapiens GN=CTU2 PE=1 SV=1	CTU2_HUMAN	CTU2			3	5.437	1	3.495		0.662657	1.45646	0.98241	0.971327		0.879649	0.760098	0.817691	0.221611		0.96203	1.02058	0.99087	0.808339		0.90092	1.53146	1.17462	0.652839
Cytoskeleton-associated protein 2 OS=Homo sapiens GN=CKAP2 PE=1 SV=1	CKAP2_HUMAN	CKAP2	7	16.54	8	12.01	5	10.4	1.05405	0.97342	0.745959	0.914728	0.483679	1.15016	0.919908	1.01718	1.02479	0.741099	0.893063	0.993575	0.942392	0.942117	0.192404	1.26671	1.29224	1.18137	1.24586	0.0149601
Cytoskeleton-associated protein 4 OS=Homo sapiens GN=CKAP4 PE=1 SV=2	CKAP4_HUMAN	CKAP4	71	61.3	79	59.63	68	54.49	0.914193	0.915778	0.920305	0.916755	0.000527115	0.90919	0.825932	0.869313	0.867478	0.0360408	0.96497	0.90336	1.00287	0.95618	0.279682	1.09307	1.20817	1.21189	1.16971	0.0437162
Cytoskeleton-associated protein 5 OS=Homo sapiens GN=CKAP5 PE=1 SV=3	CKAP5_HUMAN	CKAP5	156	42.62	158	43.21	148	40.21	0.993108	0.983091	0.982637	0.986267	0.0572414	1.03508	0.954511	0.925854	0.97073	0.466191	0.972753	0.932543	0.948791	0.951219	0.0551147	1.14002	1.20174	1.12892	1.15646	0.0173708
Cytosol aminopeptidase OS=Homo sapiens GN=LAP3 PE=1 SV=3	AMPL_HUMAN	LAP3	59	57.03	42	53.95	35	43.55	0.861417	0.973319	0.895414	0.908861	0.117631	0.912636	0.868706	0.883733	0.888172	0.0145434	0.925528	0.820388	0.93704	0.892734	0.115895	1.02012	1.05655	1.12717	1.06703	0.156598
Cytosolic 5'-nucleotidase 3A OS=Homo sapiens GN=NT5C3A PE=1 SV=3	5NT3A_HUMAN	NT5C3A	13	30.06	25	41.37	16	30.65	0.962652	0.938248	0.934718	0.945125	0.0258335	1.04587	1.04271	0.926679	1.00352	0.937839	0.843383	0.941965	1.05619	0.943194	0.462956	1.11536	1.08825	0.854739	1.01234	0.898405
Cytosolic acyl coenzyme A thioester hydrolase OS=Homo sapiens GN=ACOT7 PE=1 SV=3	BACH_HUMAN	ACOT7	70	46.32	69	37.63	56	41.05	0.855493	0.950863	0.88418	0.895966	0.0721429	0.991516	0.946051	0.847043	0.926204	0.24225	1.04307	0.844929	0.794451	0.887975	0.286215	0.997801	1.1687	1.01088	1.05637	0.392238
Cytosolic endo-beta-N-acetylglucosaminidase OS=Homo sapiens GN=ENGASE PE=1 SV=1	ENASE_HUMAN	ENGASE			1	2.423	1	3.23		1.14425	1.03808	1.08987	0.327775		1.049	0.645069	0.822605	0.569196		0.643839	0.901261	0.761753	0.352392		1.59531	0.992958	1.2586	0.509631
Cytosolic Fe-S cluster assembly factor NARFL OS=Homo sapiens GN=NARFL PE=1 SV=1	NARFL_HUMAN	NARFL	2	3.782	4	8.824	3	4.412	0.943182	0.886883	1.26525	1.01909	0.878922	1.0015	1.01554	1.36695	1.11609	0.392155	0.771999	1.16316	1.31577	1.05717	0.763019	1.04658	1.1716	1.21015	1.14059	0.0960777
Cytosolic Fe-S cluster assembly factor NUBP1 OS=Homo sapiens GN=NUBP1 PE=1 SV=2	NUBP1_HUMAN	NUBP1	3	20	6	19.37	8	22.19	0.989427	0.867241	0.978915	0.943531	0.302865	0.950554	0.965481	0.77767	0.893659	0.247862	1.00809	0.717057	0.890844	0.863545	0.278518	1.1236	0.894398	1.16712	1.0546	0.587905
Cytosolic Fe-S cluster assembly factor NUBP2 OS=Homo sapiens GN=NUBP2 PE=1 SV=1	NUBP2_HUMAN	NUBP2	15	39.85	11	39.85	10	32.47	0.877834	0.89283	0.941186	0.90355	0.0402324	0.938315	0.887194	0.94963	0.924643	0.0646964	0.943095	0.876415	0.897808	0.905349	0.0440024	0.840209	1.10917	1.09178	1.00579	0.954727
Cytosolic non-specific dipeptidase OS=Homo sapiens GN=CNDP2 PE=1 SV=2	CNDP2_HUMAN	CNDP2	19	31.37	26	37.26	22	28.42	0.971737	0.957819	0.906992	0.945102	0.114927	0.959888	0.961636	0.916453	0.945759	0.071312	0.903996	0.802889	0.907492	0.870072	0.0742362	1.05113	1.10293	0.941389	1.02958	0.597527
Cytosolic phospholipase A2 OS=Homo sapiens GN=PLA2G4A PE=1 SV=2	PA24A_HUMAN	PLA2G4A	1	1.869	1	5.207			0.972046	0.640274		0.788908	0.459572	0.865928	1.26063		1.0448	0.854028	0.598216	0.960861		0.758157	0.450631	0.806162	1.52416		1.10848	0.80088
Cytosolic purine 5'-nucleotidase OS=Homo sapiens GN=NT5C2 PE=1 SV=1	5NTC_HUMAN	NT5C2	4	7.843	3	7.843	3	9.982	0.927636	0.904159	1.01556	0.947931	0.268497	0.99527	0.955494	0.836622	0.926615	0.283177	0.908593	0.950958	0.988302	0.948725	0.162693	0.914396	0.914907	0.929641	0.919621	0.00415876
Cytospin-A OS=Homo sapiens GN=SPECC1L PE=1 SV=2	CYTSA_HUMAN	SPECC1L			3	6.625	4	5.372		0.988623	1.06413	1.02568	0.615903		0.972546	1.09956	1.03411	0.681625		0.911156	1.10759	1.00458	0.970202		1.11588	0.959026	1.03448	0.732068
Cytospin-B OS=Homo sapiens GN=SPECC1 PE=1 SV=1	CYTSB_HUMAN	SPECC1	3	3.371	2	3.09			0.959975	1.11376		1.03401	0.730695	1.08504	1.09967		1.09233	0.0481618	0.993379	0.735924		0.855015	0.48621	0.939294	1.19325		1.05869	0.716859
D-2-hydroxyglutarate dehydrogenase, mitochondrial OS=Homo sapiens GN=D2HGDH PE=1 SV=3	D2HDH_HUMAN	D2HGDH			2	4.607				0.943997		0.943997			0.795307		0.795307			0.885795		0.885795			0.941625		0.941625
D-3-phosphoglycerate dehydrogenase OS=Homo sapiens GN=PHGDH PE=1 SV=4	SERA_HUMAN	PHGDH	249	54.6	247	55.72	216	54.6	0.945549	0.94892	0.916893	0.93701	0.026939	0.857617	0.848538	0.853828	0.85332	0.000378402	0.887547	0.831859	0.800491	0.839201	0.0282813	0.915107	0.958732	0.869217	0.91362	0.0857442
Dachshund homolog 1 OS=Homo sapiens GN=DACH1 PE=1 SV=3	DACH1_HUMAN	DACH1	6	5.263	8	6.447	7	6.447	0.997574	1.06138	1.20855	1.08566	0.283155	0.912635	0.928724	1.04384	0.960003	0.435136	0.981074	0.965297	0.962772	0.969681	0.0346968	1.20205	1.25442	1.35204	1.268	0.0203158
DAZ-associated protein 1 OS=Homo sapiens GN=DAZAP1 PE=1 SV=1	DAZP1_HUMAN	DAZAP1	33	24.82	29	32.92	27	27.27	0.9404	0.935194	0.872102	0.915364	0.0677071	1.00144	0.865116	0.926416	0.929326	0.225065	0.989563	0.945235	1.06088	0.997431	0.945864	1.05997	1.01211	1.19335	1.08583	0.235231
DBIRD complex subunit ZNF326 OS=Homo sapiens GN=ZNF326 PE=1 SV=2	ZN326_HUMAN	ZNF326	27	32.13	30	36.6	25	26.29	1.08034	0.967573	1.02962	1.0248	0.52286	1.00046	0.876881	0.863465	0.911582	0.186112	0.820482	1.00643	1.00253	0.938968	0.449072	1.22554	1.27067	1.31208	1.26894	0.00677793
DCC-interacting protein 13-alpha OS=Homo sapiens GN=APPL1 PE=1 SV=1	DP13A_HUMAN	APPL1	21	27.93	22	23.84	21	18.19	1.03252	1.02258	0.94878	1.00058	0.984593	1.05835	0.896895	0.771619	0.901416	0.37328	0.911053	0.883518	0.822288	0.871487	0.0454655	0.967816	1.11588	0.956378	1.01083	0.848018
DCN1-like protein 1 OS=Homo sapiens GN=DCUN1D1 PE=1 SV=1	DCNL1_HUMAN	DCUN1D1	4	13.13	8	25.48	2	11.2	0.996438	0.977371	1.05216	1.00816	0.748014	0.970595	0.908217	0.816244	0.896085	0.161644	0.977005	1.09523	0.898235	0.986878	0.839561	1.00611	0.946632	1.23079	1.05439	0.573032
DCN1-like protein 5 OS=Homo sapiens GN=DCUN1D5 PE=1 SV=1	DCNL5_HUMAN	DCUN1D5	13	26.16	10	30.8	18	43.88	0.964384	1.05191	1.02074	1.01169	0.692865	1.17474	0.993608	0.892307	1.01366	0.880976	1.03862	0.929424	0.875041	0.945292	0.378826	1.18321	1.124	1.06271	1.12223	0.0653277
dCTP pyrophosphatase 1 OS=Homo sapiens GN=DCTPP1 PE=1 SV=1	DCTP1_HUMAN	DCTPP1	22	59.41	25	63.53	18	62.94	1.00264	0.929925	1.03949	0.989625	0.780709	0.910444	0.92646	0.987919	0.941023	0.13411	0.949268	0.960385	0.830892	0.911576	0.184498	0.977403	1.12053	1.15326	1.08096	0.266667
DDB1- and CUL4-associated factor 11 OS=Homo sapiens GN=DCAF11 PE=1 SV=1	DCA11_HUMAN	DCAF11	1	2.381	3	6.227	3	4.212	0.855925	1.06417	0.874241	0.926887	0.387755	1.05429	0.961552	0.783182	0.925973	0.473673	1.32087	0.841181	0.77883	0.952936	0.797388	0.507345	0.956191	1.11029	0.813633	0.480806
DDB1- and CUL4-associated factor 12 OS=Homo sapiens GN=DCAF12 PE=1 SV=1	DCA12_HUMAN	DCAF12			1	3.753	1	3.753		1.45677	1.52678	1.49137	0.0373385		1.04994	1.1071	1.07814	0.215653		0.697781	0.794049	0.74436	0.13718		1.07626	1.24197	1.15615	0.291848
DDB1- and CUL4-associated factor 13 OS=Homo sapiens GN=DCAF13 PE=1 SV=2	DCA13_HUMAN	DCAF13	21	33.03	28	38.2	25	35.06	1.05306	1.05028	0.993169	1.0318	0.2428	1.02253	1.04964	0.911121	0.992577	0.879704	0.947366	0.974227	1.00762	0.976095	0.307577	1.09492	1.14167	1.1686	1.13465	0.0219943
DDB1- and CUL4-associated factor 5 OS=Homo sapiens GN=DCAF5 PE=1 SV=2	DCAF5_HUMAN	DCAF5	1	2.442	1	2.442			1.22305	0.763728		0.966478	0.908442	0.953148	0.971307		0.962185	0.152831	0.891843	0.801118		0.845264	0.196638	1.19561	1.31207		1.25249	0.129599
DDB1- and CUL4-associated factor 6 OS=Homo sapiens GN=DCAF6 PE=1 SV=1	DCAF6_HUMAN	DCAF6	2	1.744					1.07852			1.07852		1.15791			1.15791		1.00886			1.00886		0.800676			0.800676
DDB1- and CUL4-associated factor 7 OS=Homo sapiens GN=DCAF7 PE=1 SV=1	DCAF7_HUMAN	DCAF7	17	33.33	13	33.63	18	31.58	1.07184	0.902977	0.984159	0.983916	0.774297	0.891592	0.712079	0.798996	0.797529	0.0733663	0.937932	0.879009	1.02974	0.946887	0.356755	1.00949	1.13681	1.08035	1.07428	0.172712
DDB1- and CUL4-associated factor 8 OS=Homo sapiens GN=DCAF8 PE=1 SV=1	DCAF8_HUMAN	DCAF8	3	9.38	12	15.24	6	11.06	0.831647	0.916354	1.01129	0.916839	0.263931	0.848623	0.862528	0.800835	0.836907	0.0156284	0.854325	1.0224	1.00618	0.957869	0.531432	1.01817	0.954443	1.03079	1.00057	0.983095
D-dopachrome decarboxylase OS=Homo sapiens GN=DDT PE=1 SV=3	DOPD_HUMAN	DDT	49	53.39	61	52.54	41	52.54	1.02292	0.949641	0.91176	0.960346	0.352579	1.00478	0.924019	0.824631	0.914824	0.260245	0.796819	0.876408	0.779512	0.816513	0.0300532	0.908153	0.867832	0.978999	0.91719	0.133089
DDRGK domain-containing protein 1 OS=Homo sapiens GN=DDRGK1 PE=1 SV=2	DDRGK_HUMAN	DDRGK1	17	35.35	16	35.99	18	31.21	0.949493	0.88988	0.847359	0.894603	0.0775252	0.946329	0.792508	0.931105	0.887186	0.168824	0.876291	0.89361	0.844827	0.871341	0.0139708	1.10059	1.15407	1.0592	1.10394	0.0575732
Death domain-associated protein 6 OS=Homo sapiens GN=DAXX PE=1 SV=2	DAXX_HUMAN	DAXX	1	1.757	5	7.297	3	4.73	0.779775	1.05182	0.879217	0.896746	0.336748	0.744885	1.09771	1.08828	0.961847	0.789645	1.22766	0.923994	0.922465	1.01523	0.888172	1.27374	1.33429	0.987528	1.18839	0.206304
Death domain-containing protein CRADD OS=Homo sapiens GN=CRADD PE=1 SV=1	CRADD_HUMAN	CRADD	1	7.035	1	7.035	1	7.035	1.00867	0.678689	0.766589	0.806604	0.208064	0.763088	1.10648	0.868227	0.901675	0.442259	1.39315	0.938734	0.935135	1.0694	0.662319	1.1105	0.804033	0.771844	0.883297	0.393583
Death-associated protein 1 OS=Homo sapiens GN=DAP PE=1 SV=3	DAP1_HUMAN	DAP	8	15.69	4	15.69			0.956254	1.14161		1.04483	0.707361	0.863845	0.810147		0.836565	0.113265	0.802015	0.839429		0.820508	0.0730397	1.04302	0.953471		0.997241	0.960859
Death-inducer obliterator 1 OS=Homo sapiens GN=DIDO1 PE=1 SV=5	DIDO1_HUMAN	DIDO1	12	9.955	23	10.4	20	11.7	0.958114	1.05579	1.01891	1.01013	0.756288	0.918875	1.00631	0.948787	0.95731	0.242874	0.837035	0.950465	0.935803	0.906334	0.13329	0.935942	1.1865	1.07478	1.06075	0.481601
Decapping and exoribonuclease protein OS=Homo sapiens GN=DXO PE=2 SV=2	DXO_HUMAN	DXO	1	6.061			1	2.525	1.1304		1.03807	1.08325	0.311636	0.945713		1.44597	1.16939	0.595629	0.808056		0.6773	0.739795	0.181362	0.965264		1.16578	1.0608	0.644211
Decaprenyl-diphosphate synthase subunit 2 OS=Homo sapiens GN=PDSS2 PE=1 SV=2	DLP1_HUMAN	PDSS2	1	3.008	1	2.506	1	4.01	0.865139	1.01718	0.628865	0.821007	0.297455	0.867092	0.845626	1.28732	0.980941	0.900512	1.0332	0.964835	1.06124	1.01894	0.576175	0.721612	1.28659	0.732414	0.879359	0.569001
Dedicator of cytokinesis protein 1 OS=Homo sapiens GN=DOCK1 PE=1 SV=2	DOCK1_HUMAN	DOCK1	2	1.769	2	2.574	1	1.072	0.966273	0.782372	1.50723	1.04447	0.84276	0.827613	0.814776	0.769734	0.803653	0.0100037	0.773801	0.82057	0.621207	0.733377	0.0671883	0.676654	1.17596	1.32756	1.01845	0.937808
Dedicator of cytokinesis protein 11 OS=Homo sapiens GN=DOCK11 PE=1 SV=2	DOC11_HUMAN	DOCK11	2	1.013	1	1.495	3	1.833	0.914018	1.16013	0.90531	0.986476	0.882137	1.14005	0.744849	0.66635	0.827114	0.36581	0.904061	0.598964	1.08756	0.838206	0.422223	1.03661	1.36644	0.846981	1.06258	0.704236
Dedicator of cytokinesis protein 6 OS=Homo sapiens GN=DOCK6 PE=1 SV=3	DOCK6_HUMAN	DOCK6	3	3.273	1	2.785	1	1.808	1.04568	1.37881	1.31456	1.23754	0.129859	1.03723	0.892172	1.19274	1.03345	0.732583	1.10293	1.11885	0.947368	1.05345	0.431129	1.00025	1.26542	1.12173	1.12394	0.227389
Dedicator of cytokinesis protein 7 OS=Homo sapiens GN=DOCK7 PE=1 SV=4	DOCK7_HUMAN	DOCK7	27	16.12	37	14.3	25	13.13	1.00378	0.861229	0.947468	0.935636	0.274758	0.998208	0.877825	0.899186	0.923619	0.181574	0.967678	0.894856	0.872258	0.910702	0.0957162	1.00716	1.09755	1.13619	1.07892	0.168126
Dehydrodolichyl diphosphate synthase complex subunit DHDDS OS=Homo sapiens GN=DHDDS PE=1 SV=3	DHDDS_HUMAN	DHDDS			3	12.61	1	6.306		0.939788	0.777159	0.854614	0.346246		1.02541	1.16402	1.09252	0.395753		1.09339	1.09105	1.09222	0.00773727		1.03854	2.4365	1.59072	0.472987
Dehydrodolichyl diphosphate synthase complex subunit NUS1 OS=Homo sapiens GN=NUS1 PE=1 SV=1	NGBR_HUMAN	NUS1	2	14.68	3	14.68	1	5.461	1.0904	0.886902	1.05497	1.0067	0.926482	1.03369	1.13785	1.76105	1.27472	0.276884	1.16521	1.19896	2.62937	1.54296	0.245368	1.01846	1.37925	1.70236	1.33725	0.190608
Dehydrogenase/reductase SDR family member 11 OS=Homo sapiens GN=DHRS11 PE=1 SV=1	DHR11_HUMAN	DHRS11	2	4.231	2	10.77	4	15.77	1.06606	1.04149	1.00203	1.03619	0.187875	1.11327	1.12239	0.983657	1.07118	0.248501	0.929279	1.14602	0.89704	0.984879	0.860447	1.15737	1.17711	1.04782	1.12597	0.0822052
Dehydrogenase/reductase SDR family member 13 OS=Homo sapiens GN=DHRS13 PE=2 SV=1	DHR13_HUMAN	DHRS13	2	2.122	2	2.122			0.818546	0.789455		0.803869	0.0526392	0.969502	1.21858		1.08693	0.598937	0.876149	0.967243		0.92057	0.342907	0.935313	0.953411		0.944319	0.105506
Dehydrogenase/reductase SDR family member 4 OS=Homo sapiens GN=DHRS4 PE=1 SV=3	DHRS4_HUMAN	DHRS4	11	20.14	7	16.19	8	20.14	0.995913	1.0049	1.02386	1.00816	0.423866	0.92779	0.897558	0.829877	0.884115	0.0651179	0.796217	0.891868	0.827821	0.837702	0.0335525	1.02665	0.984186	1.02871	1.01297	0.465915
Dehydrogenase/reductase SDR family member 7 OS=Homo sapiens GN=DHRS7 PE=1 SV=1	DHRS7_HUMAN	DHRS7	8	25.66	7	17.7	5	27.43	1.03561	1.01768	0.825777	0.954752	0.589536	1.14064	0.805454	0.710473	0.867451	0.421041	1.16906	0.993006	0.891792	1.01162	0.896747	1.22491	1.12399	1.12883	1.15833	0.0343633
Dehydrogenase/reductase SDR family member 7B OS=Homo sapiens GN=DHRS7B PE=1 SV=2	DRS7B_HUMAN	DHRS7B	3	10.77	4	11.38	4	7.692	0.961757	1.0531	1.02148	1.0114	0.712106	0.755076	0.791836	0.97234	0.834606	0.145146	1.06174	1.13673	0.867708	1.01551	0.866977	1.37776	1.08896	1.11375	1.18665	0.149831
Delta(14)-sterol reductase OS=Homo sapiens GN=TM7SF2 PE=2 SV=3	ERG24_HUMAN	TM7SF2	2	6.938	3	6.938	2	6.938	1.02542	0.994985	1.01355	1.01124	0.330666	1.54268	0.943283	1.2843	1.23176	0.283561	0.84518	0.998335	1.27117	1.02363	0.861944	0.825253	1.10204	1.16054	1.01816	0.880911
Delta(24)-sterol reductase OS=Homo sapiens GN=DHCR24 PE=1 SV=2	DHC24_HUMAN	DHCR24	7	8.721	11	14.73	10	14.15	0.998482	1.01503	0.953339	0.988603	0.603602	1.10213	0.987241	1.01407	1.03334	0.426739	0.996874	1.14748	0.989066	1.04201	0.483711	1.2316	1.10399	1.13073	1.15415	0.0496618
Delta(3,5)-Delta(2,4)-dienoyl-CoA isomerase, mitochondrial OS=Homo sapiens GN=ECH1 PE=1 SV=2	ECH1_HUMAN	ECH1	17	38.72	21	41.16	27	49.39	0.779199	1.00088	1.0057	0.922219	0.438007	0.918329	0.79564	0.909789	0.87274	0.0989333	0.865187	0.813403	1.05471	0.905419	0.332456	0.827054	0.843252	1.11581	0.919801	0.478638
Delta-1-pyrroline-5-carboxylate synthase OS=Homo sapiens GN=ALDH18A1 PE=1 SV=2	P5CS_HUMAN	ALDH18A1	138	46.16	119	46.42	104	43.27	0.882923	1.00596	0.974126	0.952882	0.343746	1.03968	0.881807	0.89682	0.936826	0.338479	0.89588	0.940157	1.0348	0.955217	0.392552	1.06015	1.03783	1.22273	1.10393	0.194689
Delta-aminolevulinic acid dehydratase OS=Homo sapiens GN=ALAD PE=1 SV=1	HEM2_HUMAN	ALAD	7	18.18	7	17.88	6	16.36	0.877548	0.955195	0.895738	0.908897	0.0646245	0.923458	0.993176	0.895532	0.936501	0.165968	1.12809	1.00104	0.89046	1.00185	0.980853	0.822192	0.962692	0.762163	0.84496	0.134037
Density-regulated protein OS=Homo sapiens GN=DENR PE=1 SV=2	DENR_HUMAN	DENR	10	26.77	9	29.29	11	29.29	0.994017	1.11334	0.946226	1.01548	0.779928	1.0072	0.907736	0.85737	0.922037	0.22728	1.00783	1.07283	0.927228	1.00085	0.985827	1.12567	1.24433	1.0723	1.14522	0.0904418
Deoxycytidine kinase OS=Homo sapiens GN=DCK PE=1 SV=1	DCK_HUMAN	DCK	8	29.23	10	32.69	8	20.38	0.869964	1.17159	0.838968	0.949162	0.670697	0.876169	0.770837	0.975318	0.870093	0.177375	0.959503	1.04357	0.898172	0.965256	0.500932	0.931684	1.03457	0.971041	0.978187	0.54428
Deoxycytidylate deaminase OS=Homo sapiens GN=DCTD PE=1 SV=2	DCTD_HUMAN	DCTD	2	10.67	2	6.18	2	6.18	0.921476	0.886943	0.849309	0.885418	0.0354912	1.20198	0.920015	0.996641	1.03294	0.72208	0.956051	0.658485	1.00571	0.858684	0.372095	0.972835	0.68633	0.692006	0.773085	0.154509
Deoxyhypusine hydroxylase OS=Homo sapiens GN=DOHH PE=1 SV=1	DOHH_HUMAN	DOHH	14	50.99	10	42.72	8	35.1	1.00868	0.920082	0.888167	0.937617	0.23152	1.17565	0.952494	1.00172	1.03903	0.607549	1.07083	0.977843	1.06527	1.03709	0.341756	1.03492	1.1988	0.995171	1.07279	0.340716
Deoxyhypusine synthase OS=Homo sapiens GN=DHPS PE=1 SV=1	DHYS_HUMAN	DHPS	12	28.73	4	18.43	3	13.55	0.896074	0.836966	0.921389	0.884094	0.0497238	0.909777	1.00465	1.01329	0.974754	0.536657	1.00174	0.895724	1.09915	0.995393	0.9449	0.937511	1.01297	1.00191	0.98356	0.563834
Deoxynucleoside triphosphate triphosphohydrolase SAMHD1 OS=Homo sapiens GN=SAMHD1 PE=1 SV=2	SAMH1_HUMAN	SAMHD1	36	43.29	28	35.3	27	35.94	1.01001	1.00852	1.06603	1.02784	0.271199	0.999208	0.970972	0.813785	0.924253	0.344562	0.87595	0.872872	0.850946	0.866518	0.00403062	1.08059	1.14807	1.11264	1.11342	0.0254941
Deoxynucleotidyltransferase terminal-interacting protein 1 OS=Homo sapiens GN=DNTTIP1 PE=1 SV=2	TDIF1_HUMAN	DNTTIP1	4	14.29	4	9.726	5	15.2	0.862212	0.948974	0.975234	0.927525	0.181569	0.934749	0.791551	1.0077	0.906779	0.303723	1.04912	0.699118	0.972393	0.893455	0.461283	1.1855	1.36788	1.24476	1.2638	0.0307096
Deoxynucleotidyltransferase terminal-interacting protein 2 OS=Homo sapiens GN=DNTTIP2 PE=1 SV=2	TDIF2_HUMAN	DNTTIP2	31	27.78	38	30.03	27	27.78	1.00245	0.995539	0.867901	0.953227	0.41476	1.10191	0.879243	0.88443	0.949817	0.559933	1.01772	0.958069	1.00312	0.992643	0.724389	1.04766	1.16822	1.08843	1.10031	0.0956959
Deoxyribonuclease-2-alpha OS=Homo sapiens GN=DNASE2 PE=1 SV=2	DNS2A_HUMAN	DNASE2	11	16.39	10	11.94	13	15	0.990877	1.00698	0.931537	0.97592	0.412389	1.04169	0.942748	0.838339	0.937241	0.410263	1.01725	0.899324	1.1579	1.01938	0.817071	1.11215	1.11555	1.37225	1.19407	0.125463
Deoxyribonuclease-2-beta OS=Homo sapiens GN=DNASE2B PE=2 SV=1	DNS2B_HUMAN	DNASE2B	1	3.324	1	3.324			1.21136	1.09087		1.14954	0.228889	1.26751	0.980443		1.11477	0.552919	0.75851	0.800034		0.778995	0.067673	1.51893	1.3376		1.42538	0.11297
Deoxyribose-phosphate aldolase OS=Homo sapiens GN=DERA PE=1 SV=2	DEOC_HUMAN	DERA	4	23.27	6	28.3	2	8.176	1.03864	0.843682	0.876702	0.915865	0.302617	1.02276	0.874644	0.820016	0.901868	0.25601	0.85383	0.875434	0.931502	0.886325	0.0430568	1.03209	1.11848	1.09771	1.08212	0.0830342
Deoxyuridine 5'-triphosphate nucleotidohydrolase, mitochondrial OS=Homo sapiens GN=DUT PE=1 SV=4	DUT_HUMAN	DUT	59	42.86	52	42.86	44	46.83	0.959468	0.901641	0.918323	0.926161	0.0532237	1.00984	0.932202	0.823476	0.918625	0.288949	0.864199	0.809893	0.829972	0.834388	0.0107467	0.950597	1.01535	0.929122	0.964336	0.305518
Dephospho-CoA kinase domain-containing protein OS=Homo sapiens GN=DCAKD PE=1 SV=1	DCAKD_HUMAN	DCAKD	8	14.29	4	9.957	5	9.957	0.930572	0.985814	0.921696	0.945607	0.116826	0.912868	0.930771	0.796384	0.877926	0.117498	1.11099	1.02168	0.864728	0.993803	0.940425	0.952688	0.93671	1.32366	1.05709	0.670662
Derlin-1 OS=Homo sapiens GN=DERL1 PE=1 SV=1	DERL1_HUMAN	DERL1	6	7.57	3	5.976	8	13.15	1.0108	1.16185	0.970983	1.04474	0.505326	0.970627	1.05117	0.906707	0.974386	0.605372	0.796317	1.00353	0.804432	0.86305	0.19023	1.17248	1.00654	1.18631	1.11869	0.168219
Derlin-2 OS=Homo sapiens GN=DERL2 PE=1 SV=1	DERL2_HUMAN	DERL2	3	15.9	4	20.5	2	17.15	1.10919	0.930378	0.769025	0.92584	0.542022	0.974629	0.928546	0.769185	0.886253	0.23641	1.03988	1.11482	0.980739	1.04371	0.367409	1.18904	1.29575	1.28146	1.25451	0.0138744
Desmoglein-2 OS=Homo sapiens GN=DSG2 PE=1 SV=2	DSG2_HUMAN	DSG2	12	10.64	16	16.55	10	10.91	0.846837	0.937389	0.798426	0.858984	0.0833405	0.940723	0.973493	0.852719	0.920874	0.173476	1.05906	0.945966	0.844319	0.945732	0.483547	0.948029	1.13809	1.22724	1.0981	0.346439
Desmoplakin OS=Homo sapiens GN=DSP PE=1 SV=3	DESP_HUMAN	DSP	21	9.788	21	10.73	14	7.628	1.05337	0.943912	0.958184	0.983981	0.684507	1.01895	0.974927	0.948641	0.980412	0.442462	1.00721	0.936125	0.972487	0.971508	0.304826	1.0965	0.9916	1.10228	1.06221	0.22169
Destrin OS=Homo sapiens GN=DSTN PE=1 SV=3	DEST_HUMAN	DSTN	21	53.33	21	56.97	22	51.52	0.919939	0.960804	0.968984	0.949664	0.084863	0.865174	0.880018	0.814814	0.852873	0.0208527	0.929924	0.854793	0.907959	0.896998	0.0492756	0.950093	1.00412	0.990692	0.981363	0.375819
Desumoylating isopeptidase 1 OS=Homo sapiens GN=DESI1 PE=1 SV=1	DESI1_HUMAN	DESI1	2	19.64	1	9.524	3	4.762	0.898341	1.2847	1.07751	1.07536	0.554586	0.667056	0.940925	0.889534	0.82343	0.209802	1.16352	1.03277	0.849322	1.00682	0.947719	0.840678	1.7591	1.30671	1.24556	0.413599
DET1- and DDB1-associated protein 1 OS=Homo sapiens GN=DDA1 PE=1 SV=1	DDA1_HUMAN	DDA1	1	18.63	5	38.24	5	34.31	0.923999	1.26002	0.773888	0.965848	0.830017	0.758544	0.852629	0.798053	0.802154	0.0227743	1.09438	1.11567	1.05055	1.08653	0.0427459	1.89865	1.105	1.33349	1.40907	0.163226
Deubiquitinating protein VCIP135 OS=Homo sapiens GN=VCPIP1 PE=1 SV=2	VCIP1_HUMAN	VCPIP1	4	5.892	1	0.6547	3	3.028	0.846164	1.21026	0.922866	0.98135	0.877423	1.01454	1.22852	0.71194	0.960945	0.82641	1.1847	0.946943	1.23149	1.11375	0.318895	0.968605	0.797666	0.794779	0.849972	0.130632
Developmentally-regulated GTP-binding protein 1 OS=Homo sapiens GN=DRG1 PE=1 SV=1	DRG1_HUMAN	DRG1	32	46.59	28	51.23	31	44.69	0.951785	0.936087	0.959794	0.949171	0.0192781	1.01432	0.954585	0.85492	0.938942	0.335075	0.97846	0.991997	0.866309	0.943862	0.311665	1.08582	1.3368	1.19689	1.20215	0.0919892
Developmentally-regulated GTP-binding protein 2 OS=Homo sapiens GN=DRG2 PE=1 SV=1	DRG2_HUMAN	DRG2	16	31.87	16	37.36	14	34.34	0.920795	0.938981	1.1474	0.997344	0.973265	0.89266	0.917178	0.945339	0.918141	0.0356028	1.06187	0.858621	0.897519	0.935346	0.410202	0.904072	1.17784	0.926245	0.995416	0.96155
Diablo homolog, mitochondrial OS=Homo sapiens GN=DIABLO PE=1 SV=1	DBLOH_HUMAN	DIABLO	21	28.45	16	32.64	21	28.45	0.919678	0.954444	0.883257	0.918666	0.0630978	0.955034	0.84898	0.825615	0.874778	0.0955642	0.968578	0.945452	0.981276	0.964988	0.0821098	1.09774	1.2125	1.17345	1.16024	0.0366269
Diacylglycerol kinase epsilon OS=Homo sapiens GN=DGKE PE=1 SV=1	DGKE_HUMAN	DGKE	3	8.289	3	8.466	2	6.349	0.713469	0.821284	0.724968	0.751731	0.0234479	0.83131	1.10964	0.776674	0.894804	0.416429	1.03619	0.935862	0.943043	0.970645	0.45894	1.20809	0.889953	1.36528	1.13648	0.420601
Diacylglycerol O-acyltransferase 1 OS=Homo sapiens GN=DGAT1 PE=1 SV=2	DGAT1_HUMAN	DGAT1	1	3.279	3	3.279	3	4.098	1.04827	1.07671	1.05701	1.0606	0.017604	0.732642	0.865106	0.844868	0.812051	0.056903	0.788645	0.782577	0.774592	0.781917	0.000447763	1.06816	0.983345	1.49497	1.16232	0.361178
Digestive organ expansion factor homolog OS=Homo sapiens GN=DIEXF PE=1 SV=2	DIEXF_HUMAN	DIEXF	17	19.31	11	15.87	9	11.64	1.01415	0.98707	0.931971	0.977126	0.451047	1.19848	1.11229	1.22826	1.17864	0.0313783	1.20553	1.08845	1.05234	1.11356	0.119046	1.3284	1.08038	1.44049	1.27391	0.105681
Dihydrofolate reductase OS=Homo sapiens GN=DHFR PE=1 SV=2	DYR_HUMAN	DHFR	18	59.89	16	45.45	20	62.57	0.941057	1.0589	0.888494	0.960231	0.514313	0.842964	0.848454	0.760615	0.816333	0.0291036	0.842579	0.889807	0.805956	0.84542	0.0278434	1.00343	1.02624	0.877727	0.966865	0.561214
Dihydrolipoyl dehydrogenase, mitochondrial OS=Homo sapiens GN=DLD PE=1 SV=2	DLDH_HUMAN	DLD	53	32.02	51	38.51	45	35.95	0.838816	0.976365	0.942876	0.917441	0.201385	0.988229	0.841861	0.93406	0.919372	0.215243	0.917854	0.900706	1.04455	0.952274	0.403808	1.04874	0.980157	1.03798	1.02184	0.412326
Dihydrolipoyllysine-residue acetyltransferase component of pyruvate dehydrogenase complex, mitochondrial OS=Homo sapiens GN=DLAT PE=1 SV=3	ODP2_HUMAN	DLAT	33	30.91	35	31.68	24	18.7	0.782893	1.01215	0.993463	0.92335	0.436558	0.886507	0.794853	0.827988	0.835599	0.0300084	0.966606	0.920069	1.01556	0.966627	0.35594	0.934613	0.942054	1.12966	0.998202	0.979452
Dihydrolipoyllysine-residue succinyltransferase component of 2-oxoglutarate dehydrogenase complex, mitochondrial OS=Homo sapiens GN=DLST PE=1 SV=4	ODO2_HUMAN	DLST	23	28.48	19	23.84	20	25.61	0.85299	0.988076	0.970068	0.935073	0.283713	0.882912	0.810232	0.919533	0.86969	0.064545	0.965008	1.01728	1.15433	1.04256	0.51508	1.04949	0.978102	1.31786	1.10597	0.379326
Dihydroorotate dehydrogenase (quinone), mitochondrial OS=Homo sapiens GN=DHODH PE=1 SV=3	PYRD_HUMAN	DHODH			2	8.354	2	5.823		1.03988	1.03872	1.0393	0.00919425		0.833752	0.813315	0.82347	0.0406168		0.723391	1.21846	0.938841	0.848796		0.954123	1.00514	0.979298	0.569184
Dihydropteridine reductase OS=Homo sapiens GN=QDPR PE=1 SV=2	DHPR_HUMAN	QDPR	6	34.43	1	6.967			1.11005	0.837317		0.964088	0.838409	1.00977	1.12926		1.06785	0.449174	1.00445	0.939698		0.971532	0.545321	0.801213	1.32854		1.03172	0.921781
Dihydropyrimidinase-related protein 1 OS=Homo sapiens GN=CRMP1 PE=1 SV=1	DPYL1_HUMAN	CRMP1	7	18.01	9	22.03	7	22.03	0.978231	1.08924	0.848515	0.966958	0.687914	0.886943	1.04251	0.760459	0.889236	0.326382	1.01378	1.03488	0.973151	1.00694	0.73874	0.979844	1.1053	1.14869	1.07551	0.267845
Dihydropyrimidinase-related protein 2 OS=Homo sapiens GN=DPYSL2 PE=1 SV=1	DPYL2_HUMAN	DPYSL2	36	48.43	35	52.8	32	48.08	0.977982	0.92872	0.953173	0.95308	0.084368	0.985854	0.884932	0.90768	0.925164	0.139771	0.870844	0.817053	0.939774	0.874456	0.0801349	0.991993	0.987771	0.985417	0.98839	0.0266481
Dihydropyrimidinase-related protein 3 OS=Homo sapiens GN=DPYSL3 PE=1 SV=1	DPYL3_HUMAN	DPYSL3	36	48.42	44	49.82	36	51.23	0.944636	0.949486	0.952252	0.948786	0.00198773	0.901599	0.922528	0.864907	0.896026	0.0283088	0.929844	0.965031	0.91915	0.937805	0.0485766	1.0002	1.06606	1.01565	1.02692	0.300975
Dihydropyrimidinase-related protein 4 OS=Homo sapiens GN=DPYSL4 PE=1 SV=2	DPYL4_HUMAN	DPYSL4	26	43.01	29	50	22	39.51	1.00842	0.950109	0.904176	0.953283	0.26859	1.05572	0.909689	0.857872	0.937463	0.405508	0.960561	0.852555	0.900335	0.903408	0.0984655	0.975875	1.09957	1.08515	1.05205	0.311317
Dihydropyrimidinase-related protein 5 OS=Homo sapiens GN=DPYSL5 PE=1 SV=1	DPYL5_HUMAN	DPYSL5	23	42.02	40	45.04	39	42.55	0.982454	1.04994	0.99618	1.00911	0.697886	0.897083	0.918457	0.901167	0.905522	0.0052392	0.958578	0.880545	0.890074	0.909079	0.0702414	0.965795	1.08648	1.03431	1.02767	0.507933
Dihydropyrimidine dehydrogenase [NADP(+)] OS=Homo sapiens GN=DPYD PE=1 SV=2	DPYD_HUMAN	DPYD	2	2.634	2	2.634			0.979574	0.971173		0.975365	0.108842	0.835011	0.898675		0.866259	0.159481	0.965435	0.928961		0.947023	0.216466	1.14954	0.917194		1.02682	0.853418
Dihydroxyacetone phosphate acyltransferase OS=Homo sapiens GN=GNPAT PE=1 SV=1	GNPAT_HUMAN	GNPAT	4	7.941	5	8.088	4	7.059	1.06199	1.229	0.949131	1.07399	0.440706	0.900135	0.981857	0.845275	0.90737	0.154582	0.850096	0.989673	1.09657	0.97349	0.751191	1.08237	1.11399	1.3144	1.1659	0.126589
Dimethyladenosine transferase 1, mitochondrial OS=Homo sapiens GN=TFB1M PE=1 SV=1	TFB1M_HUMAN	TFB1M			3	9.827	4	6.647		0.986087	0.938873	0.962191	0.360852		0.817938	0.958894	0.885616	0.368919		1.15517	1.12651	1.14075	0.0605359		1.07249	1.30222	1.18178	0.335079
Dimethyladenosine transferase 2, mitochondrial OS=Homo sapiens GN=TFB2M PE=1 SV=1	TFB2M_HUMAN	TFB2M	7	15.66	7	13.38	10	13.13	0.826566	1.06033	0.950755	0.941013	0.487762	0.910984	0.963235	0.949282	0.940906	0.0676215	0.966217	1.00774	1.1516	1.03891	0.545594	1.01739	1.07422	1.14059	1.07622	0.156006
Dipeptidyl peptidase 1 OS=Homo sapiens GN=CTSC PE=1 SV=2	CATC_HUMAN	CTSC	16	20.52	14	20.3	14	20.3	0.951005	1.03743	0.884344	0.955552	0.428407	0.983903	0.899828	0.929908	0.93724	0.130885	0.885235	0.8705	0.940795	0.89834	0.0451676	1.0646	1.05582	1.03513	1.05178	0.0261437
Dipeptidyl peptidase 3 OS=Homo sapiens GN=DPP3 PE=1 SV=2	DPP3_HUMAN	DPP3	25	36.77	21	28.09	22	28.77	0.927358	1.00497	0.845158	0.92352	0.252794	0.936682	0.93856	0.888442	0.920932	0.0444383	0.8294	0.814679	0.788404	0.81065	0.00496188	1.01761	1.10022	1.01524	1.04362	0.247398
Dipeptidyl peptidase 9 OS=Homo sapiens GN=DPP9 PE=1 SV=3	DPP9_HUMAN	DPP9	9	10.89	7	7.879	6	9.502	0.930508	0.878628	0.817022	0.874151	0.070148	0.951868	0.918875	0.931571	0.934006	0.0218739	1.07607	0.786534	0.932712	0.924204	0.476007	1.08211	1.09594	0.828045	0.993964	0.953207
Diphosphoinositol polyphosphate phosphohydrolase 1 OS=Homo sapiens GN=NUDT3 PE=1 SV=1	NUDT3_HUMAN	NUDT3	4	23.26	2	18.6	2	20.93	0.954014	1.04373	0.585859	0.835562	0.422108	1.08094	0.84537	1.07066	0.992733	0.935976	1.20041	0.87806	0.610398	0.863288	0.53037	0.892606	1.24568	0.846458	0.979995	0.882646
Diphosphoinositol polyphosphate phosphohydrolase 2 OS=Homo sapiens GN=NUDT4 PE=1 SV=2	NUDT4_HUMAN	NUDT4	4	39.44	5	37.22	5	33.33	0.915692	1.1691	0.759405	0.933307	0.636076	0.861032	0.6894	0.784523	0.775113	0.058466	1.2524	0.911493	0.800402	0.970366	0.842044	0.905859	1.2656	1.11742	1.08607	0.486578
Diphosphoinositol polyphosphate phosphohydrolase 3-alpha OS=Homo sapiens GN=NUDT10 PE=1 SV=1	NUD10_HUMAN	NUDT10	6	46.34					0.958641			0.958641		1.05323			1.05323		1.1969			1.1969		0.959092			0.959092
Diphosphoinositol polyphosphate phosphohydrolase 3-beta OS=Homo sapiens GN=NUDT11 PE=1 SV=1	NUD11_HUMAN	NUDT11			6	39.02	4	42.07		0.992393	0.982863	0.987616	0.235174		1.09853	0.936251	1.01415	0.8892		0.991656	0.874041	0.930993	0.460428		1.27279	0.963118	1.10718	0.598389
Diphosphoinositol polyphosphate phosphohydrolase 3-beta OS=Homo sapiens GN=NUDT11 PE=1 SV=1; Diphosphoinositol polyphosphate phosphohydrolase 3-alpha OS=Homo sapiens GN=NUDT10 PE=1 SV=1	NUD10_HUMAN	NUDT11			6	39.02				0.992393		0.992393			1.09853		1.09853			0.991656		0.991656			1.27279		1.27279		1
Diphosphomevalonate decarboxylase OS=Homo sapiens GN=MVD PE=1 SV=1	MVD1_HUMAN	MVD	2	5.5	3	3.25	1	3.25	0.894858	1.0117	1.37268	1.07512	0.626467	1.05787	0.84845	0.802803	0.896512	0.324308	0.966339	0.853001	0.715668	0.838681	0.180838	0.756925	0.956531	1.01285	0.901778	0.365678
Diphthamide biosynthesis protein 1 OS=Homo sapiens GN=DPH1 PE=1 SV=2	DPH1_HUMAN	DPH1	2	7.449	6	9.029	2	4.289	1.35046	0.857362	1.1137	1.08844	0.585733	1.2772	0.868712	1.11081	1.07216	0.599338	0.959423	1.034	1.23414	1.06979	0.461536	1.35407	1.33627	1.21605	1.30065	0.0161784
Diphthamide biosynthesis protein 2 OS=Homo sapiens GN=DPH2 PE=1 SV=1	DPH2_HUMAN	DPH2	7	20.25	6	17.59	9	20.25	0.927823	1.03269	0.852748	0.934872	0.348133	1.04742	1.02972	0.874902	0.980842	0.768043	1.06895	0.952867	0.981102	0.999773	0.995357	1.22544	1.22733	1.17041	1.20744	0.00676138
Diphthine methyl ester synthase OS=Homo sapiens GN=DPH5 PE=1 SV=2	DPH5_HUMAN	DPH5	9	24.21	7	29.47	9	33.68	1.03883	0.87241	0.771769	0.887667	0.301079	0.830863	0.782364	0.787959	0.800106	0.00716006	0.955806	1.02476	1.01874	0.999275	0.977018	1.02505	1.09915	1.15298	1.09112	0.125177
Diphthine methyltransferase OS=Homo sapiens GN=DPH7 PE=1 SV=2	DPH7_HUMAN	DPH7	1	7.08	1	4.646	1	4.646	0.935679	0.900007	0.717918	0.845569	0.179352	0.847795	0.892348	0.900284	0.879836	0.0207272	0.915398	1.20362	1.28346	1.12244	0.380984	0.924283	1.36256	0.908077	1.04575	0.767651
Diphthine--ammonia ligase OS=Homo sapiens GN=DPH6 PE=1 SV=3	DPH6_HUMAN	DPH6	1	4.869	1	2.622			0.894857	0.970529		0.931925	0.332548	0.707816	1.58959		1.06073	0.90787	0.639799	1.40684		0.948735	0.915463	0.962492	1.06185		1.01095	0.8611
DIS3-like exonuclease 2 OS=Homo sapiens GN=DIS3L2 PE=1 SV=4	DI3L2_HUMAN	DIS3L2	2	2.599	4	2.26			0.904332	0.952572		0.928139	0.213449	0.849984	1.02034		0.931274	0.57846	1.07328	0.8523		0.95643	0.765227	0.843174	1.27198		1.03562	0.892657
Disco-interacting protein 2 homolog B OS=Homo sapiens GN=DIP2B PE=1 SV=3	DIP2B_HUMAN	DIP2B	4	4.949	5	3.49	7	5.52	1.07993	0.917745	0.817466	0.932243	0.476568	0.959504	1.01319	0.748938	0.899623	0.373266	0.879473	0.78361	1.00369	0.884383	0.2279	1.00579	1.07925	1.10011	1.06093	0.162184
Disintegrin and metalloproteinase domain-containing protein 10 OS=Homo sapiens GN=ADAM10 PE=1 SV=1	ADA10_HUMAN	ADAM10	3	6.283	2	1.337	4	3.342	1.13302	1.10079	1.03817	1.08994	0.0787791	0.981072	0.811702	0.871997	0.885532	0.15876	1.10672	1.061	0.746038	0.956837	0.75788	1.06948	1.21166	1.43428	1.2295	0.135745
Disks large homolog 1 OS=Homo sapiens GN=DLG1 PE=1 SV=2	DLG1_HUMAN	DLG1	7	8.628	5	8.296	5	6.637	0.981852	1.0042	0.998644	0.994853	0.525529	1.06534	1.04618	0.970343	1.02645	0.457534	0.833447	1.0467	0.871424	0.912663	0.320191	1.19839	1.04982	1.00661	1.08191	0.27278
Disks large homolog 3 OS=Homo sapiens GN=DLG3 PE=1 SV=2	DLG3_HUMAN	DLG3	2	2.326	2	5.508	3	3.427	1.07177	0.980669	1.17954	1.07427	0.311197	1.3944	1.02348	0.962254	1.11152	0.454133	0.931735	1.20271	0.706777	0.92522	0.662923	0.911183	1.16745	1.14644	1.06839	0.494069
Disks large-associated protein 5 OS=Homo sapiens GN=DLGAP5 PE=1 SV=2	DLGP5_HUMAN	DLGAP5	10	9.102	8	7.801	7	6.856	0.749745	0.998795	0.672916	0.795763	0.192092	0.946167	0.915376	0.939468	0.933576	0.0207398	0.789397	1.03028	0.814851	0.871852	0.244088	0.910923	0.989593	0.757035	0.880409	0.248998
DNA (cytosine-5)-methyltransferase 1 OS=Homo sapiens GN=DNMT1 PE=1 SV=2	DNMT1_HUMAN	DNMT1	63	30.26	69	30.45	63	28.65	0.955536	1.01881	0.92313	0.965017	0.343016	0.965141	0.890588	0.84831	0.900065	0.107483	0.997102	0.964691	0.926024	0.962166	0.213132	1.08522	1.18643	1.08886	1.11921	0.0610453
DNA (cytosine-5)-methyltransferase 3A OS=Homo sapiens GN=DNMT3A PE=1 SV=4	DNM3A_HUMAN	DNMT3A	8	8.004	4	5.811	2	3.07	0.939985	0.90243	1.01158	0.950266	0.266308	0.987455	0.995575	0.674898	0.872187	0.397949	0.92226	0.964101	1.78158	1.16572	0.54545	1.08131	0.964988	1.23566	1.0884	0.357533
DNA (cytosine-5)-methyltransferase 3B OS=Homo sapiens GN=DNMT3B PE=1 SV=1	DNM3B_HUMAN	DNMT3B			1	2.814	2	3.283		1.27101	0.930569	1.08755	0.685587		0.900064	0.945351	0.92243	0.187876		0.880156	0.822932	0.851063	0.130816		0.881738	1.79455	1.2579	0.634964
DNA damage-binding protein 1 OS=Homo sapiens GN=DDB1 PE=1 SV=1	DDB1_HUMAN	DDB1	122	40.09	121	43.42	120	46.4	0.928393	0.949837	0.927418	0.935159	0.0132446	0.932088	0.863167	0.84195	0.878239	0.0513371	0.935748	0.824685	0.842072	0.866161	0.0667384	1.02505	1.12255	1.09213	1.07913	0.105437
DNA damage-binding protein 2 OS=Homo sapiens GN=DDB2 PE=1 SV=1	DDB2_HUMAN	DDB2	5	18.03	3	15.69	7	21.78	0.891919	1.12539	1.05297	1.01863	0.814525	0.790803	0.857093	0.722699	0.788288	0.0403036	0.834268	0.817201	0.826873	0.826084	0.000980039	1.16762	1.25356	1.22324	1.21428	0.0113139
DNA damage-regulated autophagy modulator protein 2 OS=Homo sapiens GN=DRAM2 PE=1 SV=1	DRAM2_HUMAN	DRAM2	1	8.271	1	8.271			1.28078	1.19025		1.23469	0.109591	0.97457	1.35429		1.14885	0.553942	0.831505	1.28162		1.03231	0.907071	0.991735	1.4334		1.19229	0.514673
DNA dC->dU-editing enzyme APOBEC-3C OS=Homo sapiens GN=APOBEC3C PE=1 SV=2	ABC3C_HUMAN	APOBEC3C	1	8.421	4	22.11	3	15.79	0.88011	0.817461	1.12394	0.931641	0.538371	0.707509	0.920807	0.965988	0.856954	0.251847	1.33546	0.800732	0.94617	1.00391	0.981665	0.915974	0.885001	1.15806	0.979158	0.826408
DNA excision repair protein ERCC-1 OS=Homo sapiens GN=ERCC1 PE=1 SV=1	ERCC1_HUMAN	ERCC1	2	2.694	2	6.397			0.823612	0.939402		0.879604	0.301606	1.06403	1.18585		1.12329	0.27772	0.989047	1.2665		1.11921	0.529654	0.996286	1.07824		1.03645	0.531424
DNA excision repair protein ERCC-6 OS=Homo sapiens GN=ERCC6 PE=1 SV=1	ERCC6_HUMAN	ERCC6			2	1.674				0.813281		0.813281			0.774676		0.774676			0.971684		0.971684			0.943497		0.943497
DNA excision repair protein ERCC-6-like OS=Homo sapiens GN=ERCC6L PE=1 SV=1	ERC6L_HUMAN	ERCC6L	7	9.12	3	3.36	2	5.12	1.05674	1.00986	0.959774	1.00802	0.801	0.958206	0.861207	0.864165	0.893417	0.0844906	1.03475	0.771706	0.947556	0.911235	0.39674	0.954955	0.901292	0.83937	0.897293	0.100898
DNA fragmentation factor subunit alpha OS=Homo sapiens GN=DFFA PE=1 SV=1	DFFA_HUMAN	DFFA	34	34.14	34	39.88	25	41.09	0.992021	1.0284	0.88426	0.966245	0.529486	1.08876	0.900551	0.847016	0.939964	0.498758	1.0509	0.980495	0.889196	0.971257	0.608454	1.09988	1.23258	1.17391	1.16752	0.0425127
DNA fragmentation factor subunit beta OS=Homo sapiens GN=DFFB PE=1 SV=1	DFFB_HUMAN	DFFB	5	9.172	7	9.172	7	18.93	1.07507	0.848428	0.895394	0.934736	0.44564	1.0272	0.975053	0.835107	0.942197	0.439301	0.907694	0.926784	0.956999	0.930272	0.0424414	0.925611	1.1512	1.38386	1.13821	0.381292
DNA ligase 1 OS=Homo sapiens GN=LIG1 PE=1 SV=1	DNLI1_HUMAN	LIG1	10	14.25	14	18.06	7	6.202	0.973581	1.11954	0.932192	1.00532	0.932194	1.03302	1.01684	0.973627	1.00752	0.713458	0.728572	0.800392	0.693895	0.739644	0.018762	0.892986	0.854801	1.16891	0.962714	0.73521
DNA ligase 3 OS=Homo sapiens GN=LIG3 PE=1 SV=2	DNLI3_HUMAN	LIG3	38	27.35	35	25.87	36	27.55	0.969407	1.00957	0.955779	0.977988	0.307776	0.988563	0.960239	0.848075	0.930263	0.263916	0.977364	0.981779	1.02763	0.995333	0.797772	1.07886	1.23021	1.22136	1.1747	0.0634297
DNA methyltransferase 1-associated protein 1 OS=Homo sapiens GN=DMAP1 PE=1 SV=1	DMAP1_HUMAN	DMAP1	9	22.27	9	19.06	6	12.42	1.00868	0.896148	0.83787	0.911527	0.229728	1.06505	0.992557	0.949369	1.0012	0.974726	1.0148	1.02359	0.942766	0.993048	0.814283	0.978987	1.17342	1.29906	1.14276	0.248066
DNA mismatch repair protein Mlh1 OS=Homo sapiens GN=MLH1 PE=1 SV=1	MLH1_HUMAN	MLH1	7	12.96	7	10.85	3	10.85	0.781349	1.04568	0.948627	0.918571	0.425851	0.992791	0.91734	0.726676	0.871451	0.279569	1.07117	0.804218	0.901646	0.919228	0.418448	1.15907	1.06942	0.928698	1.04804	0.54403
DNA mismatch repair protein Msh2 OS=Homo sapiens GN=MSH2 PE=1 SV=1	MSH2_HUMAN	MSH2	77	41.33	101	43.47	89	44.75	0.970115	1.00192	0.986169	0.985983	0.268808	0.982255	0.911514	0.878041	0.922927	0.135471	0.973842	0.867733	0.87654	0.904792	0.113293	1.01904	1.1771	1.08412	1.09151	0.170974
DNA mismatch repair protein Msh3 OS=Homo sapiens GN=MSH3 PE=1 SV=4	MSH3_HUMAN	MSH3	5	6.42	5	6.332	4	4.661	1.04047	0.716481	0.608608	0.768405	0.238803	1.09766	1.02056	0.773141	0.95321	0.697523	0.879352	1.0382	0.796418	0.89921	0.303268	1.01589	1.12037	1.26271	1.12851	0.194496
DNA mismatch repair protein Msh6 OS=Homo sapiens GN=MSH6 PE=1 SV=2	MSH6_HUMAN	MSH6	88	39.04	109	35.37	107	35.66	0.98626	0.986268	0.967706	0.980039	0.086075	0.998701	0.924682	0.892767	0.937682	0.191462	0.898259	0.894984	0.91204	0.901731	0.00310869	1.03773	1.13521	0.970826	1.04577	0.427533
DNA oxidative demethylase ALKBH2 OS=Homo sapiens GN=ALKBH2 PE=1 SV=1	ALKB2_HUMAN	ALKBH2	5	20.69	2	9.579			0.827969	0.940148		0.882278	0.298842	0.948214	0.756166		0.846763	0.38031	1.00487	1.11009		1.05617	0.470436	1.09927	1.70611		1.36948	0.388367
DNA polymerase alpha catalytic subunit OS=Homo sapiens GN=POLA1 PE=1 SV=2	DPOLA_HUMAN	POLA1	14	13.34	21	17.37	15	14.02	0.952081	0.979226	0.968973	0.966695	0.0539109	0.988918	0.932652	0.865751	0.927736	0.190648	0.901049	0.832416	0.913955	0.881735	0.0494252	1.01348	1.02913	1.1417	1.05993	0.260077
DNA polymerase alpha subunit B OS=Homo sapiens GN=POLA2 PE=1 SV=2	DPOA2_HUMAN	POLA2	6	14.72	14	19.9	12	17.56	0.964559	0.947457	1.05741	0.988654	0.769189	0.9754	1.04305	0.96136	0.99264	0.796423	0.988261	0.978446	0.972082	0.979574	0.0500669	1.20691	1.18329	1.05996	1.1482	0.0758283
DNA polymerase beta OS=Homo sapiens GN=POLB PE=1 SV=3	DPOLB_HUMAN	POLB	7	10.45	4	10.45	4	7.164	1.05668	0.946295	0.9422	0.980328	0.649365	1.07329	0.91322	1.06937	1.0158	0.796189	0.900023	0.843966	1.08544	0.937695	0.483818	1.05702	0.906819	0.884802	0.946565	0.427694
DNA polymerase delta catalytic subunit OS=Homo sapiens GN=POLD1 PE=1 SV=2	DPOD1_HUMAN	POLD1	56	39.75	55	41.73	49	39.75	0.911934	0.959764	0.98019	0.950195	0.139944	0.991085	0.91175	0.933885	0.944989	0.150037	0.987524	0.898413	0.914719	0.932761	0.13839	1.08421	1.20078	1.12857	1.13685	0.0496792
DNA polymerase delta subunit 2 OS=Homo sapiens GN=POLD2 PE=1 SV=1	DPOD2_HUMAN	POLD2	20	33.26	16	26.23	17	24.95	1.00602	1.18079	0.973208	1.04953	0.503048	1.0606	1.00406	0.814768	0.95378	0.6155	0.968495	0.900647	0.814423	0.892279	0.151354	1.14708	1.13004	1.24387	1.17261	0.0333088
DNA polymerase delta subunit 3 OS=Homo sapiens GN=POLD3 PE=1 SV=2	DPOD3_HUMAN	POLD3	15	17.17	15	18.88	10	19.1	1.00481	0.983074	0.905814	0.963614	0.361203	1.04993	0.930107	1.07352	1.01586	0.757719	0.941033	0.958243	1.01629	0.971329	0.336928	1.06663	1.21907	1.22581	1.16813	0.0759969
DNA polymerase epsilon catalytic subunit A OS=Homo sapiens GN=POLE PE=1 SV=5	DPOE1_HUMAN	POLE	12	8.093	10	5.774	9	4.418	0.972282	0.980879	0.975145	0.976095	0.0112468	0.935626	0.934306	0.844272	0.903701	0.0967433	0.904255	0.826204	0.873852	0.867505	0.0326043	0.946418	1.10223	1.27359	1.09933	0.384391
DNA polymerase epsilon subunit 2 OS=Homo sapiens GN=POLE2 PE=1 SV=2	DPOE2_HUMAN	POLE2	3	8.349	1	4.175			1.03249	1.1516		1.09042	0.358177	1.19651	0.801215		0.979115	0.933235	1.13509	1.14844		1.14174	0.0280574	1.12377	1.16368		1.14355	0.0823481
DNA polymerase epsilon subunit 3 OS=Homo sapiens GN=POLE3 PE=1 SV=1	DPOE3_HUMAN	POLE3	8	37.41	10	42.18	8	55.1	0.993968	0.937641	0.933962	0.954801	0.148418	0.960257	0.834734	0.998454	0.928441	0.305402	0.900211	0.700179	0.893915	0.825943	0.146676	1.08873	1.25608	1.09231	1.14313	0.104923
DNA polymerase epsilon subunit 4 OS=Homo sapiens GN=POLE4 PE=1 SV=2	DPOE4_HUMAN	POLE4	3	24.79	4	24.79	2	24.79	0.804356	0.868692	0.790996	0.820659	0.0206466	0.992725	0.784858	0.747877	0.83525	0.175842	1.34222	0.789143	0.838803	0.961347	0.836132	0.933169	0.917541	0.958542	0.936265	0.0353821
DNA polymerase subunit gamma-1 OS=Homo sapiens GN=POLG PE=1 SV=1	DPOG1_HUMAN	POLG	1	1.372	1	1.856			0.675141	1.02518		0.831952	0.540255	1.02242	0.781792		0.894048	0.557192	0.758623	1.33598		1.00673	0.984913	1.09758	0.915566		1.00245	0.982824
DNA primase large subunit OS=Homo sapiens GN=PRIM2 PE=1 SV=2	PRI2_HUMAN	PRIM2	15	29.27	10	20.63	2	16.9	0.931109	0.837316	1.00559	0.922085	0.266107	1.01141	0.826161	0.596326	0.792792	0.270407	0.860839	0.852546	1.18719	0.955111	0.713969	1.19039	1.3459	1.41304	1.31306	0.0333381
DNA primase small subunit OS=Homo sapiens GN=PRIM1 PE=1 SV=1	PRI1_HUMAN	PRIM1	11	22.14	9	18.33	7	18.33	1.01453	0.924251	0.743649	0.886763	0.32158	1.04226	0.976565	0.853233	0.954072	0.508649	1.06785	0.947153	0.813162	0.936919	0.495455	1.01796	0.901485	1.01836	0.97768	0.63389
DNA repair endonuclease XPF OS=Homo sapiens GN=ERCC4 PE=1 SV=3	XPF_HUMAN	ERCC4	3	6.878	4	6.223	3	5.895	0.978464	0.789201	1.03495	0.928005	0.461224	1.07019	0.554206	0.934169	0.821334	0.429907	0.916818	0.810672	0.862594	0.862273	0.0529389	0.930867	1.10851	1.23438	1.08399	0.430119
DNA repair protein complementing XP-A cells OS=Homo sapiens GN=XPA PE=1 SV=1	XPA_HUMAN	XPA	1	5.495			2	7.692	0.990251		0.690446	0.82687	0.483166	0.934014		0.685953	0.800431	0.385947	0.989847		0.639185	0.795421	0.485487	0.835332		0.609565	0.713575	0.278054
DNA repair protein RAD50 OS=Homo sapiens GN=RAD50 PE=1 SV=1	RAD50_HUMAN	RAD50	90	36.28	98	43.52	86	39.41	0.924908	0.937738	0.944154	0.935566	0.00816957	0.945336	0.886576	0.901804	0.910901	0.0397913	0.923401	0.962739	0.89979	0.928282	0.0634617	1.08798	1.15498	1.17489	1.13867	0.0307156
DNA repair protein RAD51 homolog 3 OS=Homo sapiens GN=RAD51C PE=1 SV=1	RA51C_HUMAN	RAD51C	3	9.309	5	6.117	4	6.117	0.815583	0.946267	0.946621	0.900643	0.169363	0.810249	0.777976	0.820826	0.802808	0.00536337	1.14737	0.880153	0.845156	0.948562	0.637024	1.10454	1.03602	0.971043	1.03577	0.444385
DNA repair protein XRCC1 OS=Homo sapiens GN=XRCC1 PE=1 SV=2	XRCC1_HUMAN	XRCC1	14	17.54	16	12.95	14	15.01	0.971048	0.859095	0.829335	0.884445	0.123987	0.978504	0.870197	0.810623	0.883757	0.153181	0.954226	1.043	0.787469	0.921985	0.430632	0.915303	1.12643	1.1152	1.04763	0.56226
DNA repair protein XRCC3 OS=Homo sapiens GN=XRCC3 PE=1 SV=1	XRCC3_HUMAN	XRCC3	2	13.58			1	5.202	0.944256		0.989779	0.96675	0.387174	1.1619		0.66145	0.876663	0.721705	0.755706		0.756008	0.755857	0.000454262	0.995999		1.20786	1.09683	0.513512
DNA repair protein XRCC4 OS=Homo sapiens GN=XRCC4 PE=1 SV=2	XRCC4_HUMAN	XRCC4	6	19.94	10	22.02	5	12.8	1.078	0.965676	0.799144	0.9405	0.555482	1.03475	0.845355	0.897547	0.922522	0.310789	0.962833	0.850913	1.17137	0.986377	0.896331	0.940238	1.06679	0.990754	0.997917	0.959784
DNA replication ATP-dependent helicase/nuclease DNA2 OS=Homo sapiens GN=DNA2 PE=1 SV=3	DNA2_HUMAN	DNA2	6	9.151	3	6.887	2	2.736	0.779431	0.921108	0.753247	0.81472	0.080985	1.06466	1.03953	0.762719	0.945086	0.651507	0.928543	0.713503	0.571709	0.723532	0.14728	0.994316	0.794333	0.987697	0.920556	0.378405
DNA replication complex GINS protein PSF1 OS=Homo sapiens GN=GINS1 PE=1 SV=1	PSF1_HUMAN	GINS1	1	22.96	2	22.96	2	15.31	0.832768	0.908596	0.985641	0.906855	0.182256	0.996929	0.920565	0.910574	0.941914	0.171105	0.831124	0.979213	0.907693	0.903984	0.166837	1.32645	1.00835	1.83737	1.34948	0.226084
DNA replication complex GINS protein PSF2 OS=Homo sapiens GN=GINS2 PE=1 SV=1	PSF2_HUMAN	GINS2	3	11.35	1	14.05	1	11.35	0.9173	1.23035	1.05836	1.06102	0.557026	0.919659	0.847208	0.782798	0.848051	0.0712486	0.925537	0.723638	0.841077	0.82588	0.116225	1.04358	1.15587	1.16215	1.11918	0.0845638
DNA replication complex GINS protein PSF3 OS=Homo sapiens GN=GINS3 PE=1 SV=1	PSF3_HUMAN	GINS3	6	32.87	13	54.63	6	31.48	0.975355	1.13416	0.902465	0.999438	0.994074	0.973936	1.05017	0.922735	0.980896	0.658316	0.901305	0.953757	0.831846	0.894233	0.106263	0.928883	1.22171	0.998487	1.04254	0.661929
DNA replication complex GINS protein SLD5 OS=Homo sapiens GN=GINS4 PE=1 SV=1	SLD5_HUMAN	GINS4	12	36.77	12	37.67	10	43.05	0.977205	1.10279	1.109	1.06122	0.286607	0.955647	0.86068	0.991517	0.934286	0.249982	0.931285	0.889217	0.876578	0.898725	0.0280434	1.1281	1.15781	1.12435	1.13666	0.00519533
DNA replication licensing factor MCM2 OS=Homo sapiens GN=MCM2 PE=1 SV=4	MCM2_HUMAN	MCM2	113	38.27	114	45.24	102	41.37	0.902755	0.936012	0.90132	0.913223	0.0179619	0.927979	0.871991	0.86778	0.888832	0.031978	0.94059	0.818388	0.891424	0.882026	0.0903102	1.01938	1.12339	1.07463	1.07162	0.132777
DNA replication licensing factor MCM3 OS=Homo sapiens GN=MCM3 PE=1 SV=3	MCM3_HUMAN	MCM3	145	48.02	129	45.54	117	46.29	0.93808	0.940268	0.900004	0.925931	0.0324736	0.965205	0.894575	0.854871	0.903744	0.103721	0.892768	0.84767	0.867598	0.86915	0.0112331	1.04684	1.10747	1.06609	1.07317	0.0509878
DNA replication licensing factor MCM4 OS=Homo sapiens GN=MCM4 PE=1 SV=5	MCM4_HUMAN	MCM4	96	48.9	93	49.36	84	46.93	0.923226	0.941662	0.924187	0.929654	0.00766776	0.921777	0.867638	0.81832	0.868219	0.0543717	0.915742	0.807562	0.820501	0.846596	0.0519737	0.976458	1.0802	0.937822	0.996383	0.939165
DNA replication licensing factor MCM5 OS=Homo sapiens GN=MCM5 PE=1 SV=5	MCM5_HUMAN	MCM5	79	44.55	83	50.95	81	45.5	0.931393	0.932962	0.966384	0.943443	0.0400955	0.906561	0.90765	0.861452	0.891625	0.0217925	0.922398	0.830297	0.852204	0.867425	0.0460691	1.08946	1.09754	1.00287	1.06241	0.171316
DNA replication licensing factor MCM6 OS=Homo sapiens GN=MCM6 PE=1 SV=1	MCM6_HUMAN	MCM6	119	49.82	123	53.59	120	47.87	0.947332	0.946469	0.93702	0.943596	0.00362745	0.97379	0.898006	0.817338	0.894092	0.157464	0.879774	0.824871	0.853358	0.852373	0.0133047	1.03577	1.06622	1.01955	1.04033	0.094534
DNA replication licensing factor MCM7 OS=Homo sapiens GN=MCM7 PE=1 SV=4	MCM7_HUMAN	MCM7	109	50.9	121	57.72	107	54.94	0.93665	0.988891	0.906277	0.943327	0.148763	0.961414	0.908554	0.866985	0.911502	0.0901871	0.916861	0.846688	0.932876	0.898015	0.0691114	1.0287	1.1145	1.06052	1.06733	0.107974
DNA topoisomerase 1 OS=Homo sapiens GN=TOP1 PE=1 SV=2	TOP1_HUMAN	TOP1	82	33.07	84	37.52	102	39.22	1.01403	0.989896	0.942794	0.981793	0.481478	1.01216	0.913032	0.955702	0.959443	0.29942	1.00307	1.02559	1.06445	1.03073	0.222775	1.15021	1.19873	1.33328	1.22501	0.0439192
DNA topoisomerase 2-alpha OS=Homo sapiens GN=TOP2A PE=1 SV=3	TOP2A_HUMAN	TOP2A	62	37.17	69	39.58	66	35.01	1.17566	1.07772	0.963545	1.06878	0.367445	1.10732	1.00518	0.935317	1.0135	0.809641	0.958561	0.960533	0.974866	0.964626	0.0210758	1.39363	1.34206	1.28351	1.33898	0.00657651
DNA topoisomerase 2-beta OS=Homo sapiens GN=TOP2B PE=1 SV=3	TOP2B_HUMAN	TOP2B	63	36.9	68	35.55	54	36.16	1.01561	0.971308	0.975678	0.987333	0.463487	0.93588	0.89048	0.941919	0.922471	0.0451056	0.925029	0.95054	1.02831	0.966977	0.400891	1.15099	1.1542	1.22992	1.17781	0.0170693
DNA topoisomerase 2-binding protein 1 OS=Homo sapiens GN=TOPBP1 PE=1 SV=3	TOPB1_HUMAN	TOPBP1	3	2.562	3	5.65	3	4.402	1.19133	0.957264	0.908522	1.01189	0.899831	0.889326	1.0144	0.985402	0.961526	0.429296	1.0754	0.810671	0.942675	0.936681	0.507042	1.21993	1.38592	0.834906	1.12177	0.529043
DNA topoisomerase 3-alpha OS=Homo sapiens GN=TOP3A PE=1 SV=1	TOP3A_HUMAN	TOP3A	2	2.997	4	7.293	3	4.296	0.864495	1.05978	0.880031	0.930733	0.38526	0.957083	0.872247	0.81671	0.880141	0.109024	0.963365	0.783694	1.02042	0.916724	0.391283	1.24916	0.916482	1.1492	1.09575	0.427144
DNA topoisomerase 3-beta-1 OS=Homo sapiens GN=TOP3B PE=1 SV=1	TOP3B_HUMAN	TOP3B	2	2.552	3	4.872			0.653166	0.765185		0.70696	0.142845	2.89157	1.21354		1.87324	0.38522	0.603585	0.928068		0.748444	0.406546	0.916993	0.962804		0.939619	0.237493
[truncated: 4,198 more rows]
[truncated: 16 more columns]
