# Supplementary material for: Quantitative Proteomic Analysis Reveals Unfolded-Protein Response Involved in Severe Fever with Thrombocytopenia Syndrome Virus Infection
Source: J Virol. 2019 May 1;93(10):e00308-19. doi: 10.1128/JVI.00308-19 (PMC6498065; doi:10.1128/JVI.00308-19)
Supplement: Supplemental file 2 [file JVI.00308-19-sd002.xlsx]

## Sheet: Regulated proteins
Table S2.Differentially regulated proteins in SFTSV infected HEK 293 cells
Names	Accessions	Gene Names	Ratio (SFTSV/mock)
			6 h p.i.	12 h p.i.	24 h p.i.	48 h p.i.
HLA class I histocompatibility antigen, B-73 alpha chain OS=Homo sapiens GN=HLA-B PE=1 SV=1	1B73_HUMAN	HLA-B	1.12497	0.804461	0.715536	0.903639
Serine/threonine-protein phosphatase 2A 56 kDa regulatory subunit alpha isoform OS=Homo sapiens GN=PPP2R5A PE=1 SV=1	2A5A_HUMAN	PPP2R5A	1.07714	1.18873	1.42504	1.33255
Serine/threonine-protein phosphatase 2A 56 kDa regulatory subunit gamma isoform OS=Homo sapiens GN=PPP2R5C PE=1 SV=3	2A5G_HUMAN	PPP2R5C	0.899624	0.951054	0.926228	0.735167
Eukaryotic translation initiation factor 4E-binding protein 2 OS=Homo sapiens GN=EIF4EBP2 PE=1 SV=1	4EBP2_HUMAN	EIF4EBP2	0.820911	1.04723	0.573048	0.588373
Isobutyryl-CoA dehydrogenase, mitochondrial OS=Homo sapiens GN=ACAD8 PE=1 SV=1	ACAD8_HUMAN	ACAD8	1.24987	0.699671	1.01082	0.902267
Acyl-CoA desaturase OS=Homo sapiens GN=SCD PE=1 SV=2	ACOD_HUMAN	SCD	0.780402	0.679402	0.784668	0.96638
Actin, alpha cardiac muscle 1 OS=Homo sapiens GN=ACTC1 PE=1 SV=1	ACTC_HUMAN	ACTC1	0.956716	1.36648	0.884149	1.2223
tRNA-specific adenosine deaminase 2 OS=Homo sapiens GN=ADAT2 PE=1 SV=1	ADAT2_HUMAN	ADAT2	0.733435	1.2192	1.01995	1.40156
Probable inactive tRNA-specific adenosine deaminase-like protein 3 OS=Homo sapiens GN=ADAT3 PE=1 SV=1	ADAT3_HUMAN	ADAT3	1.99705	0.39427	0.807031	0.745219
Neuroblast differentiation-associated protein AHNAK OS=Homo sapiens GN=AHNAK PE=1 SV=2	AHNK_HUMAN	AHNAK	0.984275	0.927999	0.9874	1.28998
Serum albumin OS=Homo sapiens GN=ALB PE=1 SV=2	ALBU_HUMAN	ALB	1.02974	1.09	1.03809	1.43227
Chitobiosyldiphosphodolichol beta-mannosyltransferase OS=Homo sapiens GN=ALG1 PE=1 SV=2	ALG1_HUMAN	ALG1	0.991401	1.09899	1.38669	1.40427
Probable dolichyl pyrophosphate Glc1Man9GlcNAc2 alpha-1,3-glucosyltransferase OS=Homo sapiens GN=ALG8 PE=1 SV=2	ALG8_HUMAN	ALG8	1.06312	0.850593	1.02921	1.43342
E3 ubiquitin-protein ligase AMFR OS=Homo sapiens GN=AMFR PE=1 SV=2	AMFR_HUMAN	AMFR	1.36032	1.10906	1.28058	1.12999
Ankyrin repeat and LEM domain-containing protein 2 OS=Homo sapiens GN=ANKLE2 PE=1 SV=4	ANKL2_HUMAN	ANKLE2	0.952918	1.08018	0.950526	1.29661
Ankyrin repeat domain-containing protein 12 OS=Homo sapiens GN=ANKRD12 PE=1 SV=3	ANR12_HUMAN	ANKRD12	0.750782	0.846147	1.33764	1.19816
Annexin A11 OS=Homo sapiens GN=ANXA11 PE=1 SV=1	ANX11_HUMAN	ANXA11	0.827327	0.716355	0.848917	1.14495
Phorbol-12-myristate-13-acetate-induced protein 1 OS=Homo sapiens GN=PMAIP1 PE=1 SV=1	APR_HUMAN	PMAIP1	1.39734	1.33999	0.968929	1.55987
Serine/threonine-protein kinase A-Raf OS=Homo sapiens GN=ARAF PE=1 SV=2	ARAF_HUMAN	ARAF	1.00977	1.10746	1.07864	1.36596
ADP-ribosylation factor 1 OS=Homo sapiens GN=ARF1 PE=1 SV=2	ARF1_HUMAN	ARF1	0.933454	0.950248	0.894378	1.35942
cAMP-regulated phosphoprotein 19 OS=Homo sapiens GN=ARPP19 PE=1 SV=2	ARP19_HUMAN	ARPP19	1.04265	1.04492	0.936897	1.40358
Sodium/potassium-transporting ATPase subunit alpha-1 OS=Homo sapiens GN=ATP1A1 PE=1 SV=1	AT1A1_HUMAN	ATP1A1	0.974483	0.899413	1.05008	1.40043
Autophagy-related protein 2 homolog B OS=Homo sapiens GN=ATG2B PE=1 SV=5	ATG2B_HUMAN	ATG2B	0.534128	1.39783	1.10983	0.932885
ATP synthase subunit delta, mitochondrial OS=Homo sapiens GN=ATP5D PE=1 SV=2	ATPD_HUMAN	ATP5D	0.92312	0.733863	0.894423	0.930231
Serine/threonine-protein kinase ATR OS=Homo sapiens GN=ATR PE=1 SV=3	ATR_HUMAN	ATR	1.70087	1.09897	1.04216	0.793273
A disintegrin and metalloproteinase with thrombospondin motifs 1 OS=Homo sapiens GN=ADAMTS1 PE=1 SV=4	ATS1_HUMAN	ADAMTS1	0.963335	1.02784	1.09676	1.31062
Putative tyrosine-protein phosphatase auxilin OS=Homo sapiens GN=DNAJC6 PE=1 SV=3	AUXI_HUMAN	DNAJC6	1.18283	1.36128	1.26444	1.11913
Beta-2-microglobulin OS=Homo sapiens GN=B2M PE=1 SV=1	B2MG_HUMAN	B2M	1.33621	0.995175	0.738378	1.52849
Beta-1,3-galactosyltransferase 6 OS=Homo sapiens GN=B3GALT6 PE=1 SV=2	B3GT6_HUMAN	B3GALT6	1.4366	1.05205	1.24186	1.83859
Protein BANP OS=Homo sapiens GN=BANP PE=1 SV=3	BANP_HUMAN	BANP	0.649422	0.969506	1.05984	0.963373
Brain acid soluble protein 1 OS=Homo sapiens GN=BASP1 PE=1 SV=2	BASP1_HUMAN	BASP1	0.937547	0.86291	0.981914	1.46296
Bardet-Biedl syndrome 1 protein OS=Homo sapiens GN=BBS1 PE=1 SV=1	BBS1_HUMAN	BBS1	1.0676	0.603916	0.805547	1.48714
B-cell CLL/lymphoma 7 protein family member A OS=Homo sapiens GN=BCL7A PE=1 SV=1	BCL7A_HUMAN	BCL7A	1.05938	0.818664	0.911337	1.30848
Bcl-2-associated transcription factor 1 OS=Homo sapiens GN=BCLAF1 PE=1 SV=2	BCLF1_HUMAN	BCLAF1	1.04844	0.94471	0.959224	1.28884
Beclin-1 OS=Homo sapiens GN=BECN1 PE=1 SV=2	BECN1_HUMAN	BECN1	0.929357	0.873598	0.828806	1.37013
Biogenesis of lysosome-related organelles complex 1 subunit 4 OS=Homo sapiens GN=BLOC1S4 PE=1 SV=1	BL1S4_HUMAN	BLOC1S4	1.16872	0.95845	0.988616	1.35527
Biogenesis of lysosome-related organelles complex 1 subunit 6 OS=Homo sapiens GN=BLOC1S6 PE=1 SV=1	BL1S6_HUMAN	BLOC1S6	1.08941	0.888518	0.830429	1.40886
Ribosome biogenesis protein BOP1 OS=Homo sapiens GN=BOP1 PE=1 SV=2	BOP1_HUMAN	BOP1	0.965787	0.992949	1.06084	1.34356
Bromodomain-containing protein 2 OS=Homo sapiens GN=BRD2 PE=1 SV=2	BRD2_HUMAN	BRD2	1.01798	1.07161	0.98521	1.30212
Bromodomain-containing protein 3 OS=Homo sapiens GN=BRD3 PE=1 SV=1	BRD3_HUMAN	BRD3	0.95201	0.992449	0.969048	1.36849
BRI3-binding protein OS=Homo sapiens GN=BRI3BP PE=1 SV=1	BRI3B_HUMAN	BRI3BP	0.913079	0.925534	0.975159	1.39449
Uncharacterized protein C1orf131 OS=Homo sapiens GN=C1orf131 PE=1 SV=3	CA131_HUMAN	C1orf131	0.934635	1.03308	1.08735	1.40982
Uncharacterized protein C1orf167 OS=Homo sapiens GN=C1orf167 PE=2 SV=2	CA167_HUMAN	C1orf167	1.11023	0.858232	0.974613	1.40615
Putative transferase CAF17, mitochondrial OS=Homo sapiens GN=IBA57 PE=1 SV=1	CAF17_HUMAN	IBA57	1.05717	0.816461	0.967334	1.36096
Calreticulin OS=Homo sapiens GN=CALR PE=1 SV=1	CALR_HUMAN	CALR	0.934325	0.910411	1.03752	1.32453
Caprin-1 OS=Homo sapiens GN=CAPRIN1 PE=1 SV=2	CAPR1_HUMAN	CAPRIN1	0.902027	0.883945	0.885809	1.28681
Chromobox protein homolog 1 OS=Homo sapiens GN=CBX1 PE=1 SV=1	CBX1_HUMAN	CBX1	0.859751	0.877606	0.904165	1.3285
Chromobox protein homolog 3 OS=Homo sapiens GN=CBX3 PE=1 SV=4	CBX3_HUMAN	CBX3	0.982691	0.791215	0.94946	1.39637
Coiled-coil domain-containing protein 50 OS=Homo sapiens GN=CCDC50 PE=1 SV=1	CCD50_HUMAN	CCDC50	0.955158	1.09079	1.03807	1.2994
Coiled-coil domain-containing protein 86 OS=Homo sapiens GN=CCDC86 PE=1 SV=1	CCD86_HUMAN	CCDC86	1.07116	0.967684	0.932895	1.2848
G2/mitotic-specific cyclin-B1 OS=Homo sapiens GN=CCNB1 PE=1 SV=1	CCNB1_HUMAN	CCNB1	1.13142	0.972888	0.979917	1.41717
CD166 antigen OS=Homo sapiens GN=ALCAM PE=1 SV=2	CD166_HUMAN	ALCAM	0.904987	0.942365	0.943289	1.40004
Leukocyte surface antigen CD47 OS=Homo sapiens GN=CD47 PE=1 SV=1	CD47_HUMAN	CD47	0.990606	0.850538	1.0126	1.37407
Cell division cycle-associated protein 2 OS=Homo sapiens GN=CDCA2 PE=1 SV=2	CDCA2_HUMAN	CDCA2	1.16631	0.660003	1.19109	1.12675
Sororin OS=Homo sapiens GN=CDCA5 PE=1 SV=1	CDCA5_HUMAN	CDCA5	1.02863	1.00396	1.07455	1.4558
Cyclin-dependent kinase 2-associated protein 1 OS=Homo sapiens GN=CDK2AP1 PE=1 SV=1	CDKA1_HUMAN	CDK2AP1	0.939593	0.991057	1.01217	1.40426
Phosphatidate cytidylyltransferase 2 OS=Homo sapiens GN=CDS2 PE=1 SV=1	CDS2_HUMAN	CDS2	0.833135	0.789107	0.718424	1.26991
Protein CDV3 homolog OS=Homo sapiens GN=CDV3 PE=1 SV=1	CDV3_HUMAN	CDV3	1.05423	0.960258	0.986312	1.37972
Centrosomal protein of 192 kDa OS=Homo sapiens GN=CEP192 PE=1 SV=2	CE192_HUMAN	CEP192	0.773619	0.979824	1.25859	0.619831
Centromere protein X OS=Homo sapiens GN=STRA13 PE=1 SV=1	CENPX_HUMAN	STRA13	0.588082	0.737614	0.878914	0.642052
Ceramide synthase 1 OS=Homo sapiens GN=CERS1 PE=1 SV=1	CERS1_HUMAN	CERS1	0.901078	0.871869	0.861038	1.32704
Ceramide synthase 6 OS=Homo sapiens GN=CERS6 PE=1 SV=1	CERS6_HUMAN	CERS6	1.07787	0.79537	0.619939	1.26798
Cilia- and flagella-associated protein 20 OS=Homo sapiens GN=CFAP20 PE=1 SV=1	CFA20_HUMAN	CFAP20	0.979714	0.995816	1.118	1.34267
Uncharacterized protein C7orf50 OS=Homo sapiens GN=C7orf50 PE=1 SV=1	CG050_HUMAN	C7orf50	0.873867	0.901448	0.979401	1.29123
Coiled-coil-helix-coiled-coil-helix domain-containing protein 10, mitochondrial OS=Homo sapiens GN=CHCHD10 PE=1 SV=1	CHC10_HUMAN	CHCHD10	0.676789	0.759961	0.765247	0.938132
Cingulin OS=Homo sapiens GN=CGN PE=1 SV=2	CING_HUMAN	CGN	0.831167	0.969196	1.06227	1.30406
Claspin OS=Homo sapiens GN=CLSPN PE=1 SV=3	CLSPN_HUMAN	CLSPN	1.06341	1.08351	0.915966	1.58441
Catechol O-methyltransferase domain-containing protein 1 OS=Homo sapiens GN=COMTD1 PE=1 SV=1	CMTD1_HUMAN	COMTD1	1.07762	1.21084	0.696718	1.07995
CCR4-NOT transcription complex subunit 6-like OS=Homo sapiens GN=CNOT6L PE=1 SV=2	CNO6L_HUMAN	CNOT6L	1.02471	1.14795	1.0691	1.29889
Contactin-1 OS=Homo sapiens GN=CNTN1 PE=1 SV=1	CNTN1_HUMAN	CNTN1	0.710496	1.00412	0.71963	0.962604
Cytochrome c oxidase assembly factor 6 homolog OS=Homo sapiens GN=COA6 PE=1 SV=1	COA6_HUMAN	COA6	0.983035	0.871459	1.06548	1.31408
Phosphopantothenoylcysteine decarboxylase OS=Homo sapiens GN=PPCDC PE=1 SV=2	COAC_HUMAN	PPCDC	0.97321	0.933028	0.953758	1.41922
COMM domain-containing protein 4 OS=Homo sapiens GN=COMMD4 PE=1 SV=1	COMD4_HUMAN	COMMD4	0.992004	0.953327	1.13926	1.43397
Cytochrome c oxidase assembly protein COX16 homolog, mitochondrial OS=Homo sapiens GN=COX16 PE=3 SV=1	COX16_HUMAN	COX16	0.850161	0.726644	0.69079	1.34669
Cytochrome c oxidase copper chaperone OS=Homo sapiens GN=COX17 PE=1 SV=2	COX17_HUMAN	COX17	1.06827	0.966526	0.979232	1.28625
Ceramide-1-phosphate transfer protein OS=Homo sapiens GN=CPTP PE=1 SV=1	CPTP_HUMAN	CPTP	0.637279	1.10761	1.06888	1.09827
Uncharacterized protein C17orf59 OS=Homo sapiens GN=C17orf59 PE=1 SV=2	CQ059_HUMAN	C17orf59	0.725837	0.948837	0.934819	1.05884
Cysteine-rich with EGF-like domain protein 2 OS=Homo sapiens GN=CRELD2 PE=1 SV=1	CREL2_HUMAN	CRELD2	0.938422	1.02151	1.03784	1.41297
Cysteine-rich PDZ-binding protein OS=Homo sapiens GN=CRIPT PE=1 SV=1	CRIPT_HUMAN	CRIPT	0.879452	0.840707	0.975868	1.47228
Uncharacterized protein C19orf43 OS=Homo sapiens GN=C19orf43 PE=1 SV=1	CS043_HUMAN	C19orf43	1.05154	0.860168	0.956693	1.29714
Choline transporter-like protein 1 OS=Homo sapiens GN=SLC44A1 PE=1 SV=1	CTL1_HUMAN	SLC44A1	1.07618	0.939364	1.36928	0.958445
Cytoplasmic tRNA 2-thiolation protein 1 OS=Homo sapiens GN=CTU1 PE=1 SV=1	CTU1_HUMAN	CTU1	0.931346	1.28972	1.428	1.17423
Spliceosome-associated protein CWC15 homolog OS=Homo sapiens GN=CWC15 PE=1 SV=2	CWC15_HUMAN	CWC15	0.948288	0.925166	0.988858	1.33073
Cytochrome b-245 light chain OS=Homo sapiens GN=CYBA PE=1 SV=3	CY24A_HUMAN	CYBA	1.09198	0.894078	0.623545	1.19663
Cytochrome b5 type B OS=Homo sapiens GN=CYB5B PE=1 SV=2	CYB5B_HUMAN	CYB5B	0.63192	0.834147	0.78056	0.961598
DDB1- and CUL4-associated factor 12 OS=Homo sapiens GN=DCAF12 PE=1 SV=1	DCA12_HUMAN	DCAF12	1.49137	1.07814	0.74436	1.15615
mRNA-decapping enzyme 1B OS=Homo sapiens GN=DCP1B PE=1 SV=2	DCP1B_HUMAN	DCP1B	0.821244	0.856702	1.53908	0.800868
Probable ATP-dependent RNA helicase DDX28 OS=Homo sapiens GN=DDX28 PE=1 SV=2	DDX28_HUMAN	DDX28	0.867398	0.86887	0.791684	1.42424
Peptide deformylase, mitochondrial OS=Homo sapiens GN=PDF PE=1 SV=1	DEFM_HUMAN	PDF	0.812388	0.720184	0.853868	0.980358
DnaJ homolog subfamily B member 11 OS=Homo sapiens GN=DNAJB11 PE=1 SV=1	DJB11_HUMAN	DNAJB11	0.987803	1.04845	1.10543	1.3136
DnaJ homolog subfamily B member 12 OS=Homo sapiens GN=DNAJB12 PE=1 SV=4	DJB12_HUMAN	DNAJB12	0.646858	1.18455	1.40392	1.64
H/ACA ribonucleoprotein complex subunit 4 OS=Homo sapiens GN=DKC1 PE=1 SV=3	DKC1_HUMAN	DKC1	1.01273	0.945999	0.994339	1.28342
DnaJ homolog subfamily C member 1 OS=Homo sapiens GN=DNAJC1 PE=1 SV=1	DNJC1_HUMAN	DNAJC1	0.794507	1.44814	1.2993	1.30595
Deoxyribonuclease-2-beta OS=Homo sapiens GN=DNASE2B PE=2 SV=1	DNS2B_HUMAN	DNASE2B	1.14954	1.11477	0.778995	1.42538
Diphthamide biosynthesis protein 1 OS=Homo sapiens GN=DPH1 PE=1 SV=2	DPH1_HUMAN	DPH1	1.08844	1.07216	1.06979	1.30065
Dysbindin OS=Homo sapiens GN=DTNBP1 PE=1 SV=1	DTBP1_HUMAN	DTNBP1	0.962513	1.1548	1.1311	1.42399
Dynein light chain 2, cytoplasmic OS=Homo sapiens GN=DYNLL2 PE=1 SV=1	DYL2_HUMAN	DYNLL2	0.990628	0.843659	0.982089	1.34303
Excitatory amino acid transporter 1 OS=Homo sapiens GN=SLC1A3 PE=1 SV=1	EAA1_HUMAN	SLC1A3	0.911562	0.655742	0.907115	1.17813
Probable rRNA-processing protein EBP2 OS=Homo sapiens GN=EBNA1BP2 PE=1 SV=2	EBP2_HUMAN	EBNA1BP2	1.06238	0.990283	1.04923	1.30423
Endothelin-converting enzyme 1 OS=Homo sapiens GN=ECE1 PE=1 SV=2	ECE1_HUMAN	ECE1	0.987746	0.997442	1.08324	1.35939
Protein ECT2 OS=Homo sapiens GN=ECT2 PE=1 SV=4	ECT2_HUMAN	ECT2	1.10798	0.664358	0.710939	1.22832
Elongation factor 1-alpha 1 OS=Homo sapiens GN=EEF1A1 PE=1 SV=1	EF1A1_HUMAN	EEF1A1	0.935769	1.00549	0.962193	1.36682
Eukaryotic translation initiation factor 1b OS=Homo sapiens GN=EIF1B PE=1 SV=2	EIF1B_HUMAN	EIF1B	1.04844	0.759628	0.662048	0.491656
Eukaryotic translation initiation factor 3 subunit F OS=Homo sapiens GN=EIF3F PE=1 SV=1	EIF3F_HUMAN	EIF3F	0.959519	1.04944	1.06955	1.40538
Elongation of very long chain fatty acids protein 1 OS=Homo sapiens GN=ELOVL1 PE=1 SV=1	ELOV1_HUMAN	ELOVL1	0.925351	0.823344	0.937546	1.31924
ER membrane protein complex subunit 7 OS=Homo sapiens GN=EMC7 PE=1 SV=1	EMC7_HUMAN	EMC7	0.883432	0.872115	1.04407	1.29139
Endoplasmin OS=Homo sapiens GN=HSP90B1 PE=1 SV=1	ENPL_HUMAN	HSP90B1	0.963973	1.01997	1.18431	1.41425
Endothelial protein C receptor OS=Homo sapiens GN=PROCR PE=1 SV=1	EPCR_HUMAN	PROCR	1.03972	1.07594	1.02571	1.31937
Enhancer of rudimentary homolog OS=Homo sapiens GN=ERH PE=1 SV=1	ERH_HUMAN	ERH	0.909156	0.889037	0.923635	1.31862
Endoplasmic reticulum lectin 1 OS=Homo sapiens GN=ERLEC1 PE=1 SV=1	ERLEC_HUMAN	ERLEC1	0.988009	0.989043	0.994556	1.29527
RNA-binding protein EWS OS=Homo sapiens GN=EWSR1 PE=1 SV=1	EWS_HUMAN	EWSR1	0.973311	0.935797	0.984651	1.28942
Filamin-interacting protein FAM101B OS=Homo sapiens GN=FAM101B PE=1 SV=1	F101B_HUMAN	FAM101B	0.749659	0.567785	0.730853	1.03581
Protein FAM111B OS=Homo sapiens GN=FAM111B PE=1 SV=1	F111B_HUMAN	FAM111B	1.22167	1.31121	0.931829	1.03263
Coagulation factor V OS=Homo sapiens GN=F5 PE=1 SV=4	FA5_HUMAN	F5	0.981848	0.793743	0.724835	0.92454
Protein FAM65A OS=Homo sapiens GN=FAM65A PE=1 SV=1	FA65A_HUMAN	FAM65A	0.911208	0.9446	0.875861	1.4364
Fatty acyl-CoA reductase 1 OS=Homo sapiens GN=FAR1 PE=1 SV=1	FACR1_HUMAN	FAR1	0.892937	0.862637	0.726684	0.894718
Alpha-2-HS-glycoprotein OS=Homo sapiens GN=AHSG PE=1 SV=1	FETUA_HUMAN	AHSG	1.15056	1.1809	1.04135	1.32453
Fibroblast growth factor 2 OS=Homo sapiens GN=FGF2 PE=1 SV=3	FGF2_HUMAN	FGF2	1.21773	1.26761	0.847055	0.498605
Fibronectin OS=Homo sapiens GN=FN1 PE=1 SV=4	FINC_HUMAN	FN1	2.42499	2.41119	1.97847	1.75897
Peptidyl-prolyl cis-trans isomerase FKBP2 OS=Homo sapiens GN=FKBP2 PE=1 SV=2	FKBP2_HUMAN	FKBP2	0.937875	0.957923	1.04917	1.3312
Forkhead box protein P1 OS=Homo sapiens GN=FOXP1 PE=1 SV=1	FOXP1_HUMAN	FOXP1	0.7075	0.809797	0.665678	0.875727
Frataxin, mitochondrial OS=Homo sapiens GN=FXN PE=1 SV=2	FRDA_HUMAN	FXN	1.01458	0.897739	1.13389	1.6458
FUN14 domain-containing protein 1 OS=Homo sapiens GN=FUNDC1 PE=1 SV=1	FUND1_HUMAN	FUNDC1	0.711247	1.33647	1.35518	0.889711
RNA-binding protein FUS OS=Homo sapiens GN=FUS PE=1 SV=1	FUS_HUMAN	FUS	0.918618	0.923349	0.906923	1.31575
FLYWCH-type zinc finger-containing protein 1 OS=Homo sapiens GN=FLYWCH1 PE=1 SV=2	FWCH1_HUMAN	FLYWCH1	1.0565	0.666448	0.993348	0.855819
Guanine nucleotide-binding protein G(I)/G(S)/G(O) subunit gamma-2 OS=Homo sapiens GN=GNG2 PE=1 SV=2	GBG2_HUMAN	GNG2	0.821519	0.717952	1.72971	0.82829
GRIP and coiled-coil domain-containing protein 1 OS=Homo sapiens GN=GCC1 PE=1 SV=1	GCC1_HUMAN	GCC1	0.701135	0.849477	0.877563	1.17766
ADP-ribosylation factor-binding protein GGA1 OS=Homo sapiens GN=GGA1 PE=1 SV=1	GGA1_HUMAN	GGA1	0.95438	0.988476	0.965737	1.29018
Guanine nucleotide-binding protein G(z) subunit alpha OS=Homo sapiens GN=GNAZ PE=2 SV=3	GNAZ_HUMAN	GNAZ	0.871509	0.777952	0.654364	0.931602
Glucosamine-6-phosphate isomerase 2 OS=Homo sapiens GN=GNPDA2 PE=1 SV=1	GNPI2_HUMAN	GNPDA2	0.591339	0.969912	0.871808	1.26591
Golgi integral membrane protein 4 OS=Homo sapiens GN=GOLIM4 PE=1 SV=1	GOLI4_HUMAN	GOLIM4	1.02845	1.19824	1.09402	2.51625
78 kDa glucose-regulated protein OS=Homo sapiens GN=HSPA5 PE=1 SV=2	GRP78_HUMAN	HSPA5	0.964172	1.28838	1.42657	1.61965
Solute carrier family 2, facilitated glucose transporter member 3 OS=Homo sapiens GN=SLC2A3 PE=1 SV=1	GTR3_HUMAN	SLC2A3	1.21853	1.09278	1.57964	1.12507
Solute carrier family 2, facilitated glucose transporter member 8 OS=Homo sapiens GN=SLC2A8 PE=1 SV=3	GTR8_HUMAN	SLC2A8	1.07172	1.31019	1.24197	0.814791
Glucoside xylosyltransferase 1 OS=Homo sapiens GN=GXYLT1 PE=1 SV=2	GXLT1_HUMAN	GXYLT1	1.04304	1.03208	0.931161	1.51917
Histone H1.3 OS=Homo sapiens GN=HIST1H1D PE=1 SV=2	H13_HUMAN	HIST1H1D	1.08139	0.761115	1.10581	2.32102
Histone H1.4 OS=Homo sapiens GN=HIST1H1E PE=1 SV=2	H14_HUMAN	HIST1H1E	1.12407	0.788361	1.28637	2.4241
Histone H2A type 2-B OS=Homo sapiens GN=HIST2H2AB PE=1 SV=3	H2A2B_HUMAN	HIST2H2AB	0.882949	1.28406	0.613988	1.21422
Histone H2A.J OS=Homo sapiens GN=H2AFJ PE=1 SV=1; Histone H2A type 1-J OS=Homo sapiens GN=HIST1H2AJ PE=1 SV=3; Histone H2A type 1-H OS=Homo sapiens GN=HIST1H2AH PE=1 SV=3; Histone H2A type 2-A OS=Homo sapiens GN=HIST2H2AA3 PE=1 SV=3; Histone H2A type 2-C OS=Homo sapiens GN=HIST2H2AC PE=1 SV=4; Histone H2A type 1 OS=Homo sapiens GN=HIST1H2AG PE=1 SV=2	H2AJ_HUMAN	H2AFJ	1.03698	0.735632	1.13577	1.40979
Histone H2A.V OS=Homo sapiens GN=H2AFV PE=1 SV=3; Histone H2A.Z OS=Homo sapiens GN=H2AFZ PE=1 SV=2	H2AV_HUMAN	H2AFV	1.02523	0.886898	0.961451	1.31875
Histone H2AX OS=Homo sapiens GN=H2AFX PE=1 SV=2	H2AX_HUMAN	H2AFX	1.02156	0.951341	0.894098	1.41214
Histone H2B type 1-D OS=Homo sapiens GN=HIST1H2BD PE=1 SV=2	H2B1D_HUMAN	HIST1H2BD	0.946479	0.912187	0.988495	1.4518
Histone H2B type 1-K OS=Homo sapiens GN=HIST1H2BK PE=1 SV=3	H2B1K_HUMAN	HIST1H2BK	0.83008	0.978833	1.02611	1.47743
Histone H2B type 3-B OS=Homo sapiens GN=HIST3H2BB PE=1 SV=3	H2B3B_HUMAN	HIST3H2BB	1.0633	0.921949	0.946853	1.34567
Histone H3.1t OS=Homo sapiens GN=HIST3H3 PE=1 SV=3	H31T_HUMAN	HIST3H3	1.04314	1.00838	1.00182	1.3856
Histone H3.2 OS=Homo sapiens GN=HIST2H3A PE=1 SV=3; Histone H3.1t OS=Homo sapiens GN=HIST3H3 PE=1 SV=3; Histone H3.1 OS=Homo sapiens GN=HIST1H3A PE=1 SV=2	H32_HUMAN	HIST2H3A	0.959008	0.95667	1.21663	1.6073
Histone H4 OS=Homo sapiens GN=HIST1H4A PE=1 SV=2	H4_HUMAN	HIST1H4A	0.96194	0.993803	1.08663	1.40705
Very-long-chain (3R)-3-hydroxyacyl-CoA dehydratase 2 OS=Homo sapiens GN=HACD2 PE=1 SV=1	HACD2_HUMAN	HACD2	1.10088	1.02331	0.919738	1.4662
Probable E3 ubiquitin-protein ligase HECTD4 OS=Homo sapiens GN=HECTD4 PE=1 SV=5	HECD4_HUMAN	HECTD4	0.816613	1.03274	0.734346	0.626718
Probable E3 ubiquitin-protein ligase HERC4 OS=Homo sapiens GN=HERC4 PE=1 SV=1	HERC4_HUMAN	HERC4	0.966092	0.848263	0.714718	1.02964
Hepatocyte growth factor-regulated tyrosine kinase substrate OS=Homo sapiens GN=HGS PE=1 SV=1	HGS_HUMAN	HGS	1.01834	1.01143	1.05302	1.29335
Hypoxia-inducible factor 1-alpha inhibitor OS=Homo sapiens GN=HIF1AN PE=1 SV=2	HIF1N_HUMAN	HIF1AN	0.888404	1.03238	1.34733	1.74082
Embryonic stem cell-specific 5-hydroxymethylcytosine-binding protein OS=Homo sapiens GN=HMCES PE=1 SV=1	HMCES_HUMAN	HMCES	0.88328	0.967158	1.01482	1.28372
High mobility group protein HMGI-C OS=Homo sapiens GN=HMGA2 PE=1 SV=1	HMGA2_HUMAN	HMGA2	0.878275	1.29894	1.43845	1.6679
High mobility group protein B1 OS=Homo sapiens GN=HMGB1 PE=1 SV=3	HMGB1_HUMAN	HMGB1	1.02002	0.895173	0.867662	1.29034
High mobility group protein B2 OS=Homo sapiens GN=HMGB2 PE=1 SV=2	HMGB2_HUMAN	HMGB2	0.967607	0.904348	0.864055	1.37892
Non-histone chromosomal protein HMG-14 OS=Homo sapiens GN=HMGN1 PE=1 SV=3	HMGN1_HUMAN	HMGN1	1.02522	0.892657	0.91122	1.31429
Non-histone chromosomal protein HMG-17 OS=Homo sapiens GN=HMGN2 PE=1 SV=3	HMGN2_HUMAN	HMGN2	0.826079	0.740385	1.03073	1.54884
High mobility group nucleosome-binding domain-containing protein 3 OS=Homo sapiens GN=HMGN3 PE=1 SV=2	HMGN3_HUMAN	HMGN3	0.901389	0.790132	0.710115	2.01399
Hematological and neurological expressed 1-like protein OS=Homo sapiens GN=HN1L PE=1 SV=1	HN1L_HUMAN	HN1L	1.01605	0.938267	0.911599	1.29577
Heterogeneous nuclear ribonucleoprotein L OS=Homo sapiens GN=HNRNPL PE=1 SV=2	HNRPL_HUMAN	HNRNPL	0.968787	0.922657	0.944169	1.33099
Homer protein homolog 3 OS=Homo sapiens GN=HOMER3 PE=1 SV=2	HOME3_HUMAN	HOMER3	0.828553	1.31538	0.68647	1.40137
DNA-binding protein inhibitor ID-4 OS=Homo sapiens GN=ID4 PE=1 SV=1	ID4_HUMAN	ID4	1.32662	1.68996	0.78608	0.479582
Inositol polyphosphate 5-phosphatase K OS=Homo sapiens GN=INPP5K PE=1 SV=3	INP5K_HUMAN	INPP5K	1.16161	0.910739	1.26424	1.51746
Insulin receptor OS=Homo sapiens GN=INSR PE=1 SV=4	INSR_HUMAN	INSR	0.768546	1.03382	0.881802	1.496
Inter-alpha-trypsin inhibitor heavy chain H3 OS=Homo sapiens GN=ITIH3 PE=1 SV=2	ITIH3_HUMAN	ITIH3	0.597369	0.845646	0.872164	1.12404
Protein jagged-2 OS=Homo sapiens GN=JAG2 PE=1 SV=3	JAG2_HUMAN	JAG2	0.824318	1.02201	0.725812	0.967826
Transcription factor AP-1 OS=Homo sapiens GN=JUN PE=1 SV=2	JUN_HUMAN	JUN	1.03328	1.2845	1.01576	2.30265
Transcription factor jun-B OS=Homo sapiens GN=JUNB PE=1 SV=1	JUNB_HUMAN	JUNB	1.24284	1.00946	1.13274	1.48172
Keratin, type I cytoskeletal 9 OS=Homo sapiens GN=KRT9 PE=1 SV=3	K1C9_HUMAN	KRT9	1.32021	1.40153	1.00798	1.17722
KN motif and ankyrin repeat domain-containing protein 2 OS=Homo sapiens GN=KANK2 PE=1 SV=1	KANK2_HUMAN	KANK2	0.599294	1.16395	0.917526	0.855189
cAMP-dependent protein kinase catalytic subunit alpha OS=Homo sapiens GN=PRKACA PE=1 SV=2	KAPCA_HUMAN	PRKACA	1.10195	0.896344	0.720255	0.951635
Katanin p60 ATPase-containing subunit A-like 1 OS=Homo sapiens GN=KATNAL1 PE=1 SV=1	KATL1_HUMAN	KATNAL1	0.943896	0.610312	0.836811	1.05304
Casein kinase I isoform delta OS=Homo sapiens GN=CSNK1D PE=1 SV=2	KC1D_HUMAN	CSNK1D	1.07203	0.966009	1.09389	1.42752
E3 ubiquitin-protein ligase KCMF1 OS=Homo sapiens GN=KCMF1 PE=1 SV=2	KCMF1_HUMAN	KCMF1	0.729531	1.10559	0.923522	0.831217
Lysine-specific demethylase 4A OS=Homo sapiens GN=KDM4A PE=1 SV=2	KDM4A_HUMAN	KDM4A	0.763038	0.96074	1.19314	0.654261
Protein KHNYN OS=Homo sapiens GN=KHNYN PE=1 SV=3	KHNYN_HUMAN	KHNYN	0.545364	0.620802	0.924545	1.0592
Kinesin-like protein KIF1C OS=Homo sapiens GN=KIF1C PE=1 SV=3	KIF1C_HUMAN	KIF1C	0.72984	1.03392	0.890656	0.966226
Krueppel-like factor 16 OS=Homo sapiens GN=KLF16 PE=1 SV=1	KLF16_HUMAN	KLF16	1.13203	0.915886	1.00801	0.685298
Protein KRI1 homolog OS=Homo sapiens GN=KRI1 PE=1 SV=3	KRI1_HUMAN	KRI1	0.956386	0.958801	0.993048	1.40948
Protein KTI12 homolog OS=Homo sapiens GN=KTI12 PE=1 SV=1	KTI12_HUMAN	KTI12	1.04956	0.933585	0.96235	1.3015
EKC/KEOPS complex subunit LAGE3 OS=Homo sapiens GN=LAGE3 PE=1 SV=2	LAGE3_HUMAN	LAGE3	0.826216	0.786933	1.07768	1.30669
Laminin subunit beta-2 OS=Homo sapiens GN=LAMB2 PE=1 SV=2	LAMB2_HUMAN	LAMB2	0.8944	0.851706	0.664685	0.853116
Laminin subunit gamma-1 OS=Homo sapiens GN=LAMC1 PE=1 SV=3	LAMC1_HUMAN	LAMC1	0.871214	0.827287	0.725764	0.927768
Large neutral amino acids transporter small subunit 1 OS=Homo sapiens GN=SLC7A5 PE=1 SV=2	LAT1_HUMAN	SLC7A5	0.883491	0.83563	1.09519	1.46535
Leucine-rich repeat-containing protein 59 OS=Homo sapiens GN=LRRC59 PE=1 SV=1	LRC59_HUMAN	LRRC59	0.964447	0.891249	1.06591	1.3654
Leucine-rich repeat-containing protein 1 OS=Homo sapiens GN=LRRC1 PE=1 SV=1	LRRC1_HUMAN	LRRC1	0.73183	0.793206	1.03749	1.04745
U6 snRNA-associated Sm-like protein LSm2 OS=Homo sapiens GN=LSM2 PE=1 SV=1	LSM2_HUMAN	LSM2	0.957406	1.01733	0.940446	1.34758
Membrane-associated guanylate kinase, WW and PDZ domain-containing protein 3 OS=Homo sapiens GN=MAGI3 PE=1 SV=2	MAGI3_HUMAN	MAGI3	0.691751	0.668527	1.04183	0.929366
Mesencephalic astrocyte-derived neurotrophic factor OS=Homo sapiens GN=MANF PE=1 SV=3	MANF_HUMAN	MANF	1.01756	1.07579	1.18546	1.50834
Mitochondrial amidoxime-reducing component 1 OS=Homo sapiens GN=MARC1 PE=1 SV=1	MARC1_HUMAN	2017-03-01	0.936619	1.00904	0.877322	0.738262
Protein max OS=Homo sapiens GN=MAX PE=1 SV=1	MAX_HUMAN	MAX	0.947947	0.96958	1.07389	1.49332
Methyl-CpG-binding domain protein 2 OS=Homo sapiens GN=MBD2 PE=1 SV=1	MBD2_HUMAN	MBD2	1.55865	0.816315	1.02575	0.954206
Membrane-bound transcription factor site-2 protease OS=Homo sapiens GN=MBTPS2 PE=1 SV=1	MBTP2_HUMAN	MBTPS2	1.01909	1.19703	0.652227	1.07231
Multiple coagulation factor deficiency protein 2 OS=Homo sapiens GN=MCFD2 PE=1 SV=1	MCFD2_HUMAN	MCFD2	0.968467	0.841464	1.00039	1.29589
Induced myeloid leukemia cell differentiation protein Mcl-1 OS=Homo sapiens GN=MCL1 PE=1 SV=3	MCL1_HUMAN	MCL1	1.58273	1.24495	1.04315	1.02963
Mitotic spindle assembly checkpoint protein MAD2B OS=Homo sapiens GN=MAD2L2 PE=1 SV=2	MD2L2_HUMAN	MAD2L2	0.710925	0.943829	0.683492	1.1485
Mediator of RNA polymerase II transcription subunit 19 OS=Homo sapiens GN=MED19 PE=1 SV=2	MED19_HUMAN	MED19	0.954176	0.978392	0.928754	1.40272
Mediator of RNA polymerase II transcription subunit 28 OS=Homo sapiens GN=MED28 PE=1 SV=1	MED28_HUMAN	MED28	0.989291	0.986221	0.822228	1.49073
Mediator of RNA polymerase II transcription subunit 4 OS=Homo sapiens GN=MED4 PE=1 SV=1	MED4_HUMAN	MED4	0.96116	1.29633	0.722384	1.04369
Mediator of RNA polymerase II transcription subunit 7 OS=Homo sapiens GN=MED7 PE=1 SV=1	MED7_HUMAN	MED7	0.957134	0.998387	1.63003	1.45201
LDLR chaperone MESD OS=Homo sapiens GN=MESDC2 PE=1 SV=2	MESD_HUMAN	MESDC2	0.944034	0.955204	1.00801	1.37451
Microsomal glutathione S-transferase 3 OS=Homo sapiens GN=MGST3 PE=1 SV=1	MGST3_HUMAN	MGST3	1.23271	0.996576	0.690251	0.945161
Uncharacterized protein C18orf8 OS=Homo sapiens GN=C18orf8 PE=1 SV=2	MIC1_HUMAN	C18orf8	1.29273	0.994807	1.03762	1.13443
MICOS complex subunit MIC19 OS=Homo sapiens GN=CHCHD3 PE=1 SV=1	MIC19_HUMAN	CHCHD3	1.01871	0.919786	0.921003	1.34223
Macrophage migration inhibitory factor OS=Homo sapiens GN=MIF PE=1 SV=4	MIF_HUMAN	MIF	1.05251	1.08406	0.626245	0.939023
Mitogen-activated protein kinase 12 OS=Homo sapiens GN=MAPK12 PE=1 SV=3	MK12_HUMAN	MAPK12	0.845243	1.10503	0.919337	1.29653
MKL/myocardin-like protein 2 OS=Homo sapiens GN=MKL2 PE=1 SV=3	MKL2_HUMAN	MKL2	0.94336	0.528498	1.07354	1.02986
Membrane magnesium transporter 1 OS=Homo sapiens GN=MMGT1 PE=1 SV=1	MMGT1_HUMAN	MMGT1	0.986858	0.808546	1.0614	1.57175
MORC family CW-type zinc finger protein 4 OS=Homo sapiens GN=MORC4 PE=1 SV=2	MORC4_HUMAN	MORC4	1.00768	1.07373	1.38529	1.07191
Dual specificity mitogen-activated protein kinase kinase 6 OS=Homo sapiens GN=MAP2K6 PE=1 SV=1	MP2K6_HUMAN	MAP2K6	0.739515	0.979817	0.694049	0.751692
mRNA turnover protein 4 homolog OS=Homo sapiens GN=MRTO4 PE=1 SV=2	MRT4_HUMAN	MRTO4	0.95922	0.993426	1.02089	1.28965
Metallothionein-1X OS=Homo sapiens GN=MT1X PE=1 SV=1; Metallothionein-1G OS=Homo sapiens GN=MT1G PE=1 SV=2; Metallothionein-2 OS=Homo sapiens GN=MT2A PE=1 SV=1	MT1X_HUMAN	MT1X	0.865994	0.757594	0.738443	1.41528
Myotubularin OS=Homo sapiens GN=MTM1 PE=1 SV=2	MTM1_HUMAN	MTM1	1.65764	0.691747	1.22225	1.27121
Melatonin-related receptor OS=Homo sapiens GN=GPR50 PE=1 SV=3	MTR1L_HUMAN	GPR50	1.25833	1.33098	1.17032	1.13014
Unconventional myosin-Ie OS=Homo sapiens GN=MYO1E PE=1 SV=2	MYO1E_HUMAN	MYO1E	1.01658	0.84138	0.968085	1.36573
Mitotic-spindle organizing protein 1 OS=Homo sapiens GN=MZT1 PE=1 SV=2	MZT1_HUMAN	MZT1	1.83238	1.01708	0.903823	0.892872
Nicotinate-nucleotide pyrophosphorylase [carboxylating] OS=Homo sapiens GN=QPRT PE=1 SV=3	NADC_HUMAN	QPRT	1.06182	1.21435	1.01796	1.30976
Ras-related protein Rab-34, isoform NARR OS=Homo sapiens GN=RAB34 PE=1 SV=1	NARR_HUMAN	RAB34	0.83262	0.49153	0.738578	0.757157
Protein Dr1 OS=Homo sapiens GN=DR1 PE=1 SV=1	NC2B_HUMAN	DR1	1.07188	0.827412	0.866744	1.39446
Protein NDRG1 OS=Homo sapiens GN=NDRG1 PE=1 SV=1	NDRG1_HUMAN	NDRG1	1.25509	1.09196	0.947257	1.50627
NADH dehydrogenase [ubiquinone] 1 beta subcomplex subunit 6 OS=Homo sapiens GN=NDUFB6 PE=1 SV=3	NDUB6_HUMAN	NDUFB6	1.11181	0.549373	1.31571	1.49644
Nectin-2 OS=Homo sapiens GN=NECTIN2 PE=1 SV=1	NECT2_HUMAN	NECTIN2	1.1087	0.91967	1.04364	1.31036
NEDD8 OS=Homo sapiens GN=NEDD8 PE=1 SV=1	NEDD8_HUMAN	NEDD8	0.998195	0.726831	0.878796	0.997017
NF-kappa-B essential modulator OS=Homo sapiens GN=IKBKG PE=1 SV=2	NEMO_HUMAN	IKBKG	0.925055	0.951729	0.918057	1.29455
Ribosomal RNA small subunit methyltransferase NEP1 OS=Homo sapiens GN=EMG1 PE=1 SV=4	NEP1_HUMAN	EMG1	0.978798	0.95402	0.962042	1.3308
Nuclear factor NF-kappa-B p100 subunit OS=Homo sapiens GN=NFKB2 PE=1 SV=4	NFKB2_HUMAN	NFKB2	1.37816	1.03552	1.232	1.39732
NF-X1-type zinc finger protein NFXL1 OS=Homo sapiens GN=NFXL1 PE=1 SV=2	NFXL1_HUMAN	NFXL1	1.04758	1.15789	0.914978	1.40417
Nuclear transcription factor Y subunit beta OS=Homo sapiens GN=NFYB PE=1 SV=2	NFYB_HUMAN	NFYB	0.987928	0.903835	0.990197	1.40612
Ephexin-1 OS=Homo sapiens GN=NGEF PE=1 SV=2	NGEF_HUMAN	NGEF	0.644576	0.784177	0.920766	0.829102
NHP2-like protein 1 OS=Homo sapiens GN=SNU13 PE=1 SV=3	NH2L1_HUMAN	SNU13	1.01859	0.924057	0.944309	1.31698
60S ribosome subunit biogenesis protein NIP7 homolog OS=Homo sapiens GN=NIP7 PE=1 SV=1	NIP7_HUMAN	NIP7	0.950015	1.02951	0.947285	1.28505
NLR family member X1 OS=Homo sapiens GN=NLRX1 PE=1 SV=1	NLRX1_HUMAN	NLRX1	0.654109	0.685001	0.864452	1.24008
Nicotinamide/nicotinic acid mononucleotide adenylyltransferase 1 OS=Homo sapiens GN=NMNAT1 PE=1 SV=1	NMNA1_HUMAN	NMNAT1	1.42056	0.996981	0.846016	0.849814
Glycylpeptide N-tetradecanoyltransferase 1 OS=Homo sapiens GN=NMT1 PE=1 SV=2	NMT1_HUMAN	NMT1	1.01189	0.943205	1.08845	1.29402
Nucleolar protein 7 OS=Homo sapiens GN=NOL7 PE=1 SV=2	NOL7_HUMAN	NOL7	1.16653	1.08215	1.02566	1.45411
Nucleolar and coiled-body phosphoprotein 1 OS=Homo sapiens GN=NOLC1 PE=1 SV=2	NOLC1_HUMAN	NOLC1	0.915449	0.913166	1.04969	1.41204
Natural resistance-associated macrophage protein 2 OS=Homo sapiens GN=SLC11A2 PE=1 SV=2	NRAM2_HUMAN	SLC11A2	0.917363	0.930386	1.4356	1.17122
Nuclear receptor-binding factor 2 OS=Homo sapiens GN=NRBF2 PE=1 SV=1	NRBF2_HUMAN	NRBF2	0.802965	0.920138	0.7186	1.47267
Ribosome biogenesis protein NSA2 homolog OS=Homo sapiens GN=NSA2 PE=1 SV=1	NSA2_HUMAN	NSA2	1.02131	1.00094	1.05074	1.30478
5'-nucleotidase domain-containing protein 3 OS=Homo sapiens GN=NT5DC3 PE=1 SV=1	NT5D3_HUMAN	NT5DC3	0.949679	0.982966	1.13126	0.672688
Nucleoside diphosphate-linked moiety X motif 22 OS=Homo sapiens GN=NUDT22 PE=1 SV=3	NUD22_HUMAN	NUDT22	0.730096	1.02373	1.06676	1.1977
Nucleolar and spindle-associated protein 1 OS=Homo sapiens GN=NUSAP1 PE=1 SV=1	NUSAP_HUMAN	NUSAP1	0.971982	1.11658	0.893072	1.3734
OCIA domain-containing protein 2 OS=Homo sapiens GN=OCIAD2 PE=1 SV=1	OCAD2_HUMAN	OCIAD2	1.93587	0.741006	0.871398	1.04158
Origin recognition complex subunit 1 OS=Homo sapiens GN=ORC1 PE=1 SV=2	ORC1_HUMAN	ORC1	1.0048	1.03888	0.609984	0.90123
Ubiquitin thioesterase otulin OS=Homo sapiens GN=OTULIN PE=1 SV=3	OTUL_HUMAN	OTULIN	0.815135	0.867467	0.953564	1.35424
Polyadenylate-binding protein 4 OS=Homo sapiens GN=PABPC4 PE=1 SV=1	PABP4_HUMAN	PABPC4	1.00119	0.912967	0.949444	1.28654
Poly(A) polymerase gamma OS=Homo sapiens GN=PAPOLG PE=1 SV=2	PAPOG_HUMAN	PAPOLG	1.78329	1.05477	0.858703	1.17552
PAX-interacting protein 1 OS=Homo sapiens GN=PAXIP1 PE=1 SV=2	PAXI1_HUMAN	PAXIP1	1.17375	0.955951	0.950034	1.34171
Poly(rC)-binding protein 1 OS=Homo sapiens GN=PCBP1 PE=1 SV=2	PCBP1_HUMAN	PCBP1	0.96775	0.922261	0.969739	1.34096
Poly(rC)-binding protein 2 OS=Homo sapiens GN=PCBP2 PE=1 SV=1	PCBP2_HUMAN	PCBP2	0.991201	0.842829	0.897804	1.31081
Polycomb group RING finger protein 5 OS=Homo sapiens GN=PCGF5 PE=1 SV=1	PCGF5_HUMAN	PCGF5	0.686616	0.638736	0.928414	1.08914
PCTP-like protein OS=Homo sapiens GN=STARD10 PE=1 SV=2	PCTL_HUMAN	STARD10	1.25915	0.833711	0.561004	1.29518
Protein disulfide-isomerase OS=Homo sapiens GN=P4HB PE=1 SV=3	PDIA1_HUMAN	P4HB	0.949314	0.917856	1.03917	1.2996
Protein disulfide-isomerase A4 OS=Homo sapiens GN=PDIA4 PE=1 SV=2	PDIA4_HUMAN	PDIA4	0.951333	1.04379	1.22874	1.52928
Protein disulfide-isomerase A6 OS=Homo sapiens GN=PDIA6 PE=1 SV=1	PDIA6_HUMAN	PDIA6	0.960195	0.953798	1.0412	1.33083
[Pyruvate dehydrogenase [acetyl-transferring]]-phosphatase 1, mitochondrial OS=Homo sapiens GN=PDP1 PE=1 SV=3	PDP1_HUMAN	PDP1	1.14036	0.496817	0.707666	0.940542
Basement membrane-specific heparan sulfate proteoglycan core protein OS=Homo sapiens GN=HSPG2 PE=1 SV=4	PGBM_HUMAN	HSPG2	1.52079	1.73266	1.46982	1.48735
Geranylgeranyl transferase type-2 subunit beta OS=Homo sapiens GN=RABGGTB PE=1 SV=2	PGTB2_HUMAN	RABGGTB	1.06526	1.00141	0.895583	1.37896
Phosphoprotein associated with glycosphingolipid-enriched microdomains 1 OS=Homo sapiens GN=PAG1 PE=1 SV=2	PHAG1_HUMAN	PAG1	0.946072	0.902353	0.987993	1.56591
Protein kinase C-binding protein 1 OS=Homo sapiens GN=ZMYND8 PE=1 SV=2	PKCB1_HUMAN	ZMYND8	1.06648	1.09906	1.06528	1.51165
Serine/threonine-protein kinase N3 OS=Homo sapiens GN=PKN3 PE=1 SV=1	PKN3_HUMAN	PKN3	1.18512	1.18045	0.902208	0.705975
1-acyl-sn-glycerol-3-phosphate acyltransferase delta OS=Homo sapiens GN=AGPAT4 PE=1 SV=1	PLCD_HUMAN	AGPAT4	0.839539	0.897429	0.96201	1.46583
Serine/threonine-protein kinase PLK1 OS=Homo sapiens GN=PLK1 PE=1 SV=1	PLK1_HUMAN	PLK1	1.10445	1.08813	0.938011	1.44032
Proteolipid protein 2 OS=Homo sapiens GN=PLP2 PE=1 SV=1	PLP2_HUMAN	PLP2	0.893679	0.851449	1.01031	1.53013
Patatin-like phospholipase domain-containing protein 7 OS=Homo sapiens GN=PNPLA7 PE=1 SV=3	PLPL7_HUMAN	PNPLA7	1.05644	0.991242	1.32505	2.388
Bisphosphoglycerate mutase OS=Homo sapiens GN=BPGM PE=1 SV=2	PMGE_HUMAN	BPGM	1.02524	0.99979	0.996001	1.31239
PMS1 protein homolog 1 OS=Homo sapiens GN=PMS1 PE=1 SV=1	PMS1_HUMAN	PMS1	1.17872	1.02744	1.20073	0.439362
POTE ankyrin domain family member J OS=Homo sapiens GN=POTEJ PE=3 SV=1	POTEJ_HUMAN	POTEJ	1.13097	0.635988	1.0376	1.05643
Protein phosphatase 1 regulatory subunit 11 OS=Homo sapiens GN=PPP1R11 PE=1 SV=1	PP1RB_HUMAN	PPP1R11	1.09031	0.982721	0.95993	1.55825
Protein phosphatase 1 regulatory subunit 3F OS=Homo sapiens GN=PPP1R3F PE=1 SV=3	PPR3F_HUMAN	PPP1R3F	0.547961	0.866033	0.656209	0.777632
Peptidylprolyl isomerase domain and WD repeat-containing protein 1 OS=Homo sapiens GN=PPWD1 PE=1 SV=1	PPWD1_HUMAN	PPWD1	1.05625	0.949138	1.0271	1.30934
Prenylated Rab acceptor protein 1 OS=Homo sapiens GN=RABAC1 PE=1 SV=1	PRAF1_HUMAN	RABAC1	0.827014	1.20453	1.30911	1.51657
DNA primase large subunit OS=Homo sapiens GN=PRIM2 PE=1 SV=2	PRI2_HUMAN	PRIM2	0.922085	0.792792	0.955111	1.31306
PRELI domain-containing protein 1, mitochondrial OS=Homo sapiens GN=PRELID1 PE=1 SV=1	PRLD1_HUMAN	PRELID1	0.502166	0.988019	0.85192	0.826522
TP53-regulating kinase OS=Homo sapiens GN=TP53RK PE=1 SV=2	PRPK_HUMAN	TP53RK	0.941726	0.96934	0.99134	1.31004
Pituitary tumor-transforming gene 1 protein-interacting protein OS=Homo sapiens GN=PTTG1IP PE=1 SV=1	PTTG_HUMAN	PTTG1IP	0.676829	0.703187	0.957114	1.4167
Transcriptional activator protein Pur-beta OS=Homo sapiens GN=PURB PE=1 SV=3	PURB_HUMAN	PURB	0.986203	1.02794	1.04402	1.38966
Ras-related protein Rab-1A OS=Homo sapiens GN=RAB1A PE=1 SV=3	RAB1A_HUMAN	RAB1A	0.972649	0.9527	0.956757	1.35705
Ras-related protein Rab-32 OS=Homo sapiens GN=RAB32 PE=1 SV=3	RAB32_HUMAN	RAB32	0.759325	0.795945	0.787998	1.39557
Ras-related protein Rab-35 OS=Homo sapiens GN=RAB35 PE=1 SV=1	RAB35_HUMAN	RAB35	1.00417	0.883704	1.01489	1.29823
Rab-like protein 3 OS=Homo sapiens GN=RABL3 PE=1 SV=1	RABL3_HUMAN	RABL3	0.996317	0.925786	0.889911	1.43687
RNA-binding protein Raly OS=Homo sapiens GN=RALY PE=1 SV=1	RALY_HUMAN	RALY	1.00756	0.921989	0.992084	1.31696
Ras-related protein Rab-22A OS=Homo sapiens GN=RAB22A PE=1 SV=2	RB22A_HUMAN	RAB22A	0.616985	1.07897	0.85546	1.15711
Roquin-1 OS=Homo sapiens GN=RC3H1 PE=1 SV=1	RC3H1_HUMAN	RC3H1	1.00437	1.30213	1.03021	1.33195
Retinol dehydrogenase 10 OS=Homo sapiens GN=RDH10 PE=1 SV=1	RDH10_HUMAN	RDH10	1.00186	1.22786	1.44002	1.16805
Receptor expression-enhancing protein 5 OS=Homo sapiens GN=REEP5 PE=1 SV=3	REEP5_HUMAN	REEP5	0.948992	0.877642	0.971594	1.30502
RNA exonuclease 4 OS=Homo sapiens GN=REXO4 PE=1 SV=2	REXO4_HUMAN	REXO4	0.914613	1.05987	1.17313	1.41844
RNA binding protein fox-1 homolog 1 OS=Homo sapiens GN=RBFOX1 PE=1 SV=2	RFOX1_HUMAN	RBFOX1	0.876634	0.899437	0.93107	1.38225
Rac GTPase-activating protein 1 OS=Homo sapiens GN=RACGAP1 PE=1 SV=1	RGAP1_HUMAN	RACGAP1	1.04095	0.986665	0.962242	1.34481
Ral GTPase-activating protein subunit alpha-2 OS=Homo sapiens GN=RALGAPA2 PE=1 SV=2	RGPA2_HUMAN	RALGAPA2	0.673297	1.00299	0.681478	0.470876
Rho GTPase-activating protein 40 OS=Homo sapiens GN=ARHGAP40 PE=3 SV=3	RHG40_HUMAN	ARHGAP40	0.87029	0.629366	0.843341	1.20845
Rho-related GTP-binding protein RhoB OS=Homo sapiens GN=RHOB PE=1 SV=1	RHOB_HUMAN	RHOB	0.977798	1.10557	1.11849	1.81334
Serine/threonine-protein kinase RIO2 OS=Homo sapiens GN=RIOK2 PE=1 SV=2	RIOK2_HUMAN	RIOK2	0.90259	1.06341	0.879215	0.706604
Ribonucleoside-diphosphate reductase subunit M2 OS=Homo sapiens GN=RRM2 PE=1 SV=1	RIR2_HUMAN	RRM2	1.05948	1.0646	1.03518	1.35582
60S ribosomal protein L11 OS=Homo sapiens GN=RPL11 PE=1 SV=2	RL11_HUMAN	RPL11	1.04949	0.910071	0.973576	1.39054
60S ribosomal protein L19 OS=Homo sapiens GN=RPL19 PE=1 SV=1	RL19_HUMAN	RPL19	0.98212	0.965084	0.921398	1.31022
60S ribosomal protein L22-like 1 OS=Homo sapiens GN=RPL22L1 PE=1 SV=2	RL22L_HUMAN	RPL22L1	1.17706	1.08121	1.06166	1.35094
60S ribosomal protein L23a OS=Homo sapiens GN=RPL23A PE=1 SV=1	RL23A_HUMAN	RPL23A	1.0184	0.905074	1.00374	1.41994
60S ribosomal protein L29 OS=Homo sapiens GN=RPL29 PE=1 SV=2	RL29_HUMAN	RPL29	1.00327	0.872042	0.97744	1.3905
60S ribosomal protein L31 OS=Homo sapiens GN=RPL31 PE=1 SV=1	RL31_HUMAN	RPL31	1.09921	0.979366	0.931262	1.28885
60S ribosomal protein L34 OS=Homo sapiens GN=RPL34 PE=1 SV=3	RL34_HUMAN	RPL34	1.04365	0.93682	1.01084	1.48377
60S ribosomal protein L35 OS=Homo sapiens GN=RPL35 PE=1 SV=2	RL35_HUMAN	RPL35	1.0282	0.982754	0.907267	1.35632
60S ribosomal protein L35a OS=Homo sapiens GN=RPL35A PE=1 SV=2	RL35A_HUMAN	RPL35A	0.999615	0.890749	0.974026	1.2958
60S ribosomal protein L36 OS=Homo sapiens GN=RPL36 PE=1 SV=3	RL36_HUMAN	RPL36	0.946079	0.918752	0.96442	1.30144
60S ribosomal protein L36a OS=Homo sapiens GN=RPL36A PE=1 SV=2	RL36A_HUMAN	RPL36A	0.921292	0.952041	0.984192	1.33249
60S ribosomal protein L7-like 1 OS=Homo sapiens GN=RPL7L1 PE=1 SV=1	RL7L_HUMAN	RPL7L1	0.964543	0.963551	1.00101	1.34732
E3 ubiquitin-protein ligase RNF126 OS=Homo sapiens GN=RNF126 PE=1 SV=1	RN126_HUMAN	RNF126	0.985584	0.939741	1.00646	1.45758
E3 ubiquitin-protein ligase RNF169 OS=Homo sapiens GN=RNF169 PE=1 SV=2	RN169_HUMAN	RNF169	0.776938	0.847798	0.756087	1.41706
E3 ubiquitin-protein ligase RNF25 OS=Homo sapiens GN=RNF25 PE=1 SV=1	RNF25_HUMAN	RNF25	1.12122	0.980764	1.06574	1.3896
E3 ubiquitin-protein ligase TRIM21 OS=Homo sapiens GN=TRIM21 PE=1 SV=1	RO52_HUMAN	TRIM21	0.696122	1.40812	0.758821	1.36394
Heterogeneous nuclear ribonucleoprotein A/B OS=Homo sapiens GN=HNRNPAB PE=1 SV=2	ROAA_HUMAN	HNRNPAB	0.959518	0.947255	1.01632	1.39337
Reactive oxygen species modulator 1 OS=Homo sapiens GN=ROMO1 PE=1 SV=1	ROMO1_HUMAN	ROMO1	1.31387	1.04658	0.739545	1.10273
Ribonuclease P protein subunit p25-like protein OS=Homo sapiens GN=RPP25L PE=1 SV=1	RP25L_HUMAN	RPP25L	1.04898	1.1466	1.03889	1.65477
DNA-directed RNA polymerase I subunit RPA34 OS=Homo sapiens GN=CD3EAP PE=1 SV=1	RPA34_HUMAN	CD3EAP	0.933913	0.929737	0.905291	1.30522
DNA-directed RNA polymerase II subunit RPB11-a OS=Homo sapiens GN=POLR2J PE=1 SV=1	RPB11_HUMAN	POLR2J	0.944357	1.03163	1.04977	1.30118
DNA-directed RNA polymerase II subunit RPB11-b2 OS=Homo sapiens GN=POLR2J3 PE=3 SV=1; DNA-directed RNA polymerase II subunit RPB11-b1 OS=Homo sapiens GN=POLR2J2 PE=1 SV=2	RPB1C_HUMAN	POLR2J3	1.10432	0.784894	1.05774	1.60118
DNA-directed RNA polymerase III subunit RPC7 OS=Homo sapiens GN=POLR3G PE=1 SV=2	RPC7_HUMAN	POLR3G	0.766996	0.711054	1.15442	1.23066
Ribosome-releasing factor 2, mitochondrial OS=Homo sapiens GN=GFM2 PE=1 SV=1	RRF2M_HUMAN	GFM2	0.706487	0.7674	0.806243	0.8103
Ribosomal RNA processing protein 1 homolog A OS=Homo sapiens GN=RRP1 PE=1 SV=1	RRP1_HUMAN	RRP1	0.982056	0.992373	1.0901	1.32185
40S ribosomal protein S23 OS=Homo sapiens GN=RPS23 PE=1 SV=3	RS23_HUMAN	RPS23	1.04616	0.900112	0.90981	1.32333
Small nuclear ribonucleoprotein-associated protein N OS=Homo sapiens GN=SNRPN PE=1 SV=1	RSMN_HUMAN	SNRPN	1.00916	0.87399	0.91446	1.51897
Reticulon-4 OS=Homo sapiens GN=RTN4 PE=1 SV=2	RTN4_HUMAN	RTN4	1.00285	0.936731	1.0516	1.28848
Protein S100-A10 OS=Homo sapiens GN=S100A10 PE=1 SV=2	S10AA_HUMAN	S100A10	1.02028	0.976773	1.03544	1.28699
MFS-type transporter SLC18B1 OS=Homo sapiens GN=SLC18B1 PE=1 SV=1	S18B1_HUMAN	SLC18B1	1.60258	1.25769	0.860163	0.323869
Solute carrier family 25 member 46 OS=Homo sapiens GN=SLC25A46 PE=1 SV=1	S2546_HUMAN	SLC25A46	0.81246	0.979392	1.07801	1.3076
Solute carrier family 35 member B1 OS=Homo sapiens GN=SLC35B1 PE=1 SV=1	S35B1_HUMAN	SLC35B1	0.847448	0.790781	1.09185	1.28471
Solute carrier family 35 member F6 OS=Homo sapiens GN=SLC35F6 PE=1 SV=1	S35F6_HUMAN	SLC35F6	0.992799	0.694714	1.4933	1.27754
Sodium-coupled neutral amino acid transporter 1 OS=Homo sapiens GN=SLC38A1 PE=1 SV=1	S38A1_HUMAN	SLC38A1	1.0015	1.02096	0.973693	0.680176
Sodium-coupled neutral amino acid transporter 2 OS=Homo sapiens GN=SLC38A2 PE=1 SV=2	S38A2_HUMAN	SLC38A2	0.903576	0.711352	0.926737	0.911576
Zinc transporter ZIP3 OS=Homo sapiens GN=SLC39A3 PE=1 SV=2	S39A3_HUMAN	SLC39A3	1.08069	1.17169	1.20943	1.8276
Zinc transporter SLC39A7 OS=Homo sapiens GN=SLC39A7 PE=1 SV=2	S39A7_HUMAN	SLC39A7	1.07497	0.764489	1.59308	1.45647
Protein transport protein Sec61 subunit alpha isoform 1 OS=Homo sapiens GN=SEC61A1 PE=1 SV=2	S61A1_HUMAN	SEC61A1	0.894322	0.835436	1.06588	1.52511
Sodium-dependent neutral amino acid transporter B(0)AT2 OS=Homo sapiens GN=SLC6A15 PE=1 SV=1	S6A15_HUMAN	SLC6A15	0.960915	0.965621	1.06734	1.41301
Scaffold attachment factor B1 OS=Homo sapiens GN=SAFB PE=1 SV=4	SAFB1_HUMAN	SAFB	1.0184	0.947466	0.943434	1.37592
Scaffold attachment factor B2 OS=Homo sapiens GN=SAFB2 PE=1 SV=1	SAFB2_HUMAN	SAFB2	0.953815	0.99053	0.942367	1.29975
Sal-like protein 3 OS=Homo sapiens GN=SALL3 PE=1 SV=2	SALL3_HUMAN	SALL3	1.32588	0.886316	0.873722	0.766252
MAU2 chromatid cohesion factor homolog OS=Homo sapiens GN=MAU2 PE=1 SV=2	SCC4_HUMAN	MAU2	0.944646	1.02832	0.726313	1.05577
Stromal cell-derived factor 2-like protein 1 OS=Homo sapiens GN=SDF2L1 PE=1 SV=2	SDF2L_HUMAN	SDF2L1	1.01011	1.00941	1.06802	1.40138
Serine dehydratase-like OS=Homo sapiens GN=SDSL PE=1 SV=1	SDSL_HUMAN	SDSL	0.84873	0.635576	0.638074	0.955353
Sentrin-specific protease 1 OS=Homo sapiens GN=SENP1 PE=1 SV=2	SENP1_HUMAN	SENP1	0.903218	1.07133	0.969323	1.4429
Small glutamine-rich tetratricopeptide repeat-containing protein beta OS=Homo sapiens GN=SGTB PE=1 SV=1	SGTB_HUMAN	SGTB	0.929475	0.975286	0.943379	1.39117
Homeobox protein SIX1 OS=Homo sapiens GN=SIX1 PE=1 SV=1	SIX1_HUMAN	SIX1	1.06433	0.809026	1.35813	1.12137
Small kinetochore-associated protein OS=Homo sapiens GN=KNSTRN PE=1 SV=2	SKAP_HUMAN	KNSTRN	0.888158	1.00852	1.00972	1.28678
Small acidic protein OS=Homo sapiens GN=SMAP PE=1 SV=1	SMAP_HUMAN	SMAP	0.956363	0.940871	0.943836	1.38842
Small integral membrane protein 7 OS=Homo sapiens GN=SMIM7 PE=1 SV=2	SMIM7_HUMAN	SMIM7	1.01984	0.820515	1.82694	1.29061
SNARE-associated protein Snapin OS=Homo sapiens GN=SNAPIN PE=1 SV=1	SNAPN_HUMAN	SNAPIN	1.01324	0.847086	1.10759	1.28474
SWI/SNF-related matrix-associated actin-dependent regulator of chromatin subfamily B member 1 OS=Homo sapiens GN=SMARCB1 PE=1 SV=2	SNF5_HUMAN	SMARCB1	0.998062	0.933986	0.961011	1.28369
Synaptosomal-associated protein 47 OS=Homo sapiens GN=SNAP47 PE=1 SV=3	SNP47_HUMAN	SNAP47	0.861105	1.36426	0.831813	1.15629
Sorting nexin-14 OS=Homo sapiens GN=SNX14 PE=1 SV=3	SNX14_HUMAN	SNX14	1.50592	0.80784	0.69057	0.991958
SOSS complex subunit C OS=Homo sapiens GN=INIP PE=1 SV=1	SOSSC_HUMAN	INIP	0.545288	0.87331	1.05278	1.36397
Transcription elongation factor SPT4 OS=Homo sapiens GN=SUPT4H1 PE=1 SV=1	SPT4H_HUMAN	SUPT4H1	0.89789	1.09003	1.02481	1.34868
U2 snRNP-associated SURP motif-containing protein OS=Homo sapiens GN=U2SURP PE=1 SV=2	SR140_HUMAN	U2SURP	0.975161	0.999441	0.95674	1.29007
Serine/arginine-rich splicing factor 7 OS=Homo sapiens GN=SRSF7 PE=1 SV=1	SRSF7_HUMAN	SRSF7	1.02527	0.913787	0.987859	1.3083
Stonin-2 OS=Homo sapiens GN=STON2 PE=1 SV=1	STON2_HUMAN	STON2	1.04937	1.00715	0.921378	1.30519
Syntaxin-17 OS=Homo sapiens GN=STX17 PE=1 SV=2	STX17_HUMAN	STX17	0.318781	1.03711	0.0921027	0.635002
Syntaxin-18 OS=Homo sapiens GN=STX18 PE=1 SV=1	STX18_HUMAN	STX18	0.909063	0.628572	0.998287	1.18024
Syntaxin-3 OS=Homo sapiens GN=STX3 PE=1 SV=3	STX3_HUMAN	STX3	1.20255	0.989286	0.924653	1.31325
Surfeit locus protein 4 OS=Homo sapiens GN=SURF4 PE=1 SV=3	SURF4_HUMAN	SURF4	0.884125	0.971583	1.04629	1.29144
Probable glutamate--tRNA ligase, mitochondrial OS=Homo sapiens GN=EARS2 PE=1 SV=2	SYEM_HUMAN	EARS2	0.581973	0.905618	0.937958	0.91012
Phenylalanine--tRNA ligase, mitochondrial OS=Homo sapiens GN=FARS2 PE=1 SV=1	SYFM_HUMAN	FARS2	0.590651	0.867548	0.85434	1.1492
Nesprin-1 OS=Homo sapiens GN=SYNE1 PE=1 SV=4	SYNE1_HUMAN	SYNE1	1.20252	0.688128	1.41055	1.1119
Gamma-synuclein OS=Homo sapiens GN=SNCG PE=1 SV=2	SYUG_HUMAN	SNCG	0.796469	1.19466	0.569483	1.27236
TSC22 domain family protein 4 OS=Homo sapiens GN=TSC22D4 PE=1 SV=2	T22D4_HUMAN	TSC22D4	0.965586	1.01943	1.16243	1.65076
Transforming acidic coiled-coil-containing protein 3 OS=Homo sapiens GN=TACC3 PE=1 SV=1	TACC3_HUMAN	TACC3	1.03789	1.00977	1.04834	1.3435
Transcriptional adapter 3 OS=Homo sapiens GN=TADA3 PE=1 SV=1	TADA3_HUMAN	TADA3	1.06275	0.992156	0.966233	1.30037
TAF5-like RNA polymerase II p300/CBP-associated factor-associated factor 65 kDa subunit 5L OS=Homo sapiens GN=TAF5L PE=1 SV=1	TAF5L_HUMAN	TAF5L	1.55053	1.32537	0.999183	0.936611
TRIO and F-actin-binding protein OS=Homo sapiens GN=TRIOBP PE=1 SV=3	TARA_HUMAN	TRIOBP	0.684111	0.887974	0.857094	0.917182
Tubulin beta-2B chain OS=Homo sapiens GN=TUBB2B PE=1 SV=1	TBB2B_HUMAN	TUBB2B	1.00613	0.767556	0.97935	1.33225
Treacle protein OS=Homo sapiens GN=TCOF1 PE=1 SV=3	TCOF_HUMAN	TCOF1	0.984614	0.942918	1.00433	1.29935
Translationally-controlled tumor protein OS=Homo sapiens GN=TPT1 PE=1 SV=1	TCTP_HUMAN	TPT1	0.921855	0.921167	1.0208	1.31931
Transcriptional enhancer factor TEF-1 OS=Homo sapiens GN=TEAD1 PE=1 SV=2	TEAD1_HUMAN	TEAD1	0.990793	1.40373	1.16727	5.47323
Tenascin OS=Homo sapiens GN=TNC PE=1 SV=3	TENA_HUMAN	TNC	1.43138	1.18439	1.06229	1.24383
Complex I assembly factor TIMMDC1, mitochondrial OS=Homo sapiens GN=TIMMDC1 PE=1 SV=2	TIDC1_HUMAN	TIMMDC1	0.777834	1.77816	0.915444	1.06228
Mitochondrial import inner membrane translocase subunit Tim10 OS=Homo sapiens GN=TIMM10 PE=1 SV=1	TIM10_HUMAN	TIMM10	1.03043	0.906994	1.03648	1.31581
Transmembrane protein 205 OS=Homo sapiens GN=TMEM205 PE=1 SV=1	TM205_HUMAN	TMEM205	0.977903	0.923637	1.03795	1.33844
Transmembrane protein 41A OS=Homo sapiens GN=TMEM41A PE=1 SV=1	TM41A_HUMAN	TMEM41A	0.807655	0.88394	1.118	1.41381
Transmembrane protein 41B OS=Homo sapiens GN=TMEM41B PE=1 SV=1	TM41B_HUMAN	TMEM41B	1.37342	0.740339	0.852678	0.950469
Transmembrane protein 87A OS=Homo sapiens GN=TMEM87A PE=1 SV=3	TM87A_HUMAN	TMEM87A	0.940569	0.98079	0.727119	1.28911
Transmembrane emp24 domain-containing protein 1 OS=Homo sapiens GN=TMED1 PE=1 SV=1	TMED1_HUMAN	TMED1	0.985261	0.872755	0.871933	1.2874
Transmembrane emp24 domain-containing protein 2 OS=Homo sapiens GN=TMED2 PE=1 SV=1	TMED2_HUMAN	TMED2	0.986559	0.839012	0.928417	1.32824
Transmembrane emp24 domain-containing protein 9 OS=Homo sapiens GN=TMED9 PE=1 SV=2	TMED9_HUMAN	TMED9	0.926281	0.931235	1.05399	1.3367
Transmembrane protein 33 OS=Homo sapiens GN=TMEM33 PE=1 SV=2	TMM33_HUMAN	TMEM33	0.916811	0.883129	1.07496	1.3262
Tropomodulin-2 OS=Homo sapiens GN=TMOD2 PE=1 SV=1	TMOD2_HUMAN	TMOD2	1.21228	1.02935	0.894771	1.60344
Trinucleotide repeat-containing gene 6B protein OS=Homo sapiens GN=TNRC6B PE=1 SV=4	TNR6B_HUMAN	TNRC6B	0.953253	0.867432	0.946004	1.37774
Toll-interacting protein OS=Homo sapiens GN=TOLLIP PE=1 SV=1	TOLIP_HUMAN	TOLLIP	1.01947	0.716933	0.825672	1.33029
DNA topoisomerase 2-alpha OS=Homo sapiens GN=TOP2A PE=1 SV=3	TOP2A_HUMAN	TOP2A	1.06878	1.0135	0.964626	1.33898
Trafficking protein particle complex subunit 13 OS=Homo sapiens GN=TRAPPC13 PE=1 SV=2	TPC13_HUMAN	TRAPPC13	0.621031	0.867918	0.952018	1.28581
Lactotransferrin OS=Homo sapiens GN=LTF PE=1 SV=6	TRFL_HUMAN	LTF	1.04533	1.21704	1.37503	1.71039
E3 ubiquitin-protein ligase TRIM11 OS=Homo sapiens GN=TRIM11 PE=1 SV=2	TRI11_HUMAN	TRIM11	0.84339	0.967076	0.817969	1.38952
Tripartite motif-containing protein 3 OS=Homo sapiens GN=TRIM3 PE=1 SV=2	TRIM3_HUMAN	TRIM3	1.15336	0.972071	1.14428	1.33848
tRNA (adenine(58)-N(1))-methyltransferase catalytic subunit TRMT61A OS=Homo sapiens GN=TRMT61A PE=1 SV=1	TRM61_HUMAN	TRMT61A	1.06688	0.975822	1.10947	1.33115
Trypsin-1 OS=Homo sapiens GN=PRSS1 PE=1 SV=1	TRY1_HUMAN	PRSS1	1.0577	0.967284	0.971049	1.33999
Tetraspanin-6 OS=Homo sapiens GN=TSPAN6 PE=1 SV=1	TSN6_HUMAN	TSPAN6	1.10765	0.865632	0.959625	1.31276
Tetratricopeptide repeat protein 39C OS=Homo sapiens GN=TTC39C PE=2 SV=2	TT39C_HUMAN	TTC39C	1.08165	1.33441	1.01093	0.728625
E3 ubiquitin-protein ligase TTC3 OS=Homo sapiens GN=TTC3 PE=1 SV=2	TTC3_HUMAN	TTC3	1.35781	1.10901	0.985977	1.52111
Thioredoxin domain-containing protein 15 OS=Homo sapiens GN=TXNDC15 PE=1 SV=1	TXD15_HUMAN	TXNDC15	1.01059	0.619721	1.02028	0.837086
U11/U12 small nuclear ribonucleoprotein 35 kDa protein OS=Homo sapiens GN=SNRNP35 PE=1 SV=1	U1SBP_HUMAN	SNRNP35	0.615862	0.855451	1.49375	1.20452
Ubiquitin-conjugating enzyme E2 D2 OS=Homo sapiens GN=UBE2D2 PE=1 SV=1	UB2D2_HUMAN	UBE2D2	1.01543	0.903554	1.04991	1.32369
Ubiquitin carboxyl-terminal hydrolase 42 OS=Homo sapiens GN=USP42 PE=1 SV=3	UBP42_HUMAN	USP42	1.12188	1.10779	1.28808	1.32553
Ubiquitin domain-containing protein 1 OS=Homo sapiens GN=UBTD1 PE=1 SV=1	UBTD1_HUMAN	UBTD1	0.97749	1.03027	0.883635	0.732507
Vesicle transport protein USE1 OS=Homo sapiens GN=USE1 PE=1 SV=2	USE1_HUMAN	USE1	0.825252	1.09312	0.597771	1.69492
Upstream stimulatory factor 2 OS=Homo sapiens GN=USF2 PE=1 SV=1	USF2_HUMAN	USF2	0.885152	0.811662	0.85704	1.2846
Probable U3 small nucleolar RNA-associated protein 11 OS=Homo sapiens GN=UTP11 PE=1 SV=2	UTP11_HUMAN	UTP11	1.26772	1.12377	1.08432	1.48219
U3 small nucleolar RNA-associated protein 15 homolog OS=Homo sapiens GN=UTP15 PE=1 SV=3	UTP15_HUMAN	UTP15	1.02951	1.03506	1.10855	1.29979
Vesicle-associated membrane protein-associated protein A OS=Homo sapiens GN=VAPA PE=1 SV=3	VAPA_HUMAN	VAPA	0.967558	0.979649	0.967083	1.46797
Vesicle-associated membrane protein-associated protein B/C OS=Homo sapiens GN=VAPB PE=1 SV=3	VAPB_HUMAN	VAPB	0.949412	0.932563	0.950526	1.28667
Vacuolar protein sorting-associated protein 13A OS=Homo sapiens GN=VPS13A PE=1 SV=2	VP13A_HUMAN	VPS13A	0.838093	0.725878	0.720176	0.991637
Vacuolar protein sorting-associated protein 13D OS=Homo sapiens GN=VPS13D PE=1 SV=2	VP13D_HUMAN	VPS13D	1.12924	1.3229	0.717904	1.30652
Vitronectin OS=Homo sapiens GN=VTN PE=1 SV=1	VTNC_HUMAN	VTN	1.21967	1.21917	1.59554	2.3019
WW domain-containing adapter protein with coiled-coil OS=Homo sapiens GN=WAC PE=1 SV=3	WAC_HUMAN	WAC	0.951752	1.30579	1.39078	0.973032
Ribosome biogenesis protein WDR12 OS=Homo sapiens GN=WDR12 PE=1 SV=2	WDR12_HUMAN	WDR12	0.97527	0.978306	0.926765	1.29054
WD repeat-containing protein 74 OS=Homo sapiens GN=WDR74 PE=1 SV=1	WDR74_HUMAN	WDR74	0.963189	1.03974	1.05605	1.30408
WD repeat domain phosphoinositide-interacting protein 2 OS=Homo sapiens GN=WIPI2 PE=1 SV=1	WIPI2_HUMAN	WIPI2	1.08629	1.26463	0.921256	1.34854
WD repeat-containing protein WRAP73 OS=Homo sapiens GN=WRAP73 PE=1 SV=1	WRP73_HUMAN	WRAP73	0.799364	2.1434	0.803766	0.992689
Probable Xaa-Pro aminopeptidase 3 OS=Homo sapiens GN=XPNPEP3 PE=1 SV=1	XPP3_HUMAN	XPNPEP3	0.302641	0.893338	0.952159	0.955469
Protein XRP2 OS=Homo sapiens GN=RP2 PE=1 SV=4	XRP2_HUMAN	RP2	1.0173	1.01913	1.09364	1.37602
Nuclease-sensitive element-binding protein 1 OS=Homo sapiens GN=YBX1 PE=1 SV=3	YBOX1_HUMAN	YBX1	0.99423	0.90689	0.92165	1.37809
YTH domain-containing family protein 1 OS=Homo sapiens GN=YTHDF1 PE=1 SV=1	YTHD1_HUMAN	YTHDF1	1.33223	0.920092	1.03453	1.28794
YTH domain-containing family protein 2 OS=Homo sapiens GN=YTHDF2 PE=1 SV=2	YTHD2_HUMAN	YTHDF2	1.07496	0.927982	1.02205	1.38152
Zinc finger and BTB domain-containing protein 11 OS=Homo sapiens GN=ZBTB11 PE=1 SV=2	ZBT11_HUMAN	ZBTB11	0.908466	0.866635	0.777212	1.45266
Zinc finger and BTB domain-containing protein 7A OS=Homo sapiens GN=ZBTB7A PE=1 SV=1	ZBT7A_HUMAN	ZBTB7A	1.03943	1.31744	1.52029	1.48616
Zinc finger CCCH domain-containing protein 4 OS=Homo sapiens GN=ZC3H4 PE=1 SV=3	ZC3H4_HUMAN	ZC3H4	0.985278	0.981061	1.00917	1.29901
Zinc finger protein ZIC 5 OS=Homo sapiens GN=ZIC5 PE=1 SV=2	ZIC5_HUMAN	ZIC5	1.19717	0.873745	0.624492	1.2171
Zinc finger MIZ domain-containing protein 1 OS=Homo sapiens GN=ZMIZ1 PE=1 SV=3	ZMIZ1_HUMAN	ZMIZ1	0.945149	0.642236	0.886354	0.967787
Zinc finger protein 384 OS=Homo sapiens GN=ZNF384 PE=1 SV=2	ZN384_HUMAN	ZNF384	1.31012	0.988135	0.761244	1.18698
Zinc finger protein 574 OS=Homo sapiens GN=ZNF574 PE=1 SV=2	ZN574_HUMAN	ZNF574	1.00235	1.35084	0.872871	0.97028
Zinc finger protein 622 OS=Homo sapiens GN=ZNF622 PE=1 SV=1	ZN622_HUMAN	ZNF622	1.06875	0.971432	1.11582	1.38094
Zinc finger protein 718 OS=Homo sapiens GN=ZNF718 PE=2 SV=1	ZN718_HUMAN	ZNF718	0.849014	0.6911	1.12824	1.09299
Tight junction protein ZO-1 OS=Homo sapiens GN=TJP1 PE=1 SV=3	ZO1_HUMAN	TJP1	1.00127	1.02867	0.955205	1.33076
Zinc finger protein ZPR1 OS=Homo sapiens GN=ZPR1 PE=1 SV=1	ZPR1_HUMAN	ZPR1	0.924626	0.988992	1.04577	1.3164
Zinc finger Ran-binding domain-containing protein 2 OS=Homo sapiens GN=ZRANB2 PE=1 SV=2	ZRAB2_HUMAN	ZRANB2	1.0851	0.999967	0.995869	1.34624
Zyxin OS=Homo sapiens GN=ZYX PE=1 SV=1	ZYX_HUMAN	ZYX	1.02884	1.0204	1.08216	1.34137
